# Supplementary material for: Promoter Analysis Reveals Globally Differential Regulation of Human Long Non-Coding RNA and Protein-Coding Genes
Source: PLoS One. 2014 Oct 2;9(10):e109443. doi: 10.1371/journal.pone.0109443 (PMC4183604; doi:10.1371/journal.pone.0109443)
Supplement: Dataset S1 — Set of a) RefSeq and b) lncRNA transcripts with hg19 human genome assembly coordinates in BED format for complete promoter set (CPS). Set of c) RefSeq and d) lncRNA transcripts with co-ordinates from hg19 in bed format for repeat-filtered promoter set (REFPS). Set of e) RefSeq and f) lncRNA promoters ([−250…+250]) with co-ordinates from hg19 in bed format for complete promoter set (CPS). Set of g) RefSeq and h) lncRNA promoters ([−250…+250]) with co-ordinates from hg19 in bed format for repeat-filtered promoter set (REFPS). i) “ENCODE_HOCOMOCO_mapping” - excel sheet contains mapping of ENCODE transcription factor name and HOCOMOCO V.8 motif name. Excel sheet “track_MEF2A_chip”, “track_GATA3_chip”, “track_ARI3A_chip” contains the track information for ENCODE ChIP-seq supported TFBS in CPS for MEF2A,GATA3 and ARI3A respectively. (ZIP) [file pone.0109443.s014.zip]

Archive with 1 entries (1 files):
- DatasetS1.xls
