# Supplementary material for: Promoter Analysis Reveals Globally Differential Regulation of Human Long Non-Coding RNA and Protein-Coding Genes
Source: PLoS One. 2014 Oct 2;9(10):e109443. doi: 10.1371/journal.pone.0109443 (PMC4183604; doi:10.1371/journal.pone.0109443)
Supplement: Dataset S1 — Set of a) RefSeq and b) lncRNA transcripts with hg19 human genome assembly coordinates in BED format for complete promoter set (CPS). Set of c) RefSeq and d) lncRNA transcripts with co-ordinates from hg19 in bed format for repeat-filtered promoter set (REFPS). Set of e) RefSeq and f) lncRNA promoters ([−250…+250]) with co-ordinates from hg19 in bed format for complete promoter set (CPS). Set of g) RefSeq and h) lncRNA promoters ([−250…+250]) with co-ordinates from hg19 in bed format for repeat-filtered promoter set (REFPS). i) “ENCODE_HOCOMOCO_mapping” - excel sheet contains mapping of ENCODE transcription factor name and HOCOMOCO V.8 motif name. Excel sheet “track_MEF2A_chip”, “track_GATA3_chip”, “track_ARI3A_chip” contains the track information for ENCODE ChIP-seq supported TFBS in CPS for MEF2A,GATA3 and ARI3A respectively. (ZIP) [file pone.0109443.s014.zip › DatasetS1.xls]

## Sheet:  mRNA_CPS
Dataset. a. Set of RefSeq transcripts with co-ordinates from hg19 in bed format for complete promoter set (CPS).
chr1	66999824	67210768	NM_032291	0	+	67000041	67208778	0	25	227,64,25,72,57,55,176,12,12,25,52,86,93,75,501,128,127,60,112,156,133,203,65,165,2013,	0,91705,98928,101802,105635,108668,109402,126371,133388,136853,137802,139139,142862,145536,147727,155006,156048,161292,185152,195122,199606,205193,206516,207130,208931,
chr1	8384389	8404227	NM_001080397	0	+	8384389	8404073	0	8	397,93,225,728,154,177,206,421,	0,968,1488,5879,11107,13486,15163,19417,
chr1	92145899	92351836	NM_001195683	0	-	92149295	92327088	0	17	3515,108,42,121,300,159,141,153,335,190,148,169,184,138,185,174,402,	0,15329,17746,28320,31900,35893,36225,38969,39550,41612,47316,49462,54433,78270,116944,181128,205535,
chr1	112162404	112256101	NM_002884	0	+	112233982	112251857	0	8	152,84,69,57,141,144,116,1049,	0,71551,75558,77658,83553,84560,89366,92648,
chr1	231762560	232177019	NM_001164540	0	+	231762613	232172577	0	11	120,980,70,151,55,103,189,61,265,118,4582,	0,67011,75140,123111,168427,173293,191514,332013,381970,399620,409877,
chr5	132157832	132162002	NM_133456	0	-	132158487	132161832	0	7	973,273,142,570,207,56,1148,	0,1109,1482,1709,2474,2877,3022,
chr5	132149032	132152489	NM_175873	0	+	132149313	132150963	0	1	3457,	0,
chr5	132332677	132362240	NM_017665	0	-	132334274	132362229	0	4	1865,42,162,52,	0,3146,9773,29511,
chr5	132387661	132440709	NM_002154	0	+	132387942	132440128	0	19	388,58,141,123,100,134,245,77,152,107,134,182,90,153,126,108,120,162,785,	0,13010,15447,18404,21260,22023,24684,34812,36434,37085,37592,39223,40730,44128,45191,47575,49789,51895,52263,
chr5	133307565	133340824	NM_003374	0	-	133308461	133328703	0	9	988,58,151,228,53,153,50,73,239,	0,1916,3996,8854,18980,19127,20431,21071,33020,
chr5	133492081	133512724	NM_006930	0	-	133494118	133509713	0	5	2205,144,74,97,179,	0,4596,10779,17535,20464,
chr5	133532147	133561950	NM_002715	0	-	133533462	133561552	0	7	1388,119,162,90,174,210,500,	0,2629,3878,4528,5391,9465,29303,
chr5	133450401	133483920	NM_003202	0	+	133450597	133481994	0	10	445,67,125,106,88,120,163,108,49,2006,	0,610,1198,23348,24240,27474,28010,28282,28881,31513,
chr5	133706869	133727799	NM_003337	0	+	133707286	133726044	0	6	461,81,26,90,89,1884,	0,3204,5490,9540,17146,19046,
chr5	133737755	133747598	NM_080656	0	-	133738605	133747545	0	3	862,100,292,	0,7838,9551,
chr5	133861797	133918918	NM_015288	0	+	133871547	133915007	0	11	179,58,95,158,161,212,168,117,465,118,4732,	0,9750,11881,25944,33722,34638,36092,38386,40008,47537,52389,
chr5	133984474	134029388	NM_001252231	0	+	133984766	134028783	0	13	389,468,174,78,161,173,103,127,110,113,119,56,668,	0,12334,18038,23024,25830,26260,27238,30817,33588,38005,39396,43817,44246,
chr5	134181657	134195425	NM_001135586	0	+	134190590	134191157	0	2	245,4838,	0,8930,
chr5	134094460	134166812	NM_014829	0	+	134094628	134164396	0	23	185,189,144,97,166,152,114,166,121,176,122,79,83,165,163,194,138,150,174,219,145,74,2464,	0,5133,8146,12132,14925,18803,22362,23150,24174,25595,26694,29742,31699,36079,37217,48977,52450,52925,57659,58725,60089,68176,69888,
chr5	134303595	134347397	NM_178019	0	+	134303681	134347313	0	8	184,154,240,183,141,120,158,187,	0,2033,28367,40051,40935,41465,42467,43615,
chr5	134240809	134298336	NM_032151	0	+	134240829	134296371	0	4	104,132,81,2061,	0,5215,53920,55466,
chr5	134363423	134369964	NM_002653	0	-	134364468	134369571	0	3	1588,233,562,	0,3542,5979,
chr5	134670070	134734928	NM_138610	0	-	134670665	134724783	0	9	761,175,90,100,111,198,107,205,177,	0,8879,11587,18565,26116,35025,35655,54541,64681,
chr5	134784557	134788089	NM_001099221	0	-	134785143	134785629	0	2	1082,191,	0,3341,
chr5	134779903	134783038	NM_130848	0	-	134782063	134782798	0	1	3135,	0,
chr5	134869971	134871639	NM_006161	0	-	134870666	134871380	0	1	1668,	0,
chr5	134906370	134914969	NM_004887	0	-	134907542	134914504	0	4	1188,114,106,565,	0,3891,7753,8034,
chr5	135170364	135224326	NM_145282	0	+	135170536	135223773	0	5	218,44,72,259,606,	0,7740,15749,17887,53356,
chr5	135227934	135231516	NM_000590	0	-	135228079	135231505	0	5	265,132,33,36,125,	0,1774,3194,3309,3457,
chr5	135282599	135290723	NM_002302	0	-	135283019	135290522	0	4	587,146,97,247,	0,4312,5960,7877,
chr5	135468535	135518422	NM_001001419	0	+	135489449	135513168	0	9	116,75,84,572,252,120,222,257,5397,	0,14985,19828,20745,28009,30425,39587,41529,44490,
chr5	137087072	137090039	NM_006805	0	-	137088837	137089755	0	1	2967,	0,
chr5	137203544	137223540	NM_006790	0	+	137206340	137223074	0	10	98,567,175,102,50,133,208,166,134,639,	0,2585,7973,9664,12960,14117,15528,18192,19008,19357,
chr5	137419773	137427199	NM_058244	0	+	137419778	137426762	0	6	73,34,139,126,143,983,	0,165,413,3721,4842,6443,
chr5	137450860	137475132	NM_003551	0	-	137451369	137474469	0	6	593,119,101,206,134,73,	0,3646,13307,14091,23480,24199,
chr5	137588068	137610253	NM_001496	0	-	137588656	137610113	0	8	678,89,135,104,313,93,288,231,	0,907,1386,1677,5259,7177,11881,21954,
chr5	137514416	137523404	NM_005733	0	+	137515369	137523102	0	19	475,186,90,120,139,188,130,195,112,69,144,166,165,140,103,199,92,138,620,	0,932,2694,2881,3595,3858,4133,4441,4742,4960,5234,5511,5784,6079,6367,6784,7233,7566,8368,
chr5	137523336	137549032	NM_004661	0	-	137524666	137549001	0	16	1501,120,79,62,76,120,154,82,98,178,133,106,43,138,73,192,	0,1985,2180,3826,4214,4621,4856,10551,10778,10957,13459,13695,14465,18899,25343,25504,
chr5	137673703	137685418	NM_016605	0	+	137677024	137682648	0	5	293,230,58,785,3028,	0,3169,3794,6810,8687,
chr5	137841781	137878989	NM_004730	0	-	137843993	137878607	0	11	2295,148,65,156,130,191,139,140,176,104,204,	0,2576,4472,4952,5382,6671,7475,11468,12599,36740,37004,
chr5	137801180	137805004	NM_001964	0	+	137801450	137803770	0	2	577,2559,	0,1265,
chr5	137774689	137782658	NM_016606	0	+	137774897	137781440	0	8	240,73,77,121,114,142,131,1287,	0,2015,2384,5414,5753,6233,6467,6682,
chr5	137890570	137911318	NM_004134	0	-	137891725	137911007	0	17	1233,141,93,95,118,105,228,210,93,163,107,74,125,182,88,59,392,	0,1570,1892,2520,2987,3671,4982,6698,11744,12119,12573,12767,14043,16078,18881,19186,20356,
chr5	138205078	138211057	NM_015564	0	-	138208698	138210600	0	2	5167,461,	0,5518,
chr5	138629438	138667366	NM_001194956	0	+	138629669	138665084	0	14	279,62,42,113,53,126,126,168,132,44,370,223,122,2333,	0,20925,21947,22326,23303,23846,25158,25584,28148,28713,28848,31690,32413,35595,
chr5	138727634	138730885	NM_001161546	0	-	138727722	138730770	0	1	3251,	0,
chr5	138678133	138705409	NM_001033112	0	+	138699473	138704487	0	4	172,164,180,988,	0,21314,22119,26288,
chr5	138723256	138725605	NM_016459	0	-	138723453	138725545	0	4	354,111,125,237,	0,453,893,2112,
chr5	138745891	138775214	NM_152686	0	-	138749836	138775134	0	8	4070,173,110,110,186,146,187,120,	0,9850,12505,14802,15969,18335,27169,29203,
chr5	138732455	138739776	NM_194296	0	-	138732488	138739749	0	6	163,103,71,131,66,144,	0,274,4988,5148,5861,7177,
chr5	138702884	138719039	NM_005847	0	-	138707694	138718942	0	15	436,267,96,144,130,106,148,157,121,182,68,89,158,114,133,	0,4791,10206,10779,11026,11383,12011,12482,12760,13012,13369,13602,14696,15296,16022,
chr5	138855112	138862343	NM_198282	0	-	138855845	138861289	0	8	927,187,239,109,184,227,93,209,	0,1801,2742,5262,5631,5950,6682,7022,
chr5	138940750	139008018	NM_003339	0	+	138941376	139006386	0	7	650,64,32,78,106,94,1678,	0,39206,53420,53531,53695,62202,65590,
chr5	139028300	139062680	NM_016463	0	+	139060108	139062492	0	3	130,1084,233,	0,31648,34147,
chr5	139493707	139499001	NM_005859	0	+	139493766	139494735	0	1	5294,	0,
chr5	139505520	139508391	NM_001007189	0	+	139508061	139508223	0	1	2871,	0,
chr5	139624634	139682689	NM_002622	0	-	139625558	139682658	0	4	1008,85,167,64,	0,36399,55366,57991,
chr5	139781398	139852062	NM_001197030	0	+	139781552	139851897	0	10	460,154,157,148,148,234,95,238,192,239,	0,34290,36647,38305,39181,43928,47397,56811,57350,70425,
chr5	139739786	139754722	NM_001258428	0	+	139739821	139752383	0	22	265,233,114,56,158,88,155,117,175,134,263,59,189,114,162,179,73,69,174,156,99,368,	0,538,1052,1606,1815,2243,2710,3237,3526,3852,4161,5318,5632,5949,7218,7518,8385,10893,11249,12040,12543,14568,
chr5	139929651	139937678	NM_001035235	0	-	139930284	139937073	0	5	845,109,203,126,666,	0,994,1915,7080,7361,
chr5	139937852	139944189	NM_133173	0	-	139938169	139943830	0	12	554,192,116,84,85,121,128,147,61,77,164,408,	0,2045,2371,2750,3097,3319,3832,4085,4395,5326,5484,5929,
chr5	139944419	139948683	NM_080670	0	+	139946754	139947729	0	3	24,99,2534,	0,1038,1730,
chr5	140011312	140013286	NM_001174105	0	-	140011440	140012656	0	3	1253,124,150,	0,1341,1824,
chr5	140027383	140042065	NM_006083	0	+	140027493	140041914	0	20	126,67,93,60,168,115,71,47,164,109,40,226,19,79,81,58,89,109,35,179,	0,672,3915,4289,5178,6139,6717,6882,8030,9755,10938,11140,11516,11957,12316,12959,13821,14100,14380,14503,
chr5	140071017	140078890	NM_012208	0	+	140071233	140078137	0	13	324,75,120,96,126,108,99,94,128,243,117,147,813,	0,2158,2502,2752,4075,4305,4670,5088,5510,5731,6136,6499,7060,
chr5	140019011	140024989	NM_018502	0	+	140019112	140024683	0	12	186,113,116,184,105,86,117,112,187,95,168,420,	0,312,2238,2443,2888,3159,3498,4137,4353,4673,5146,5558,
chr5	140024947	140027370	NM_002488	0	-	140025171	140027168	0	3	316,107,303,	0,1893,2120,
chr5	140044383	140050553	NM_017706	0	+	140044497	140049239	0	7	305,101,88,180,100,170,1636,	0,3435,3616,3813,4092,4280,4534,
chr5	140050380	140053171	NM_194249	0	-	140050877	140053127	0	4	955,462,118,68,	0,1649,2475,2723,
chr5	140053489	140071312	NM_001258040	0	-	140053841	140070889	0	12	424,147,117,243,128,94,99,108,126,96,90,513,	0,774,1112,2749,3084,3422,3750,4003,5097,5883,16950,17310,
chr5	140080031	140086239	NM_144723	0	+	140080045	140085341	0	6	32,94,124,74,146,1042,	0,372,1559,3471,3979,5166,
chr5	140180782	140391929	NM_018906	0	+	140180782	140389522	0	4	2394,59,89,2718,	0,177751,181277,208429,
chr5	140430978	140433512	NM_013340	0	+	140431055	140433512	0	1	2534,	0,
chr5	140501580	140505201	NM_018938	0	+	140501580	140503968	0	1	3621,	0,
chr5	140480233	140483406	NM_018937	0	+	140480233	140482624	0	1	3173,	0,
chr5	140474236	140476964	NM_018936	0	+	140474374	140476771	0	1	2728,	0,
chr5	140514799	140517704	NM_015669	0	+	140515016	140517404	0	1	2905,	0,
chr5	140552242	140555957	NM_018940	0	+	140552416	140554798	0	1	3715,	0,
chr5	140529838	140532868	NM_018939	0	+	140529838	140532223	0	1	3030,	0,
chr5	140625146	140627801	NM_018935	0	+	140625146	140627510	0	1	2655,	0,
chr5	140603077	140605860	NM_018934	0	+	140603077	140605474	0	1	2783,	0,
chr5	140593508	140596993	NM_018933	0	+	140593695	140596092	0	1	3485,	0,
chr1	233119881	233431459	NM_014801	0	-	233120049	233431224	0	34	342,449,188,275,231,145,113,234,254,216,59,130,109,178,142,151,93,97,110,92,111,172,33,154,146,136,94,146,148,1317,37,121,206,388,	0,1956,14115,14969,16169,17401,30529,32785,41010,70132,73096,105925,111619,150877,155578,176147,177135,193666,194930,214803,216018,224382,233763,233895,243090,252709,266603,268218,268505,273892,277149,277909,278822,311190,
chr5	140557370	140560081	NM_019120	0	+	140557615	140560021	0	1	2711,	0,
chr5	140566892	140571111	NM_019119	0	+	140566892	140569285	0	1	4219,	0,
chr5	140560979	140565796	NM_020957	0	+	140562134	140564465	0	1	4817,	0,
chr5	140588290	140591698	NM_018932	0	+	140588479	140590867	0	1	3408,	0,
chr5	140579347	140582618	NM_018931	0	+	140579347	140581741	0	1	3271,	0,
chr5	140571951	140575213	NM_018930	0	+	140572125	140574528	0	1	3262,	0,
chr5	140782519	140785006	NM_032089	0	+	140782519	140785006	0	1	2487,	0,
chr1	234040678	234460262	NM_173508	0	+	234040823	234458989	0	8	198,230,325,220,126,193,90,1509,	0,596,326484,404168,411669,413818,415165,418075,
chr5	140682195	140683612	NM_031947	0	-	140682526	140683432	0	1	1417,	0,
chr5	140698056	140700351	NM_005642	0	-	140698561	140699611	0	1	2295,	0,
chr1	235710984	235813293	NM_001098722	0	-	235715408	235747138	0	4	4553,109,112,332,	0,36055,47715,101977,
chr1	235272657	235292256	NM_014765	0	-	235275378	235292030	0	5	2766,143,82,47,347,	0,4425,10475,12983,19252,
chr1	235330209	235491532	NM_016374	0	-	235331839	235490234	0	24	1758,147,216,114,1209,199,85,258,176,244,98,95,73,155,77,80,139,92,80,91,66,111,55,449,	0,5723,8289,10905,14690,27118,29136,46874,52898,53407,54670,56271,57808,62336,64218,67518,73418,79525,85835,88765,90265,93747,160019,160874,
chr5	141016516	141020631	NM_001130029	0	+	141017792	141020011	0	8	792,240,66,67,186,376,34,394,	0,1220,1845,2005,2514,2970,3462,3721,
chr5	141018868	141030986	NM_033449	0	-	141021064	141030935	0	20	2262,56,88,221,118,84,129,162,105,120,96,123,129,64,137,142,68,46,98,72,	0,2400,3699,4916,5271,5557,5718,6469,6785,7301,7833,8096,8666,9655,9870,10093,10585,11057,11718,12046,
chr5	141000442	141016423	NM_003883	0	-	141001034	141016357	0	15	662,158,80,59,90,65,74,81,134,56,57,82,143,83,121,	0,4332,4809,5137,5318,7017,7238,7683,8297,8808,8984,9168,13935,15672,15860,
chr5	141242216	141257944	NM_002587	0	-	141242712	141257827	0	3	2776,863,157,	0,5917,15571,
chr5	141324529	141338627	NM_016580	0	-	141324945	141337416	0	4	841,152,98,4091,	0,4467,6528,10007,
chr5	141348711	141369856	NM_183401	0	+	141353153	141367355	0	9	88,174,160,152,528,229,173,131,2559,	0,1557,4436,5657,9156,10976,14233,15656,18586,
chr5	141380233	141392620	NM_005471	0	-	141381593	141391600	0	7	1461,175,185,183,102,130,61,	0,2419,4263,5475,7130,11243,12326,
chr5	141303384	141321612	NM_001142603	0	+	141303506	141318324	0	13	153,115,118,148,159,86,97,143,159,93,160,240,2494,	0,761,1590,4331,5762,6169,6358,9439,10420,10674,13378,14701,15734,
chr5	141488323	141534008	NM_030571	0	+	141488539	141524239	0	8	279,88,131,88,125,67,106,2713,	0,23049,23453,26971,28975,31804,35812,42972,
chr5	141689991	141704620	NM_030964	0	-	141693773	141699330	0	3	4729,51,212,	0,9317,14417,
chr5	141971742	142077635	NM_001144935	0	-	141974854	141993692	0	4	3307,104,203,158,	0,8524,21781,105735,
chr1	114239823	114301777	NM_006608	0	-	114240326	114301325	0	18	524,126,96,156,87,132,273,129,222,90,174,160,135,157,159,70,57,497,	0,1060,2502,3592,6879,7464,8688,9392,13052,14544,14738,16077,27557,29216,40908,41528,60497,61457,
chr5	143191725	143200284	NM_021182	0	+	143191832	143200133	0	2	144,240,	0,8319,
chr5	143537722	143550278	NM_030799	0	-	143539960	143549519	0	6	2401,182,146,173,120,180,	0,4059,5952,7273,11687,12376,
chr1	235530727	235612280	NM_003193	0	+	235543364	235612077	0	17	92,131,85,186,89,100,100,77,96,65,65,153,154,69,60,92,296,	0,12606,34090,47020,52060,59727,63292,66791,68332,68973,69131,69909,71356,74401,75439,80936,81257,
chr5	145138581	145214867	NM_205846	0	-	145144503	145214814	0	7	1507,70,106,161,74,58,128,	0,5912,37423,58875,60926,64058,76158,
chr5	145239295	145252531	NM_001080516	0	-	145239295	145252531	0	3	183,228,336,	0,6768,12900,
chr5	145463875	145483946	NM_001029869	0	-	145463994	145483874	0	4	260,137,137,191,	0,1148,13843,19880,
chr5	145492588	145562294	NM_020117	0	-	145493668	145562056	0	32	1286,133,96,105,111,111,141,141,91,184,64,58,213,139,83,66,86,78,141,54,77,88,226,68,64,113,162,138,81,88,119,244,	0,7345,9466,10956,13409,15646,15952,16992,17993,19872,22575,27178,29846,30386,31241,31446,31598,36596,38836,40148,40708,40867,44377,44702,46381,47348,51284,55102,58884,59661,64521,69462,
chr5	145718586	145720083	NM_002700	0	+	145718675	145720007	0	2	209,973,	0,524,
chr5	145894416	145895676	NM_194251	0	-	145894416	145895676	0	1	1260,	0,
chr5	147204142	147211260	NM_003122	0	-	147204223	147211140	0	4	127,107,32,175,	0,3442,5019,6943,
chr5	147258273	147261756	NM_054023	0	+	147258366	147261613	0	3	148,203,167,	0,2735,3316,
chr5	147272270	147286101	NM_206966	0	-	147276555	147286064	0	4	232,58,145,107,	0,4276,8921,13724,
chr5	147549295	147554961	NM_001001325	0	+	147549295	147554961	0	4	67,44,137,46,	0,1197,4501,5620,
chr5	147691989	147695481	NM_032566	0	+	147692046	147695247	0	4	118,26,125,280,	0,947,1673,3212,
chr5	147648422	147665773	NM_001040129	0	+	147649635	147665611	0	5	29,103,38,128,211,	0,1180,5487,13244,17140,
chr5	147763497	147822399	NM_030793	0	+	147774339	147821710	0	22	105,191,134,164,166,138,138,94,131,171,143,211,120,180,510,101,103,167,146,104,114,868,	0,10779,15064,18047,18413,20750,22322,25189,26700,30201,31993,33059,40063,41587,43278,49489,49700,54397,55712,56489,57189,58034,
chr5	148206155	148208197	NM_000024	0	+	148206394	148207636	0	1	2042,	0,
chr5	148651400	148721367	NM_001146337	0	+	148651531	148719593	0	18	147,129,84,98,109,99,212,180,93,94,153,212,146,73,112,165,179,1798,	0,27671,28433,29295,30580,34468,35564,38118,40274,43983,44313,45891,47744,48553,50768,57828,60857,68169,
chr5	148753829	148758838	NM_014443	0	-	148753931	148758788	0	3	334,290,71,	0,2469,4938,
chr1	235610532	235667781	NM_152490	0	-	235613520	235667552	0	12	3123,57,160,126,184,79,111,96,194,101,148,341,	0,5869,6935,8338,11378,18420,23631,32837,37105,41940,47458,56908,
chr5	148724976	148734146	NM_152407	0	+	148725102	148730845	0	4	203,154,82,3666,	0,2858,4240,5504,
chr5	148737569	148749221	NM_024028	0	+	148737631	148748217	0	6	150,207,175,212,141,1666,	0,4630,6029,7935,9353,9986,
chr5	148961134	149014527	NM_001001669	0	+	148977332	149011754	0	13	53,197,124,148,200,131,105,111,330,129,196,158,2983,	0,16187,19536,27976,34995,36604,37366,38782,40161,42440,45504,47237,50410,
chr5	149372685	149380730	NM_030953	0	-	149374345	149375911	0	2	3307,694,	0,7351,
chr5	149340299	149366963	NM_000112	0	+	149357215	149361376	0	3	243,724,7108,	0,16891,19556,
chr5	149432853	149492935	NM_005211	0	-	149433631	149465990	0	22	934,109,100,112,123,98,89,163,111,105,127,116,191,121,116,193,160,137,285,258,229,112,	0,1031,1946,2735,2928,3996,4213,6409,7571,8200,8432,14924,16582,16891,17165,20010,23985,24821,26761,27476,33088,59970,
chr5	149493401	149535422	NM_002609	0	-	149495325	149516610	0	23	2108,233,106,100,112,123,119,161,160,111,105,133,95,212,124,116,193,175,128,267,324,46,463,	0,3779,4908,5628,6173,7049,7365,8041,9203,10411,10888,11606,12681,15918,16700,18140,18911,19747,20042,20911,21716,23169,41558,
chr5	149569519	149590635	NM_014228	0	+	149569890	149589178	0	14	404,184,132,235,139,135,104,125,113,132,100,101,168,1667,	0,4771,6759,7085,9271,11132,12390,12622,13710,13950,14575,14870,15499,19449,
chr5	149599053	149669403	NM_015981	0	-	149602272	149669188	0	19	3223,229,95,76,49,33,41,43,84,123,95,84,103,73,66,55,60,95,277,	0,3498,8701,11814,19209,20213,25670,28281,30735,31197,32259,32491,33953,37082,37275,38072,45465,53574,70073,
chr5	149675908	149682525	NM_001012301	0	-	149676776	149681936	0	2	2267,900,	0,5717,
chr5	149737201	149779871	NM_000356	0	+	149737309	149778611	0	26	216,56,140,74,187,74,213,195,210,216,189,249,198,138,180,201,187,137,114,220,83,181,561,98,49,499,	0,3517,6474,10205,11077,11890,16535,16978,17315,17700,18082,18443,18784,21266,21590,21893,30263,32248,33905,34318,35069,35733,38643,40715,41383,42171,
chr5	149781199	149792499	NM_001025159	0	-	149781802	149792312	0	9	614,63,192,88,96,63,80,173,312,	0,926,1484,3043,3448,4622,5244,5515,10988,
chr1	236305831	236372209	NM_003272	0	+	236305922	236371458	0	7	505,50,223,150,129,125,860,	0,26174,35882,37347,41246,62594,65518,
chr5	149823791	149829319	NM_001025071	0	-	149823848	149827296	0	5	125,77,162,151,271,	0,1380,2573,3356,5257,
chr5	149887673	149937773	NM_001543	0	+	149900816	149932894	0	15	115,900,495,88,155,186,129,183,97,124,175,171,110,103,4999,	0,12756,19692,24833,26755,27588,31116,31970,33458,34736,37200,40106,41566,43641,45101,
chr5	149980641	150031903	NM_001166208	0	+	149997929	150029895	0	3	109,665,4398,	0,17023,46864,
chr5	150040402	150058930	NM_001122853	0	+	150042503	150056437	0	7	587,62,155,54,154,163,2662,	0,2100,9643,10756,10914,11499,15866,
chr1	236687026	236716279	NM_201544	0	+	236689370	236711461	0	10	335,148,89,211,120,57,27,89,166,4968,	0,2241,13770,15152,16837,17927,19034,19833,21023,24285,
chr5	150088308	150138657	NM_001135643	0	-	150090710	150138555	0	14	2616,98,108,55,74,110,113,74,21,108,44,179,71,237,	0,6818,9529,10969,14160,21884,22297,22669,23139,24621,33367,44732,47670,50112,
chr5	150157507	150176298	NM_032947	0	+	150175002	150175185	0	2	1027,1307,	0,17484,
chr5	150273953	150284545	NM_001172832	0	-	150274985	150278023	0	5	2582,123,127,114,280,	0,3670,4036,9472,10312,
chr5	150226084	150228231	NM_001145805	0	+	150227685	150228231	0	2	698,961,	0,1186,
chr1	236558715	236648008	NM_080738	0	+	236558929	236645949	0	6	245,59,40,59,46,2442,	0,13800,18844,31976,72815,86851,
chr5	150409503	150460645	NM_001252393	0	-	150410202	150444656	0	18	731,97,192,66,126,132,129,132,66,90,124,95,192,78,86,135,172,205,	0,2344,3665,5059,5639,6847,9154,12597,12953,15918,19881,22222,26823,30375,32184,33670,35017,50937,
chr5	150399998	150408554	NM_002084	0	+	150400215	150407691	0	5	304,154,118,100,1085,	0,4902,6462,6994,7471,
chr5	150480266	150537443	NM_001155	0	-	150481008	150527462	0	26	802,123,59,96,94,18,54,80,91,114,95,82,79,59,123,59,96,94,57,80,91,114,95,91,43,203,	0,2864,4539,7749,9047,9921,16421,17052,18594,21441,22211,23580,25696,27475,28701,30525,31770,32388,33721,35550,36525,37972,38647,39447,47178,56974,
chr5	150632612	150649953	NM_001167607	0	+	150632777	150647201	0	4	246,162,169,2901,	0,6703,13679,14440,
chr5	150694538	150727151	NM_181776	0	-	150696377	150727021	0	10	2111,170,167,99,219,85,96,89,91,294,	0,7068,10308,18246,20351,24082,27910,28532,29199,32319,
chr5	150655925	150683334	NM_001145017	0	-	150656953	150682915	0	11	1297,170,167,99,219,85,123,96,89,91,547,	0,4649,7679,8248,10881,12021,12569,16999,19815,22228,26862,
chr5	150883652	150948505	NM_001447	0	-	150885125	150948492	0	23	2006,458,154,442,146,811,198,144,138,215,384,234,154,197,4053,211,282,140,211,312,59,315,3272,	0,3062,5929,8073,13528,17184,21676,23142,23904,25086,27495,30317,33701,36475,38193,45203,46498,47375,49085,50270,52252,59233,61581,
chr5	151040656	151066615	NM_003118	0	-	151043131	151055749	0	10	2504,149,149,134,121,122,88,63,70,190,	0,2991,5265,6371,8568,10477,12033,13516,15036,25769,
chr1	236139131	236228481	NM_002508	0	-	236141166	236228379	0	20	2157,113,124,158,172,127,173,228,123,150,126,144,246,201,252,150,383,227,300,327,	0,3163,3990,4664,5779,9547,15054,17813,36089,37579,41316,48238,50064,53718,56569,62272,66078,69625,72858,89023,
chr5	151151475	151184915	NM_198395	0	+	151166181	151183652	0	12	122,113,82,174,91,97,202,102,112,129,110,1470,	0,14688,18408,18974,22244,23564,25312,27297,27974,28303,28845,31970,
chr5	153371268	153418497	NM_018691	0	-	153372535	153414513	0	14	1402,54,73,140,123,80,124,159,135,92,93,100,224,81,	0,3210,6094,10542,11138,19532,34690,35467,36440,37780,42082,42569,43035,47148,
chr5	153418518	153437014	NM_001135037	0	+	153432622	153433273	0	2	53,4535,	0,13961,
chr5	153854531	153857824	NM_004821	0	-	153855365	153857568	0	2	939,799,	0,2494,
chr5	153825516	153840613	NM_001131062	0	+	153826164	153835588	0	3	849,99,5154,	0,7445,9943,
chr1	113243748	113250025	NM_001042678	0	-	113244161	113246421	0	5	587,131,121,163,326,	0,1436,1872,2517,5951,
chr5	154198051	154230213	NM_032385	0	-	154199875	154217738	0	9	1981,167,106,206,122,104,92,48,171,	0,2768,3980,4895,12309,16133,16351,19639,31991,
chr5	154238197	154256352	NM_004779	0	+	154242838	154254999	0	7	179,189,194,162,145,111,1503,	0,4569,6554,12023,13092,13903,16652,
chr5	154320632	154348971	NM_001014990	0	+	154335975	154346457	0	6	66,49,66,78,70,2726,	0,144,15298,16062,18907,25613,
chr5	154393259	154397685	NM_001099293	0	+	154393419	154397124	0	1	4426,	0,
chr5	156456530	156485970	NM_001173393	0	-	156456743	156484954	0	9	322,34,115,56,108,294,333,58,39,	0,3334,7727,13107,19518,22841,25681,28378,29401,
chr5	156565450	156569786	NM_001100816	0	-	156565740	156566442	0	2	1009,375,	0,3961,
chr5	156512842	156536248	NM_032782	0	-	156514112	156535994	0	7	1463,37,154,44,84,336,312,	0,3109,9474,13026,18834,20795,23094,
chr1	236712304	236767841	NM_018072	0	-	236714201	236767395	0	45	1986,109,159,155,169,105,135,159,151,293,141,124,47,164,127,231,129,122,119,144,104,132,243,159,170,193,137,184,192,122,212,89,96,108,118,111,103,134,212,141,102,142,217,174,120,	0,2994,4576,5593,6291,6546,6800,7095,8190,9232,9990,10709,12220,15493,16914,17641,19991,22346,22563,23406,23720,25197,25656,27214,27775,32217,33731,34008,36020,36815,37236,38397,38943,41842,42988,43518,45007,46535,46828,47831,48873,50478,54155,54949,55417,
chr5	156589343	156593279	NM_130899	0	-	156589457	156593179	0	2	1326,706,	0,3230,
chr5	156768606	156772729	NM_001001343	0	-	156769869	156770544	0	2	1945,181,	0,3942,
chr5	156904311	157002783	NM_033274	0	-	156907956	157002704	0	23	3699,153,225,85,145,109,78,205,109,196,90,178,140,85,167,72,66,193,77,79,71,86,173,	0,4487,10961,11798,13006,14311,14531,15669,17383,19590,22269,25499,28365,29752,31997,36130,41519,42535,53503,60609,87069,93591,98299,
chr5	157052686	157079428	NM_007017	0	-	157053610	157079086	0	4	1043,180,240,1309,	0,20958,22978,25433,
chr5	157098560	157107162	NM_001145132	0	+	157098622	157107007	0	3	274,109,314,	0,3539,8288,
chr5	157212750	157286183	NM_001195556	0	-	157214653	157244542	0	12	2250,205,293,75,70,247,178,165,109,97,105,223,	0,3620,5960,9155,17907,20123,23885,27320,28442,30991,31700,73210,
chr5	157170754	157183746	NM_173491	0	+	157170758	157182272	0	4	452,140,84,1885,	0,7643,10257,11107,
chr5	157158322	157166772	NM_017872	0	+	157158448	157166490	0	6	317,177,170,89,108,444,	0,1553,3261,4531,6572,8006,
chr5	158690088	158713048	NM_145049	0	+	158695923	158711939	0	11	280,200,92,86,116,99,38,99,117,128,1137,	0,5789,6827,7279,7447,8942,11504,12067,15157,20131,21823,
chr5	158741790	158757481	NM_002187	0	-	158743692	158753790	0	8	1318,132,158,215,118,276,88,42,	0,1902,3953,5523,7611,8271,11912,15649,
chr5	159436179	159492550	NM_003314	0	+	159437535	159492072	0	8	21,359,61,113,37,149,55,612,	0,1327,25967,27518,33960,40341,41956,55759,
chr5	159502891	159546452	NM_052927	0	-	159505161	159546395	0	4	2284,120,965,641,	0,4766,17216,42920,
chr5	159626047	159665729	NM_001040442	0	+	159626113	159665666	0	6	117,84,79,176,90,117,	0,14695,30505,33057,35779,39565,
chr5	159678670	159739573	NM_024565	0	-	159680384	159738930	0	7	2135,160,303,144,214,115,203,	0,3885,7805,24605,28861,60194,60700,
chr5	159828647	159846168	NM_006425	0	-	159830291	159842301	0	16	1824,117,72,105,162,140,68,98,132,48,69,165,81,154,186,139,	0,2799,3168,3390,4827,5835,6105,6330,6688,7009,10810,11815,12258,12678,13484,17382,
chr5	159820154	159827060	NM_022090	0	-	159820712	159822497	0	2	2392,415,	0,6491,
chr5	159848864	159855746	NM_004219	0	+	159849319	159855688	0	6	34,102,185,94,159,138,	0,444,851,2379,5857,6744,
chr5	161112657	161129598	NM_000811	0	+	161112995	161128779	0	9	376,119,68,221,83,144,153,260,1095,	0,578,1284,3297,3602,3984,4549,6289,15846,
chr5	161277391	161326965	NM_001127647	0	+	161277816	161324428	0	10	300,89,113,68,221,83,144,153,203,2849,	0,410,3772,15335,22731,25174,32172,40512,45280,46725,
chr5	161494647	161582545	NM_198903	0	+	161495005	161580374	0	11	465,152,68,221,83,120,138,153,206,24,2447,	0,26186,27853,29996,33593,34912,36247,74522,81466,84088,85451,
chr1	237205701	237997288	NM_001035	0	+	237205821	237995947	0	105	168,120,105,21,15,75,79,113,100,97,75,157,165,122,184,136,96,119,134,242,193,217,105,104,84,160,148,209,175,209,353,115,161,160,87,227,805,201,106,144,274,115,133,104,136,187,106,121,170,221,91,141,164,79,90,138,78,76,124,116,65,122,50,61,239,82,131,321,241,88,93,171,60,135,36,113,97,104,52,54,100,80,77,74,81,89,129,105,82,1298,68,148,87,219,131,43,134,61,147,135,157,65,101,52,1437,	0,228095,288476,313563,321956,327132,332315,334921,344879,345685,374647,380690,398917,402999,411989,414198,426690,449404,450552,454109,458309,460887,464308,469286,488025,506029,508142,524165,526743,547391,548238,549337,551074,553096,559623,568360,571637,574884,581363,583259,585405,589025,591176,592487,595955,596613,598495,600925,606042,607475,609009,611872,613419,615542,617583,618408,624110,62548…
chr5	162880585	162887143	NM_145266	0	-	162880972	162887056	0	4	471,152,49,276,	0,3349,3982,6282,
chr5	162864576	162872022	NM_004060	0	+	162866262	162869571	0	7	234,264,254,79,99,195,1343,	0,1686,3507,4315,4474,4803,6103,
chr5	162887516	162918953	NM_001142556	0	+	162887698	162918170	0	18	228,99,80,48,189,87,101,75,179,149,215,117,147,153,100,177,163,836,	0,3345,4212,7190,9130,10674,10852,12668,12868,13546,14947,18173,22131,22509,22757,23558,29879,30601,
chr5	162932533	162946359	NM_013283	0	+	162932692	162945369	0	7	222,195,115,153,194,114,1161,	0,6474,8027,8314,10990,12033,12665,
chr1	239792372	240072717	NM_000740	0	+	240070751	240072524	0	5	467,63,103,127,1985,	0,3151,49113,198179,278360,
chr5	167982627	168006614	NM_024594	0	-	167984575	168006288	0	7	1999,126,124,177,254,353,354,	0,3409,5770,8266,10390,13023,23633,
chr5	167913462	167946309	NM_002887	0	+	167913503	167946195	0	15	86,135,189,109,101,122,121,130,105,179,110,106,173,248,224,	0,2144,6201,7436,8092,8857,10770,14133,15543,19563,20264,24123,30320,31357,32623,
chr5	169010637	169031781	NM_017785	0	+	169015420	169031211	0	12	256,182,177,195,150,99,111,141,104,188,346,718,	0,4760,7414,9720,10511,10760,10937,12927,14842,15338,17646,20426,
chr5	169532916	169536729	NM_012188	0	+	169532961	169535615	0	2	619,1677,	0,2136,
chr5	169675087	169724822	NM_005565	0	-	169675700	169724615	0	21	736,156,78,95,50,130,13,31,108,20,26,84,67,98,199,38,32,66,47,63,285,	0,2646,4350,5035,8442,9953,10782,13023,14551,14758,14883,18724,18925,20301,22635,26217,27236,27711,39886,45226,49450,
chr5	169659949	169673235	NM_001102609	0	+	169661139	169673117	0	4	62,84,94,270,	0,1169,2031,13016,
chr5	169805166	169816638	NM_004137	0	-	169805707	169812451	0	4	811,172,158,376,	0,5516,7151,11096,
chr5	170210722	170241050	NM_014211	0	+	170215619	170239262	0	10	156,95,119,68,218,83,138,153,188,2091,	0,4855,5410,10512,11489,13747,21997,24881,25849,28237,
chr1	240255184	240638489	NM_020066	0	+	240255409	240637454	0	18	1840,167,148,56,1934,145,88,62,92,130,147,60,121,93,52,150,82,1062,	0,31294,86036,96322,114914,119206,166060,202937,237191,237454,238718,242002,242224,263931,300626,346176,380487,382243,
chr5	170736287	170739138	NM_021025	0	+	170736369	170738603	0	3	503,244,746,	0,866,2105,
chr5	170846666	170884630	NM_003862	0	+	170847203	170883809	0	5	569,37,181,107,1088,	0,744,16430,29484,36876,
chr5	170814707	170837888	NM_199185	0	+	170814952	170837569	0	10	303,80,120,94,107,65,58,102,75,358,	0,2347,3601,4002,5006,5210,12449,17598,19996,22823,
chr5	171621175	171630458	NM_001171183	0	+	171621176	171630349	0	4	137,149,177,241,	0,5211,6394,9042,
chr5	172195092	172198203	NM_004417	0	-	172195764	172197955	0	4	1043,220,146,615,	0,1485,2071,2496,
chr5	172386438	172396774	NM_016093	0	+	172386876	172396544	0	4	33,177,141,359,	0,429,9023,9977,
chr5	172410762	172461900	NM_003945	0	+	172410863	172447334	0	4	205,48,130,499,	0,11015,36478,50639,
chr5	172571444	172591390	NM_001205	0	+	172571548	172590924	0	6	188,93,92,102,119,663,	0,2424,9880,14302,15491,19283,
chr1	241815579	241965434	NM_144625	0	+	241815786	241964517	0	27	352,131,103,104,111,215,135,80,140,127,149,124,176,177,134,102,70,37,140,106,59,110,186,106,81,114,1001,	0,8252,18796,22366,27207,31209,35183,59524,71019,86085,89238,92115,97269,105005,113940,117126,118343,119383,120514,122827,127726,130994,135571,138313,142929,143979,148854,
chr5	172659106	172662315	NM_001166175	0	-	172660499	172662086	0	2	1398,563,	0,2646,
chr5	173034147	173043666	NM_138369	0	-	173036241	173043439	0	4	1148,197,125,464,	0,2093,5986,9055,
chr5	173315330	173387313	NM_030627	0	+	173316736	173383140	0	10	2531,82,51,24,174,90,119,115,182,4401,	0,22195,44122,54698,56639,61180,61632,63496,64763,67582,
chr5	173416161	173433143	NM_001144954	0	+	173416266	173428218	0	5	430,86,100,36,1870,	0,8994,10541,12037,15112,
chr1	241695433	241758949	NM_003679	0	+	241695744	241755455	0	15	365,70,98,90,49,88,166,72,122,148,58,83,102,60,3695,	0,16695,17543,18821,23478,28531,30033,32853,34357,36366,54547,56616,57880,58072,59821,
chr5	173472606	173536182	NM_015980	0	+	173473758	173534508	0	5	240,151,84,111,1866,	0,1130,18628,58624,61710,
chr5	174151574	174157902	NM_002449	0	+	174151662	174156586	0	2	467,1741,	0,4587,
chr5	174905513	174955621	NM_022754	0	+	174919106	174953737	0	11	129,173,171,99,76,86,128,50,50,48,1981,	0,13584,30521,31598,32940,33600,34952,38103,43408,43864,48127,
chr5	174867674	174871163	NM_000794	0	-	174868761	174870102	0	2	2911,462,	0,3027,
chr5	175085039	175113245	NM_001131055	0	+	175110236	175112529	0	3	119,1601,834,	0,24672,27372,
chr5	175298500	175311023	NM_001008220	0	+	175305742	175307048	0	4	208,119,176,4173,	0,7154,7410,8350,
chr5	175386533	175395545	NM_032361	0	-	175386971	175395211	0	6	602,101,162,205,157,601,	0,1520,1742,5420,7580,8411,
chr5	175810939	175815763	NM_016391	0	-	175811231	175815540	0	5	436,107,70,109,330,	0,1282,2901,4296,4494,
chr5	175819455	175843570	NM_001834	0	-	175819774	175843364	0	5	491,112,118,47,393,	0,5152,5475,17802,23722,
chr5	175815783	175816751	NM_138820	0	+	175815820	175816498	0	2	191,420,	0,548,
chr1	242251688	242612784	NM_001195811	0	-	242253155	242612658	0	10	1724,115,169,137,198,128,112,169,137,129,	0,12281,19284,25503,36081,131601,176950,199975,259719,360967,
chr5	175773065	175788809	NM_001079685	0	-	175774602	175786511	0	8	1746,143,107,125,127,179,87,205,	0,1858,2187,4550,6559,9508,13418,15539,
chr5	175792501	175800503	NM_173664	0	+	175792566	175798898	0	4	248,202,176,1779,	0,881,3308,6223,
chr5	175969511	176022769	NM_001171976	0	+	175992353	176022673	0	32	259,67,72,140,51,90,90,126,147,76,116,234,156,162,62,244,240,70,606,72,50,152,109,89,69,78,61,125,114,81,58,237,	0,22827,23161,26167,26449,28702,31572,32573,32769,32995,33213,33441,34888,35126,35523,35854,38832,41679,41899,43443,44282,46520,46819,47017,47567,47742,47914,48052,48699,48893,50212,53021,
chr5	175953699	175964421	NM_014901	0	-	175956028	175959473	0	11	2392,100,122,88,125,162,174,168,190,151,481,	0,2589,2824,3032,3383,3883,4149,4764,5305,5667,10241,
chr5	176074387	176086059	NM_001006616	0	+	176074616	176084533	0	9	316,51,147,171,126,48,117,30,1541,	0,4229,4367,5356,7508,8691,9313,9508,10131,
chr5	176047209	176057557	NM_003085	0	-	176047811	176056655	0	6	635,90,119,42,130,277,	0,1005,6189,6511,9325,10071,
chr5	176057682	176073642	NM_001099408	0	+	176069788	176072981	0	9	383,123,93,185,96,64,114,140,776,	0,11361,12028,12400,12957,13694,14448,14695,15184,
chr5	176307869	176326333	NM_002115	0	-	176308073	176323160	0	19	349,234,156,184,100,96,120,137,296,234,156,184,100,96,120,155,163,122,66,	0,433,823,1075,2901,3170,6133,6332,6582,7463,7840,8512,8776,9766,9953,10168,10519,15195,18398,
chr5	176513920	176525126	NM_213647	0	+	176516603	176524677	0	18	158,144,264,81,167,124,191,139,194,146,122,111,191,123,71,138,106,599,	0,2630,3470,3825,4018,4765,5401,5726,6218,6486,6734,8410,8613,9137,9367,9684,10372,10607,
chr5	176449696	176493745	NM_012279	0	+	176449739	176491600	0	7	218,104,93,145,186,94,2233,	0,18430,19082,21693,28055,39362,41816,
chr5	176730762	176733960	NM_001271828	0	+	176730986	176733571	0	5	316,226,114,79,505,	0,863,2109,2336,2693,
chr5	176758562	176778885	NM_006816	0	-	176759086	176778648	0	8	685,120,115,162,80,118,119,433,	0,2722,5574,5801,6144,6926,19611,19890,
chr5	176784843	176799599	NM_006480	0	+	176785025	176799076	0	15	227,22,179,93,144,144,112,110,204,74,127,82,47,115,726,	0,8120,8334,8865,9048,9571,9871,10314,10874,12748,13062,13322,13507,13632,14030,
chr5	176732500	176739292	NM_001142935	0	-	176734119	176738831	0	6	1696,184,115,30,106,531,	0,2281,4926,5168,5879,6261,
chr5	176728198	176730744	NM_001031677	0	-	176728743	176730289	0	8	610,63,51,100,68,79,69,572,	0,727,930,1199,1379,1554,1811,1974,
chr5	176873795	176883287	NM_001174101	0	+	176882068	176883122	0	3	166,666,563,	0,8034,8929,
chr1	243419306	243663393	NM_006642	0	+	243419475	243663087	0	18	236,153,86,114,126,129,65,189,139,153,135,117,143,128,109,132,127,336,	0,14100,14973,18538,30267,37086,48708,51984,60750,74535,85034,88210,122716,159697,161963,170422,233009,243751,
chr5	176930750	176936858	NM_024872	0	-	176930983	176936853	0	6	911,173,100,306,183,56,	0,993,1261,4487,5725,6052,
chr5	176829138	176836577	NM_000505	0	-	176829292	176836528	0	14	322,149,144,137,232,218,166,105,132,111,71,100,58,106,	0,412,1116,1343,1721,2058,2361,2672,2916,3185,3597,3824,6908,7333,
chr5	176910394	176924602	NM_005451	0	-	176910644	176923513	0	13	337,116,121,181,235,62,37,137,119,31,152,107,74,	0,473,676,4674,5999,6377,7476,7616,8413,9011,9132,13023,14134,
chr5	176883613	176899871	NM_080881	0	-	176884433	176899211	0	15	891,103,650,171,124,60,64,152,78,147,75,113,56,279,95,	0,1042,1445,2485,3819,4031,10159,10298,10642,10868,11130,11495,12231,15506,16163,
chr5	176827107	176827637	NM_001029886	0	-	176827163	176827577	0	1	530,	0,
chr5	176853686	176868354	NM_001004105	0	+	176853846	176868251	0	16	212,96,113,78,101,93,64,141,191,38,90,209,138,138,135,109,	0,4186,5309,5547,6020,6461,6661,6850,7228,8216,8346,9387,9707,14014,14233,14559,
chr5	176938577	176943967	NM_016222	0	-	176938791	176943946	0	17	351,111,72,150,97,72,132,163,137,154,73,137,61,75,160,111,48,	0,519,745,919,1203,1434,1776,2108,3124,3339,3609,4108,4352,4542,4711,5148,5342,
chr1	243287729	243418708	NM_014812	0	-	243289750	243388582	0	20	2311,52,94,89,171,148,235,1833,127,150,294,164,477,135,163,57,81,90,146,367,	0,3821,4932,11715,15509,17888,31793,39856,45200,48269,61351,61831,66590,74632,76090,76349,87456,97296,100748,130612,
chr5	177019212	177023099	NM_017510	0	+	177019215	177022417	0	5	187,101,126,147,832,	0,363,1438,1927,3055,
chr5	177027118	177037346	NM_007255	0	+	177027211	177036696	0	6	143,363,226,84,105,806,	0,4061,7184,8421,8792,9422,
chr5	177150364	177207505	NM_173663	0	-	177151113	177175644	0	20	843,68,38,31,71,31,71,25,71,31,71,25,71,25,77,25,80,25,59,56,	0,931,1420,5659,6121,8205,8666,11016,11499,13215,13678,15749,16236,17413,17892,21030,21524,24405,25277,57085,
chr5	177419235	177423243	NM_006261	0	-	177419709	177422934	0	3	813,233,418,	0,1871,3590,
chr5	177558027	177575479	NM_022762	0	+	177565120	177575033	0	11	28,140,151,146,141,101,167,166,103,155,510,	0,210,7081,11556,11825,12600,12915,15087,16506,16702,16942,
chr5	177540555	177553107	NM_015111	0	+	177546584	177549002	0	5	217,360,522,255,4633,	0,5999,6623,7543,7919,
chr5	177576464	177580961	NM_017838	0	-	177576713	177580818	0	4	375,106,70,303,	0,1424,4027,4194,
chr5	177631507	177638184	NM_031266	0	+	177631838	177637624	0	8	234,232,169,159,132,118,141,631,	0,308,1335,2225,2587,4823,5625,6046,
chr5	177635539	177659803	NM_153373	0	-	177638921	177659551	0	13	377,81,131,90,155,226,83,117,88,75,160,119,311,	0,3351,4434,6257,6737,13816,14313,15909,16103,16816,21401,22866,23953,
chr5	178029664	178054054	NM_020666	0	-	178030617	178050417	0	13	1094,91,80,83,130,95,167,117,67,91,223,161,108,	0,1180,2639,5712,9752,10132,10809,11063,14218,14680,15892,20592,24282,
chr5	178138521	178157703	NM_005649	0	-	178139060	178156023	0	5	2101,96,127,84,147,	0,13855,15478,17469,19035,
chr5	178286953	178311424	NM_058230	0	+	178288048	178311292	0	5	175,84,127,96,1715,	0,1044,6291,7023,22756,
chr1	243663020	244006584	NM_005465	0	-	243668550	244006472	0	13	5616,103,88,215,129,123,69,66,132,145,112,126,158,	0,12605,45791,53010,64001,73207,113952,115377,137892,146174,165053,195872,343406,
chr5	178322915	178360210	NM_030613	0	+	178358314	178359700	0	5	60,136,90,146,1973,	0,16669,17067,20650,35322,
chr5	178405329	178422124	NM_000843	0	-	178408657	178421945	0	10	3526,312,624,146,201,141,155,136,217,683,	0,4581,7801,8509,10606,10936,12263,13095,13538,16112,
chr5	178487606	178507691	NM_014594	0	+	178489069	178507098	0	5	61,81,127,96,2008,	0,1409,15839,16465,18077,
chr5	178450775	178461388	NM_001136116	0	+	178452005	178460641	0	5	130,68,127,96,2183,	0,1195,3698,4257,8430,
chr5	178986692	179037027	NM_001040451	0	+	178987039	179036520	0	17	507,118,102,124,62,66,70,102,117,168,98,120,130,95,49,78,651,	0,2855,7769,9610,17383,21255,26104,29854,31933,33786,35174,36870,39000,42200,46184,47890,49684,
chr5	179125929	179158639	NM_001024649	0	+	179132682	179155645	0	15	121,174,74,59,142,82,193,190,114,157,216,120,127,80,3048,	0,6750,7329,8203,9310,10049,10944,17176,20739,21475,23875,24731,25728,27751,29662,
chr5	179105558	179107975	NM_001164444	0	-	179105583	179107919	0	2	708,102,	0,2315,
chr5	179068557	179072047	NM_001142306	0	-	179069339	179072021	0	6	322,164,342,61,58,248,	0,769,1312,1873,2472,3242,
chr5	179247841	179265077	NM_003900	0	+	179247936	179263593	0	8	300,96,230,142,81,215,196,1642,	0,2116,3016,3340,4304,12190,12745,15594,
chr5	179224597	179233952	NM_014275	0	-	179225044	179233583	0	15	471,113,88,79,194,108,131,115,76,114,47,134,141,186,466,	0,567,749,915,1330,1605,1908,2356,2586,2886,3309,3736,3956,4186,8889,
chr5	179264265	179285840	NM_016175	0	-	179264390	179285796	0	7	620,88,158,76,89,60,110,	0,3606,4641,6886,10712,16112,21465,
chr5	179220985	179223513	NM_145867	0	+	179221081	179223395	0	5	154,100,71,82,260,	0,1599,1801,1956,2268,
chr5	179727699	179780315	NM_005110	0	-	179728563	179780217	0	19	909,162,168,128,115,158,121,98,96,164,118,80,62,135,59,126,99,108,105,	0,1723,4072,6476,11730,13107,15641,16064,16263,18093,23488,24116,27577,30000,30795,35128,35779,37793,52511,
chr5	180017104	180018487	NM_052863	0	-	180017230	180018462	0	3	150,239,77,	0,495,1306,
chr5	180034752	180076624	NM_002020	0	-	180035280	180076545	0	30	532,86,121,149,106,100,112,123,95,151,89,114,105,136,107,132,147,363,109,127,163,155,118,169,140,163,113,245,97,137,	0,1215,2152,3578,4753,5258,6315,8614,9147,11017,11268,11500,11912,12420,12856,13123,13353,13789,14978,16182,18116,18358,21129,21506,21943,22190,22472,22802,23929,41735,
chr5	180166122	180167058	NM_001001657	0	-	180166122	180167058	0	1	936,	0,
chr5	180274610	180288286	NM_001172638	0	-	180275791	180288219	0	2	3883,68,	0,13608,
chr5	180415844	180433727	NM_197975	0	+	180416028	180432872	0	8	233,348,276,114,21,27,27,1394,	0,3968,8368,13827,15011,15572,15891,16489,
chr5	180551356	180552304	NM_001258283	0	-	180551356	180552304	0	1	948,	0,
chr5	180581942	180582890	NM_206880	0	+	180581942	180582890	0	1	948,	0,
chr5	180683385	180688119	NM_032765	0	-	180684414	180687814	0	2	1110,1118,	0,3616,
chr5	180620923	180631340	NM_203295	0	-	180622165	180627075	0	7	1754,36,116,23,231,164,319,	0,4259,4766,5171,5927,9553,10098,
chr5	180663927	180670906	NM_006098	0	-	180663976	180670800	0	8	115,111,141,111,96,148,172,215,	0,681,1171,2139,2559,4564,5246,6764,
chr5	180650262	180662808	NM_201627	0	+	180650999	180662379	0	8	1550,96,231,23,128,176,64,455,	0,7481,9396,10150,10373,10911,11669,12091,
chr5	180794287	180795226	NM_001005277	0	+	180794287	180795226	0	1	939,	0,
chr1	244571793	244615436	NM_001126	0	-	244572887	244615119	0	13	1147,150,98,125,155,127,82,108,67,51,69,103,500,	0,2795,7489,9136,10268,11678,14343,15461,15829,24053,28333,29174,43143,
chr6	41902670	42016610	NM_001136017	0	-	41903677	41908278	0	5	1175,137,160,216,372,	0,1626,2302,5437,113568,
chr6	83874592	83903012	NM_001199918	0	-	83879016	83898478	0	12	4450,178,123,114,99,84,158,196,134,68,185,115,	0,5427,7063,9500,11088,13799,14936,16862,17971,22134,23740,28305,
chr6	150920998	151164799	NM_001029884	0	+	151054817	151162032	0	17	155,59,509,101,70,47,151,132,183,96,87,34,96,39,23,1624,3831,	0,50865,133721,168775,186527,195993,200856,204747,209242,209518,209785,218320,219816,221332,223791,230719,239970,
chr6	6144310	6320924	NM_000129	0	-	6145851	6318897	0	15	1695,137,161,288,154,89,104,139,175,108,119,252,189,148,105,	0,7735,23380,30502,37910,51719,53145,77955,80608,104234,106733,122480,161273,174457,176509,
chr1	244624672	244803662	NM_173807	0	+	244624731	244798799	0	21	124,49,74,70,68,25,78,107,493,478,443,59,76,53,51,34,80,100,87,54,433,	0,2537,16170,16535,18346,29076,37631,57221,90951,99297,110959,120425,122493,127111,130310,132024,132128,144324,148869,174118,178557,
chr6	7326886	7389942	NM_001170692	0	-	7327090	7387406	0	14	246,40,69,71,105,108,81,111,147,1059,404,88,218,508,	0,3195,7368,28387,29371,38814,39150,42034,43265,46419,51963,59131,60325,62548,
chr6	5108652	5261172	NM_020408	0	-	5109656	5260966	0	3	1073,121,292,	0,108198,152228,
chr6	3118925	3153432	NM_004332	0	+	3118974	3152809	0	7	156,104,167,154,132,124,711,	0,4965,8550,10353,18670,21694,33796,
chr6	1624034	2176225	NM_001253846	0	-	1624403	2176177	0	11	432,69,97,119,128,105,193,110,88,45,60,	0,672,102615,118667,306302,336066,336973,491970,493668,500886,552131,
chr6	13621729	13711796	NM_005493	0	-	13622593	13711737	0	14	995,112,152,122,148,191,109,113,185,23,168,53,112,630,	0,4155,10872,12933,16310,18065,19701,20981,23047,31161,35611,37282,75287,89437,
chr1	245133170	245251148	NM_032328	0	+	245133720	245250662	0	8	175,115,85,73,80,43,67,602,	0,460,47373,89517,112214,113573,113753,117376,
chr6	17759413	17987854	NM_001105568	0	-	17761087	17987694	0	38	1695,792,152,106,48,78,153,93,177,125,56,127,100,147,133,152,174,162,150,141,163,214,167,87,131,135,111,213,112,113,135,88,181,93,61,13,91,215,	0,4972,12725,14295,15832,18094,19764,20409,21547,21994,24463,26332,28593,35066,35389,37486,40083,40769,45178,46292,49585,57837,66585,66855,69057,71918,74778,77695,78289,90194,91140,92772,96254,96847,114194,138985,227871,228226,
chr6	20534687	21232634	NM_017774	0	+	20546581	21231270	0	16	118,44,178,113,85,97,49,121,104,167,146,181,63,84,165,1556,	0,894,11889,14136,114836,205062,224138,246688,311618,420962,465770,530591,573944,663564,666653,696391,
chr6	35541361	35656719	NM_004117	0	-	35543611	35610601	0	11	2358,240,186,84,91,157,115,143,145,124,139,	0,3409,6451,13449,17545,23663,45511,46547,63429,69135,115219,
chr6	34555065	34664625	NM_022758	0	-	34558341	34664380	0	4	3312,350,155,403,	0,19266,67336,109157,
chr6	39760158	39872653	NM_001201427	0	+	39824078	39869813	0	25	83,224,90,75,95,334,111,104,67,118,139,59,185,300,108,107,85,107,89,169,108,61,132,171,3065,	0,63864,68545,72050,72597,75127,76440,77957,79123,80855,82947,85820,86021,86795,91579,95103,96296,98958,99251,104429,104792,106494,107694,108919,109430,
chr6	38683116	38998574	NM_001206927	0	+	38690585	38998168	0	93	75,424,135,85,152,190,164,177,114,108,102,147,198,77,100,120,136,188,81,117,120,133,116,107,76,190,197,127,236,105,114,63,101,138,241,200,154,164,103,105,162,225,173,179,188,87,108,135,162,247,242,141,238,143,135,123,214,110,164,193,123,131,154,165,227,119,104,177,168,216,138,128,172,156,156,183,106,253,191,122,119,203,74,153,156,117,102,161,157,153,190,122,694,	0,7435,7996,14561,19133,21726,22468,26370,35135,40631,46361,55072,60413,63047,64625,65913,67663,71424,74462,74948,76214,87838,90140,92269,98713,100127,107497,108221,110815,112843,116981,119238,122601,127027,127322,130233,133307,134910,136231,137353,137845,142177,145116,146939,148532,151250,151428,152721,155060,157195,157565,157895,160250,167569,167981,168535,171450,175311,179360,180692,182917,184…
chr1	244816351	244872334	NM_016076	0	+	244816615	244869091	0	5	306,73,94,142,3477,	0,33547,36199,38829,52506,
chr6	36665627	36700960	NM_001257357	0	+	36672012	36699870	0	14	65,219,112,175,147,91,96,188,1583,82,115,102,77,1181,	0,6373,15977,17628,19422,20177,20642,22512,23300,28011,29726,30849,32822,34152,
chr6	44794466	45345788	NM_001261823	0	-	44797552	44971437	0	10	3128,111,108,113,76,140,87,85,101,284,	0,105923,126580,127765,135023,176923,193816,279192,538471,551038,
chr6	46127761	46138717	NM_021572	0	-	46129062	46135999	0	4	1729,177,864,173,	0,5362,7409,10783,
chr6	42989384	42997337	NM_033112	0	+	42989392	42996966	0	7	138,148,67,105,75,118,508,	0,3338,3616,4390,5531,5713,7445,
chr6	52362199	52441862	NM_012288	0	-	52367994	52441713	0	11	5869,164,144,105,71,85,59,117,110,64,269,	0,7189,8197,8630,10151,10832,12126,18604,19226,38381,79394,
chr6	66044805	66289697	NM_198283	0	-	66044853	66205303	0	10	234,140,160,115,128,194,114,945,135,65,	0,9125,18545,49473,67565,70261,155681,159750,160946,244827,
chr6	62389864	62996100	NM_152688	0	-	62390867	62995853	0	9	1101,59,83,199,128,147,117,128,338,	0,17235,52722,214675,221284,298106,367918,497225,605898,
chr6	73331570	73908573	NM_001160134	0	+	73331917	73905137	0	12	745,91,127,176,126,111,96,95,27,132,127,4399,	0,382060,420088,455474,455914,483409,489460,498635,502638,568725,570717,572604,
chr6	74405513	74538041	NM_133493	0	+	74405938	74533357	0	33	499,173,29,231,126,40,85,97,142,110,225,102,63,177,153,75,61,142,118,114,219,145,177,82,229,166,191,156,66,143,148,103,4860,	0,1609,27460,34553,40592,60852,63153,66593,66950,67785,70139,70968,71157,72264,75638,84633,85468,86823,87916,89573,91443,92677,96835,107429,111053,112292,114193,115201,116414,119190,122597,124671,127668,
chr6	80714321	80752244	NM_003318	0	+	80715560	80751919	0	22	109,141,223,107,144,115,73,95,88,124,149,137,127,93,158,152,125,81,177,85,98,409,	0,1237,3204,3781,6209,6829,7124,7281,8674,9858,17719,21773,23280,26862,30380,30661,31870,33362,35091,35591,36001,37514,
chr6	76458908	76629254	NM_004999	0	+	76527264	76624729	0	35	232,164,70,74,130,106,56,98,165,81,181,145,158,92,73,128,96,174,39,94,131,78,130,91,151,209,79,161,30,39,104,132,27,219,4725,	0,68309,73590,79348,81224,83650,86709,91393,92022,95705,99159,105947,107905,109710,111831,113404,117334,117740,121455,124015,130628,130851,132497,136812,137652,140865,142036,143338,146039,149181,158413,159304,162480,164871,165621,
chr6	79644135	79788011	NM_017934	0	-	79650409	79787785	0	40	6912,198,260,164,153,150,51,70,126,121,156,62,112,83,125,108,120,232,77,141,118,184,138,226,129,135,154,99,41,101,71,101,222,161,99,151,60,30,59,266,	0,10881,11582,12292,13204,20395,20813,21194,24056,27271,28678,31284,31526,35416,35630,36362,44173,48467,50933,53790,56449,62995,63835,67480,69311,80663,81211,82125,82927,83064,84670,91100,91524,108424,126059,126249,143029,143281,143436,143610,
chr6	91223291	91297020	NM_145332	0	-	91226367	91296602	0	16	3109,62,106,65,81,130,131,82,131,129,125,139,46,66,111,538,	0,5685,10105,22764,30979,33685,34474,36895,38476,39885,42927,46503,48049,54985,58124,73191,
chr6	90142896	90343553	NM_014942	0	+	90276695	90340723	0	16	198,263,99,99,99,99,99,99,78,105,135,186,153,114,112,3402,	0,133656,162738,169851,172829,179094,180614,183381,184776,188744,190232,190694,191361,194405,195934,197255,
chr6	84833959	84937335	NM_014895	0	-	84834788	84936111	0	27	1036,135,99,142,635,213,105,164,127,106,113,141,228,134,262,292,82,192,117,31,116,68,184,147,115,116,38,	0,2137,22446,25321,28304,31057,36571,37505,38903,45087,47365,49807,50486,50973,60945,62090,69367,70642,76547,77495,79739,88715,91040,91534,96815,102095,103338,
chr6	97372495	97588630	NM_052904	0	+	97414936	97587158	0	11	407,88,181,108,99,216,727,59,193,95,1634,	0,42376,51377,116872,140008,160506,189163,202784,206137,208033,214501,
chr6	96463844	96663488	NM_006581	0	+	96651031	96652111	0	3	244,89,12465,	0,98070,187179,
chr6	110012423	110146634	NM_014845	0	+	110012638	110146468	0	23	281,99,124,157,51,149,129,101,163,98,134,117,46,149,167,139,59,148,84,196,83,87,344,	0,23857,25224,35888,41416,43929,47104,50223,51889,52454,69029,70870,72716,73792,75508,85701,93749,95081,98373,100155,101361,105544,133867,
chr6	121400626	121655644	NM_152730	0	-	121401916	121655576	0	32	1410,189,141,155,116,70,84,126,94,109,89,117,119,88,139,83,202,125,143,93,141,91,60,145,62,104,79,126,69,178,162,223,	0,11372,26542,33024,33581,35691,46897,52146,80529,81467,125594,143755,159589,161984,162720,175847,176603,199640,202063,204337,212572,215089,219965,224136,224884,225041,225274,228495,231298,238014,242152,254795,
chr6	124125068	125146786	NM_153355	0	+	124125345	125144375	0	6	331,138,81,61,82,2421,	0,479082,551344,987416,1014464,1019297,
chr1	246729638	246811544	NM_001139459	0	+	246754864	246811354	0	9	453,430,206,31,87,115,22,97,1104,	0,25175,55092,65557,67587,68136,75412,75604,80802,
chr6	119498365	119670931	NM_005907	0	-	119500983	119670230	0	13	2745,116,173,220,116,94,124,95,81,116,97,825,225,	0,3111,11204,12463,16576,24053,27558,71059,113482,124787,129695,171262,172341,
chr6	123537483	123958238	NM_006073	0	-	123539745	123957920	0	41	2402,36,39,24,45,36,39,27,21,45,18,48,48,27,30,30,27,39,51,51,48,48,27,27,33,21,30,30,54,60,60,78,60,183,60,66,60,33,159,210,340,	0,5148,7754,36073,38742,39528,43285,44273,48979,51368,53510,54800,56625,56998,58302,61979,62717,100118,115540,121280,136200,149796,159266,161377,161527,165031,165779,172183,177285,221724,222605,248567,280854,287380,295964,299802,314167,331001,332115,354584,420415,
chr6	118228688	118638839	NM_001029858	0	+	118228889	118635415	0	8	374,176,128,160,157,53,155,3649,	0,246919,327983,359469,367933,369968,377658,406502,
chr6	129898239	130031370	NM_033515	0	-	129899657	130031281	0	15	1510,62,125,141,207,83,160,78,92,166,170,64,236,203,202,	0,2975,6893,22121,23547,28782,30798,34438,39117,41592,52258,56947,61299,64721,132929,
chr6	136172833	136516709	NM_018945	0	+	136173136	136512978	0	13	324,61,84,152,64,96,101,132,92,145,97,81,3958,	0,95768,257035,295655,297391,299464,302379,303931,322101,327301,329531,335340,339918,
chr6	139456248	139501946	NM_016217	0	+	139456533	139498242	0	4	556,1041,155,3869,	0,31172,39273,41829,
chr6	135238527	135271260	NM_001193480	0	-	135239552	135271191	0	6	1478,162,257,156,148,207,	0,11664,15386,25019,26429,32526,
chr6	138409641	138428660	NM_022121	0	-	138413178	138428477	0	3	3764,141,397,	0,7849,18622,
chr1	247002401	247094726	NM_015446	0	-	247004107	247094629	0	36	1899,83,134,1828,209,98,124,397,195,193,108,151,151,132,145,188,147,57,124,94,105,141,90,91,129,62,182,133,151,85,117,208,181,254,128,117,	0,3594,4695,10515,13991,16630,18591,21799,22859,24824,28144,28561,36937,37850,38058,46393,48111,49077,49294,50866,51856,52679,55559,56735,59108,60351,60965,61237,63425,64849,66441,68451,74132,77042,79150,92208,
chr6	137321107	137366298	NM_014432	0	-	137322694	137365865	0	7	2385,140,145,176,179,136,521,	0,4650,8628,9346,11303,16997,44670,
chr6	149916010	149969940	NM_001204076	0	-	149916356	149959683	0	8	360,135,127,159,181,158,175,336,	0,2632,3349,6719,28228,37884,43511,53594,
chr6	144612872	145174170	NM_007124	0	+	144612964	145172133	0	74	171,62,93,78,93,173,116,161,204,182,151,120,102,108,180,170,124,88,242,181,146,213,114,156,171,180,135,150,162,129,174,156,171,180,129,171,159,138,192,173,151,176,136,150,76,215,118,206,155,190,173,157,130,269,147,79,61,62,75,202,86,158,167,112,137,39,66,66,159,241,112,93,23,2046,	0,111386,130141,131812,132249,134550,137041,137844,144198,145828,147008,148615,152544,155474,155865,156863,159633,162045,167033,167437,169460,170917,181983,182867,188075,190472,193648,195811,196936,198334,199192,201564,207520,219207,222172,222913,224492,225074,230243,231279,239315,241348,245845,247557,251058,256903,259228,262951,265420,285362,386669,408350,438620,456509,460069,462983,466192,48017…
chr6	143382022	143661441	NM_016108	0	+	143382062	143660813	0	6	181,156,102,116,164,666,	0,75949,104196,223224,272396,278753,
chr6	147829827	147891157	NM_001030060	0	+	147830064	147885592	0	2	696,5628,	0,55702,
chr6	157099063	157531913	NM_020732	0	+	157099063	157529025	0	20	1542,195,39,150,111,244,90,180,328,146,110,210,205,139,173,151,97,784,131,4613,	0,51297,93684,123446,157536,306732,332542,355098,370694,389110,396078,403039,406301,411712,412108,418235,420881,422775,425936,428237,
chr1	247197939	247242115	NM_001204220	0	-	247200750	247241898	0	4	3787,61,127,220,	0,4172,4773,43956,
chr6	158244293	158366109	NM_016224	0	+	158244466	158363870	0	18	185,87,75,126,172,148,85,126,118,131,104,104,78,77,90,115,92,2287,	0,44285,49840,51789,73565,78636,82866,86403,86646,98269,103849,105337,108933,112702,114172,115371,117621,119529,
chr6	152128453	152424408	NM_001122740	0	+	152129047	152420101	0	9	191,522,191,117,336,139,134,184,4542,	0,524,35278,73336,136854,204337,253672,287066,291413,
chr6	161768589	163148834	NM_004562	0	-	161771130	163148700	0	12	2654,118,84,150,62,137,116,84,122,241,164,141,	0,12530,39236,201296,221797,438214,625744,706533,853573,914967,1095752,1380104,
chr6	160390130	160527583	NM_000876	0	+	160390278	160526116	0	48	297,140,125,99,133,130,106,163,166,104,165,141,144,138,148,178,116,169,180,102,102,193,171,144,176,88,216,131,98,137,191,127,120,257,219,150,162,208,147,235,137,115,147,188,187,153,70,1878,	0,22085,39911,41588,55473,58086,60451,63452,63843,65320,71461,74049,75415,76646,77399,78060,78693,79276,81374,87325,88924,89807,91448,92404,92654,93433,94316,95302,95705,99150,100769,102811,103666,104114,104658,106748,109102,110481,111030,114851,115896,118934,120008,120817,127340,133420,134647,135575,
chr6	161412821	161538417	NM_005922	0	+	161412963	161537902	0	27	294,191,1364,243,147,158,117,100,84,267,150,162,134,79,79,97,150,101,81,192,71,117,160,123,107,180,536,	0,42469,56826,78818,81676,89091,92711,94589,94794,95898,97532,99589,100220,101188,101983,105290,106488,110102,110909,114724,116109,116953,117965,120046,120878,123333,125060,
chr6	163148163	163736524	NM_152410	0	+	163149267	163736019	0	7	148,232,135,172,150,117,666,	0,1028,87015,335018,362127,585647,587695,
chr1	247285276	247335318	NM_001243740	0	-	247287169	247335179	0	4	1897,61,127,169,	0,37031,37712,49873,
chr6	169857302	170102159	NM_001202550	0	-	169857678	170089101	0	22	427,99,103,98,122,98,134,122,90,98,78,79,83,122,68,104,121,121,71,142,196,513,	0,125629,145012,156352,175740,177221,179164,181332,186490,190566,191991,194723,201069,201879,202244,203456,205097,206959,208279,215048,231610,244344,
chr6	391738	411443	NM_001195286	0	+	393152	407598	0	9	71,271,187,89,142,108,354,113,3989,	0,1359,3082,4108,5372,7089,9685,13279,15716,
chr6	485137	693141	NM_018303	0	-	486670	637818	0	28	1627,60,62,123,56,142,117,67,62,60,81,62,122,158,66,125,126,119,103,82,146,81,125,114,127,177,161,123,	0,3841,5987,12229,14507,47331,64037,68716,70089,70816,71346,77646,78895,79407,79726,87382,91619,107331,112883,113722,113942,124960,132573,134292,144697,147803,152563,207881,
chr6	3000066	3019994	NM_000904	0	+	3006786	3019889	0	7	253,92,165,131,114,102,282,	0,6635,10192,12711,15697,17051,19646,
chr6	3269206	3445218	NM_021945	0	-	3273288	3410491	0	11	4440,124,33,233,103,128,169,155,104,245,166,	0,14879,16106,17886,20791,29118,54861,141215,146779,163121,175846,
chr6	4021568	4065217	NM_003913	0	+	4021659	4060850	0	15	132,1197,174,156,82,211,74,91,148,138,154,115,152,87,4571,	0,10224,16062,19437,21152,22478,25840,27681,28397,30622,31385,34986,35701,37393,39078,
chr1	120454175	120612317	NM_024408	0	-	120457928	120612020	0	34	5142,98,148,302,169,97,211,143,348,506,113,237,133,185,154,202,229,153,120,114,146,193,111,234,114,114,189,156,234,123,336,260,82,370,	0,6112,6853,7759,8676,10160,10683,11083,12084,13752,14946,17423,23919,25729,26304,29002,29973,36861,37454,39171,41990,43487,47839,52021,53900,54823,55880,56524,57958,75407,85444,93776,118353,157772,
chr6	4836331	4955778	NM_001143970	0	+	4892318	4954290	0	7	211,667,257,173,211,144,1647,	0,55615,99417,101467,107448,116168,117800,
chr6	5261583	5771816	NM_006567	0	+	5368803	5771662	0	7	310,633,160,132,161,152,293,	0,107199,143191,169690,283829,351818,509940,
chr6	7108085	7252213	NM_001003700	0	+	7182144	7249201	0	12	208,119,123,213,90,164,145,137,190,2911,165,3470,	0,68802,73271,74017,79581,81306,102951,103720,118614,121144,132585,140658,
chr6	7727010	7881961	NM_001718	0	+	7727188	7880576	0	7	842,193,149,198,77,111,1535,	0,118362,134673,135523,152296,153213,153416,
chr6	7590431	7612200	NM_152551	0	+	7590490	7609106	0	9	215,114,61,75,189,122,89,165,3143,	0,3535,3900,4828,11137,12424,15199,15832,18626,
chr6	10585992	10629601	NM_145655	0	+	10586222	10626840	0	3	1155,93,2952,	0,35591,40657,
chr6	10980992	11044624	NM_017770	0	-	10984013	11044463	0	8	3147,135,125,172,78,188,64,164,	0,8943,9558,14247,19327,24612,29986,63468,
chr6	11183530	11232915	NM_006403	0	-	11185394	11232748	0	7	2374,90,1242,102,102,447,179,	0,4920,6666,9047,10293,29983,49206,
chr6	10873455	10882098	NM_004752	0	-	10874227	10882026	0	5	1711,126,113,253,162,	0,2668,3222,3917,8481,
chr6	12012723	12165232	NM_002114	0	+	12015861	12164694	0	9	76,143,54,5981,134,176,102,491,1717,	0,3035,76693,107399,117268,118276,123300,148948,150792,
chr6	12717036	13288075	NM_001242648	0	+	12718976	13287310	0	15	92,45,149,147,165,81,168,322,248,157,56,62,141,77,781,	0,704,1894,32839,336560,443399,465714,489010,511011,513232,556055,561463,566617,569341,570258,
chr6	13363586	13408369	NM_001242630	0	-	13364974	13365838	0	2	2308,228,	0,44555,
chr6	15246205	15522273	NM_004973	0	+	15246770	15520482	0	18	610,136,142,170,177,236,1039,503,93,119,71,115,106,183,131,184,108,1974,	0,128142,164249,206031,222567,241332,250157,254932,258525,261161,261371,262365,265321,266233,266940,267264,271186,274094,
chr6	15523038	15663289	NM_001271668	0	-	15523205	15663100	0	9	412,144,156,23,133,133,61,54,245,	0,1718,10432,70251,92459,104535,114936,129279,140006,
chr6	16299342	16761721	NM_001128164	0	-	16306559	16328541	0	8	7748,2077,138,62,128,126,115,193,	0,27282,186860,223515,286668,358664,454121,462186,
chr1	247581350	247612406	NM_001127462	0	+	247582096	247611806	0	8	1029,120,1753,171,171,171,171,700,	0,5181,5798,16054,17921,25923,26602,30356,
chr6	16238810	16295780	NM_006877	0	+	16238924	16295417	0	9	201,120,84,174,82,107,43,160,544,	0,8262,11704,15982,35835,40204,47213,51882,56426,
chr6	17393735	17558023	NM_006366	0	+	17421786	17556673	0	13	242,122,101,78,144,86,106,190,176,124,83,141,1434,	0,28050,33085,69491,113664,114136,120344,145764,147468,149332,149556,157959,162854,
chr6	17615268	17706818	NM_005124	0	-	17616327	17706618	0	22	1144,169,273,357,885,195,618,126,88,99,138,127,53,147,54,45,117,129,140,249,223,311,	0,1489,9523,10770,13617,17612,22115,24901,31029,32769,34125,46615,46980,50201,53937,54255,54392,59867,60191,60484,73358,91239,
chr6	18155618	18224084	NM_153042	0	+	18160126	18222223	0	18	184,44,100,128,90,112,117,39,177,75,138,132,75,117,126,123,153,1945,	0,495,4495,5939,7447,10879,15975,30384,41669,42199,45051,52010,52744,57100,58268,59619,62345,66521,
chr6	20402136	20493945	NM_001949	0	+	20402463	20490661	0	7	720,112,220,159,115,136,3547,	0,77940,79300,80856,84783,86207,88262,
chr6	20099915	20212695	NM_001080480	0	-	20102516	20212465	0	13	2728,152,133,65,104,193,184,55,56,96,78,146,329,	0,9913,13191,15603,18752,24723,26832,29014,31459,44535,51500,52939,112451,
chr6	24839594	24877583	NM_015864	0	-	24839821	24876019	0	14	233,693,130,149,126,44,64,150,54,24,79,156,127,405,	0,3495,8658,10435,11230,13208,21606,25934,29727,31499,33514,34277,36324,37584,
chr6	24544331	24583455	NM_001252328	0	-	24547392	24576601	0	17	3240,92,91,123,143,160,139,152,149,133,85,229,133,93,88,98,167,	0,7330,10437,12503,14909,19255,20098,22493,24677,25799,28471,32264,34006,35754,36822,38145,38957,
chr6	24171982	24383520	NM_001195610	0	-	24174957	24357978	0	11	3080,303,101,163,55,147,132,77,55,390,112,	0,6575,33247,106294,117097,119177,129960,130213,181814,185703,211426,
chr6	24495196	24537435	NM_001080	0	+	24495224	24533940	0	10	382,84,171,117,144,144,159,170,59,3701,	0,7554,8294,9900,20198,25432,27798,33028,37150,38538,
chr6	25783125	25832287	NM_005074	0	-	25799012	25830785	0	13	321,137,91,148,133,162,119,87,88,234,173,84,66,	0,15885,17992,28500,28740,29933,30197,36170,36613,36784,43563,47626,49096,
chr6	25279655	25620758	NM_001173977	0	+	25280023	25619811	0	37	408,98,51,60,122,98,71,74,76,89,95,87,104,78,77,105,70,82,100,55,173,69,94,99,129,132,176,88,150,67,197,113,433,82,195,132,1084,	0,5384,140686,147073,156055,170470,170911,171210,186445,191741,192999,202829,209054,212304,212520,215683,220738,230228,231079,231280,236247,237919,240816,249367,258427,260519,271482,274581,277273,301496,301815,314987,320886,325384,326651,330622,340019,
chr1	247712450	247739848	NM_145278	0	+	247712493	247737684	0	5	72,60,50,29,2404,	0,7258,14441,16782,24994,
chr6	25652428	25702008	NM_006998	0	+	25652631	25701563	0	11	285,71,93,90,57,78,56,46,60,69,574,	0,1181,9351,12742,17310,17798,29750,36971,37272,38855,49006,
chr6	26458152	26469866	NM_007049	0	+	26458864	26468777	0	8	218,112,348,282,222,21,27,1691,	0,682,1556,5319,7260,8028,8137,10023,
chr6	28048481	28057340	NM_003447	0	+	28053258	28057248	0	4	827,411,139,1000,	0,4777,5468,7859,
chr6	28962593	28973037	NM_001010877	0	-	28962777	28971731	0	7	1770,105,127,92,82,269,253,	0,3917,4670,5139,8696,9129,10191,
chr6	30667583	30685458	NM_014641	0	-	30668241	30682952	0	15	826,111,126,183,120,2478,71,792,93,60,1481,70,381,139,437,	0,2746,2945,3297,3611,3814,7577,7759,11605,11860,12067,13841,13996,15233,17438,
chr6	30539169	30559309	NM_001090	0	+	30539264	30558478	0	24	168,47,96,127,38,108,75,114,123,101,86,140,149,84,125,113,172,75,71,33,169,65,73,998,	0,6016,6425,6683,6955,7077,8538,9013,11673,12215,12412,12799,13025,13867,14165,14486,14741,15081,15248,18295,18413,18756,18913,19142,
chr6	31981517	31981961	NM_032454	0	+	31981517	31981564	0	1	444,	0,
chr6	32362512	32374900	NM_019602	0	-	32362512	32374900	0	6	290,348,21,282,348,79,	0,1303,7049,8199,10203,12309,
chr1	248100492	248264224	NM_175911	0	+	248262677	248263616	0	3	194,125,1565,	0,161460,162167,
chr6	31847536	31865464	NM_006709	0	-	31847860	31865454	0	28	505,176,79,87,116,78,145,168,155,105,102,123,107,83,183,236,144,149,102,115,135,156,41,85,254,219,67,52,	0,913,1254,2939,3134,3602,4046,4632,4885,5152,6821,7015,7235,7817,8019,8281,8603,8839,9209,9468,9708,12647,12934,13066,16503,16846,17163,17876,
chr6	31707724	31730455	NM_172165	0	+	31708243	31730308	0	25	115,160,124,81,63,122,110,36,83,46,139,63,129,73,110,81,88,190,127,150,78,144,138,74,259,	0,506,1215,2929,3160,3956,4242,4598,5289,7439,13353,13619,18217,18600,18818,19149,19477,19838,20142,20742,21237,21524,21870,22164,22472,
chr6	33422355	33425320	NM_152735	0	+	33422877	33424299	0	2	197,2514,	0,451,
chr6	34204649	34214008	NM_145901	0	+	34208557	34212661	0	5	445,179,84,51,1401,	0,3864,5839,6595,7958,
chr6	34254972	34360457	NM_006703	0	-	34256529	34360139	0	5	1736,85,45,111,417,	0,6255,8445,54666,105068,
chr6	33989622	34078629	NM_001256812	0	-	33990597	34078448	0	10	1025,247,936,137,201,141,155,136,217,193,	0,6274,13822,18332,18702,34698,37128,40047,70037,88814,
chr6	34433837	34503000	NM_020804	0	+	34494082	34500307	0	10	210,126,157,236,156,176,121,128,188,2803,	0,60182,61271,62581,63336,63605,64182,64399,65539,66360,
chr6	35310334	35395968	NM_001171819	0	+	35314914	35393856	0	7	124,84,155,139,203,451,2360,	0,4509,77569,79262,81388,81771,83274,
chr6	35227509	35263760	NM_003427	0	+	35248928	35263025	0	14	109,169,81,78,200,117,76,126,180,234,164,165,114,840,	0,21323,26395,26589,27913,30533,30908,31545,31825,32821,33148,34018,34723,35411,
chr6	34857037	35059190	NM_015245	0	+	34857179	35056386	0	24	339,81,157,297,76,102,102,197,93,121,587,67,107,99,153,108,165,126,72,87,138,171,98,2808,	0,77978,80749,92429,93491,93852,94063,95821,99963,105041,128212,164838,170886,189297,190255,190560,191733,193430,193894,194156,194860,196505,197691,199345,
chr6	34724870	34741634	NM_003093	0	+	34725320	34741347	0	6	458,43,109,90,105,412,	0,818,5501,10814,13197,16352,
chr6	35995453	36079013	NM_139012	0	+	35995934	36076224	0	12	597,130,59,112,30,48,115,72,80,79,174,2857,	0,25022,31612,45196,46014,46372,48171,48860,68310,74894,79778,80703,
chr6	35911290	35992277	NM_138718	0	-	35911676	35987484	0	18	827,185,55,369,132,93,70,107,96,78,114,148,83,182,117,140,190,171,	0,7649,7931,11638,15946,16200,17329,17479,19012,25363,31861,33690,38607,54224,56478,68719,76006,80816,
chr6	35773070	35791852	NM_182548	0	+	35773447	35787224	0	4	789,237,27,1094,	0,9252,14143,17688,
chr6	36164549	36200567	NM_015695	0	+	36168099	36198386	0	13	198,1474,157,132,129,313,303,507,94,98,98,155,2365,	0,3524,7885,10540,13014,13443,14485,17107,21144,25395,28494,32129,33653,
chr6	36562089	36572244	NM_003017	0	+	36564539	36569766	0	6	169,208,135,39,87,2506,	0,2448,4536,6839,7395,7649,
chr6	36410543	36458315	NM_173562	0	+	36437874	36454952	0	8	345,206,274,103,121,198,111,3656,	0,27285,32022,36354,36824,38795,41947,44116,
chr6	37600283	37665766	NM_153487	0	-	37605143	37664587	0	17	4952,109,131,135,153,24,178,152,285,297,330,270,133,197,175,140,1246,	0,5697,6029,11301,11989,13425,13690,14665,16474,17601,19503,21766,22292,23192,25737,31459,64237,
chr6	37185417	37225931	NM_001162900	0	-	37186197	37186806	0	2	1400,593,	0,39921,
chr6	37321747	37362514	NM_003958	0	+	37321940	37358534	0	8	304,129,735,63,90,108,205,3997,	0,6474,14512,17540,20648,22954,27178,36770,
chr6	36822605	36842800	NM_016059	0	-	36823588	36842548	0	4	1204,69,155,308,	0,1756,16888,19887,
chr6	38136226	38607924	NM_001099272	0	-	38142760	38565870	0	11	6732,79,108,190,110,120,220,265,364,212,349,	0,24068,87958,119821,176533,409149,411767,424125,425513,429459,471349,
chr6	37787306	38122399	NM_021943	0	+	37787721	38120165	0	6	486,41,183,66,168,2389,	0,110428,242062,262861,297041,332704,
chr6	38643701	38670952	NM_006708	0	-	38645070	38670830	0	6	1458,90,68,141,83,206,	0,6086,6882,8448,10966,27045,
chr1	69090	70008	NM_001005484	0	+	69090	70008	0	1	918,	0,
chr6	39156746	39197251	NM_003740	0	-	39158665	39196887	0	5	2785,169,167,112,550,	0,5198,5623,6905,39955,
chr6	39302875	39693181	NM_145027	0	-	39304307	39693086	0	23	1449,107,90,51,98,136,85,51,56,109,219,139,106,104,87,144,207,130,110,148,75,110,161,	0,8609,10600,11376,22177,25295,27334,50522,84848,95953,204903,209455,210483,242956,249798,251161,260954,278089,299749,304510,379592,385602,390145,
chr6	40359372	40555126	NM_020737	0	-	40359681	40400852	0	3	1279,1418,447,	0,40080,195307,
chr6	41651715	41702798	NM_007162	0	-	41652336	41658951	0	10	1101,148,76,57,121,81,255,235,119,161,	0,2112,3116,3775,3930,5753,6685,7023,48671,50922,
chr6	41514163	41570122	NM_001012426	0	+	41533498	41566674	0	17	442,220,96,123,87,148,214,105,88,84,208,77,102,122,67,170,3596,	0,19319,31560,38343,39005,40583,40873,41367,42218,43345,43537,43845,44795,48444,50750,51355,52363,
chr6	41765382	41863099	NM_018561	0	-	41766414	41774721	0	7	1285,109,205,1384,74,82,38,	0,2185,6161,7983,73919,94149,97679,
chr6	41020939	41032630	NM_006789	0	+	41021086	41029610	0	3	278,565,791,	0,8127,10900,
chr1	367658	368597	NM_001005224	0	+	367658	368597	0	1	939,	0,
chr6	42531759	42588089	NM_001184801	0	+	42532057	42587244	0	12	376,260,79,114,131,139,63,121,108,89,99,884,	0,9712,28129,30169,39566,41699,42567,48149,51049,51980,53387,55446,
chr6	42192668	42419783	NM_033502	0	-	42196082	42237328	0	18	3739,212,207,114,89,76,104,140,67,385,249,151,47,1695,112,83,85,25,	0,7750,11274,18317,21525,29920,31797,32032,33204,34408,38389,39773,40820,43223,75707,138066,226246,227090,
chr6	42068856	42110715	NM_001164446	0	-	42071498	42110182	0	5	2760,3121,76,107,678,	0,3344,9097,27553,41181,
chr6	43211221	43255997	NM_032538	0	+	43214398	43253114	0	15	225,162,148,74,141,105,66,93,126,155,232,176,562,1586,3277,	0,3123,9255,9807,10084,11063,11565,12068,12247,14328,15554,16047,19305,39243,41499,
chr6	43044005	43129458	NM_152882	0	+	43044226	43128619	0	19	300,288,103,191,151,149,267,134,136,120,150,111,204,156,233,81,152,179,1000,	0,52709,53459,53962,54243,55748,56153,62581,62868,63138,65400,65663,67149,68183,68932,70350,82549,83520,84453,
chr6	43490067	43543812	NM_020750	0	-	43491605	43543601	0	32	1676,165,138,108,83,63,98,47,98,137,97,101,182,100,200,90,42,156,131,129,91,126,84,100,77,186,27,183,138,73,122,316,	0,2141,2501,2777,3509,4355,5304,5829,6498,8358,9149,11576,24240,25277,25930,27158,27562,28967,31042,33505,36170,37847,38593,39916,43329,44838,46380,48171,48526,50175,51149,53429,
chr6	43638933	43655549	NM_018135	0	-	43639498	43655516	0	6	710,70,124,108,32,145,	0,4005,4297,7321,9892,16471,
chr6	45866189	45983626	NM_016929	0	-	45870824	45983279	0	6	4803,182,107,126,110,410,	0,15775,43094,50803,56682,117027,
chr6	45296053	45518819	NM_001015051	0	+	45296463	45515042	0	8	144,124,365,157,105,174,162,4256,	0,344,94276,103546,109630,163624,183929,218510,
chr6	46517444	46620523	NM_016593	0	-	46518102	46620319	0	12	730,88,89,96,134,91,108,94,150,175,136,381,	0,4059,37369,38326,46279,75710,81255,86681,88121,89786,92455,102698,
chr6	46761093	46807519	NM_005588	0	+	46761135	46806873	0	14	111,25,51,41,76,118,176,222,150,216,465,174,301,803,	0,195,309,5249,5749,16063,26172,31915,32997,35999,39717,41221,41892,45623,
chr6	46655611	46672056	NM_001010870	0	+	46655865	46669624	0	4	6300,125,90,2462,	0,7946,10123,13983,
chr6	46188466	46459060	NM_001251974	0	-	46190877	46424713	0	5	2572,172,174,227,151,	0,26018,27993,236022,270443,
chr6	47867344	48036425	NM_207499	0	-	47869642	48036391	0	3	2327,481,460,	0,109025,168621,
chr6	47445524	47594996	NM_012120	0	+	47445980	47591963	0	18	460,161,154,101,121,188,79,95,105,37,63,166,143,113,102,182,64,3075,	0,25491,55813,66817,76857,96275,98735,99220,101596,103075,104214,118072,121512,128376,130138,131334,134684,146397,
chr1	621095	622034	NM_001005221	0	-	621095	622034	0	1	939,	0,
chr6	49660070	49681303	NM_001142408	0	-	49660485	49676909	0	10	543,89,98,146,88,117,75,37,104,110,	0,3478,5502,6004,7446,8310,16773,18927,20143,21123,
chr6	49801978	49844809	NM_001205220	0	-	49803028	49825113	0	8	1178,89,98,149,91,129,68,88,	0,4171,6632,12254,13943,17735,23069,42743,
chr6	49398072	49431041	NM_000255	0	-	49399440	49427179	0	13	1497,168,148,132,116,116,112,249,172,158,368,424,226,	0,5096,9846,11480,14279,17310,18456,21106,23225,25720,27331,28722,32743,
chr6	50681256	50740746	NM_172238	0	+	50681768	50740577	0	8	551,498,61,166,119,142,114,389,	0,1572,5546,15312,15650,31563,37667,59101,
chr6	51480144	51952423	NM_138694	0	-	51483878	51949731	0	67	4174,120,159,108,88,136,1018,158,169,879,153,155,88,114,138,129,66,196,178,247,136,135,106,113,131,57,126,192,158,211,213,157,151,220,144,1608,68,196,136,131,276,106,123,185,128,139,176,128,143,91,90,279,115,142,96,102,71,40,65,75,79,58,109,151,78,136,192,	0,11650,17218,23502,32684,33738,43605,129038,131374,132440,137854,139437,157355,160461,175889,215514,221057,232428,240546,252516,255157,267746,270520,271786,288250,288639,290868,293936,296452,297019,318763,344523,394962,402063,407454,409227,412482,412809,417683,420244,427512,428278,429619,430657,433145,434810,437729,438691,440240,441351,441543,442976,444581,447172,449608,450629,454110,455059,4556…
chr6	52285804	52360583	NM_001172420	0	+	52288606	52357139	0	12	62,128,222,288,150,193,221,141,214,148,211,3516,	0,2680,2939,17297,31681,33088,43888,48326,58030,58633,69133,71263,
chr6	52929795	52965670	NM_033481	0	+	52938290	52962628	0	13	211,87,159,58,100,131,115,119,91,96,94,152,3151,	0,6059,8483,11488,13801,15970,17506,27431,27736,28468,28887,30515,32724,
chr6	53883713	54131078	NM_138569	0	+	53883826	54130753	0	13	176,156,393,72,66,84,60,45,45,129,204,54,331,	0,102531,105557,130140,141451,141600,141824,150612,170954,183189,211798,238392,247034,
chr6	53659777	53788919	NM_018214	0	+	53660054	53787591	0	14	436,118,79,90,57,64,75,145,119,84,116,173,137,1487,	0,47130,84013,87907,101518,101849,102305,104767,107649,109399,118874,124518,125645,127655,
chr6	55299170	55444012	NM_001042406	0	-	55300459	55443853	0	9	1391,126,189,64,149,96,108,81,267,	0,5061,61046,64863,79675,82135,107356,107687,144575,
chr6	55039070	55147418	NM_001526	0	+	55039385	55147252	0	7	538,179,244,116,221,122,396,	0,74366,80863,89434,103107,106050,107952,
chr6	54711568	54806819	NM_001010872	0	+	54735044	54806805	0	5	56,504,165,125,2316,	0,23416,79600,80737,92935,
chr6	55620237	55740375	NM_021073	0	-	55620330	55739663	0	7	243,111,77,195,149,193,1202,	0,3565,5017,18609,38839,64215,118936,
chr6	56322784	56507694	NM_015548	0	-	56323802	56507586	0	84	1281,124,111,200,118,18,75,155,163,164,130,189,144,129,195,160,170,120,207,156,171,129,198,156,174,102,102,123,227,232,204,219,108,120,207,242,85,327,160,167,171,162,1472,496,200,130,242,63,127,157,167,318,209,124,177,531,267,234,153,136,89,129,99,108,84,163,194,139,179,158,184,127,155,153,126,96,105,162,78,129,463,155,94,275,	0,2144,5059,5578,8091,10995,11896,12141,13119,14072,15886,18162,19358,24063,24696,27325,29117,31503,34240,34947,36023,39392,39869,43093,43533,46010,48456,48680,50542,51655,53210,57463,59211,59514,68374,69506,70854,71461,71987,74357,77135,78792,94197,97358,99332,102307,103321,104151,110482,111869,114113,114760,115692,120827,134195,135676,139753,140489,142082,152440,153521,156369,166543,167170,1692…
chr6	55921387	56112378	NM_030820	0	-	55922454	56047416	0	30	1255,78,201,55,147,33,45,36,72,54,54,54,45,54,54,54,54,54,54,54,63,84,9,78,174,217,169,552,126,194,	0,2575,3428,4151,4301,5059,7988,10705,12456,14155,17642,18889,20939,44882,67472,67649,68977,69506,85195,85340,100297,107833,108224,110316,111534,114059,114370,122988,125941,190797,
chr6	56954827	57035098	NM_015555	0	+	56955051	57033267	0	14	245,84,81,126,112,151,127,154,148,1604,131,187,69,1878,	0,781,9031,34704,38699,43012,44714,51272,51918,57060,62191,63831,71054,78393,
chr1	879582	894679	NM_015658	0	-	880073	894620	0	19	598,90,136,114,144,102,114,112,140,189,114,111,79,91,121,132,175,153,85,	0,854,1315,1970,2199,3928,4287,6924,7797,8209,8972,9579,9801,11720,11892,12691,12896,14726,15012,
chr6	57182421	57513376	NM_000947	0	+	57183243	57512702	0	15	78,163,104,80,121,96,138,68,73,186,127,83,69,316,580,	0,813,2833,6577,8301,62277,64407,189866,210690,215710,284658,289937,316545,330050,330375,
chr6	56819772	56892142	NM_152731	0	+	56846608	56883346	0	7	486,220,178,221,193,137,1263,	0,26736,37403,60158,62232,63446,71107,
chr6	69345631	70099403	NM_001704	0	+	69348567	70098783	0	32	261,172,772,111,162,165,165,165,102,107,195,69,109,150,76,103,44,127,104,103,151,70,67,86,99,172,96,40,644,36,105,809,	0,1651,2921,294819,300779,308090,320284,320905,339023,339494,358028,378298,382651,412445,413531,427194,440255,597550,599292,603384,689132,692080,694766,697183,703176,703593,718493,720081,725129,736666,747091,752963,
chr6	71123106	71270877	NM_020819	0	+	71138045	71269624	0	21	299,94,116,91,71,174,127,154,78,50,156,74,155,1768,161,92,98,152,111,114,1459,	0,13035,14900,62055,62259,63755,67497,68597,72763,77630,89232,109109,110563,111527,114888,119756,120353,122856,124887,143346,146312,
chr6	70385640	70507049	NM_018368	0	-	70386049	70506773	0	16	523,92,79,150,105,103,65,153,126,74,89,68,98,61,177,345,	0,701,21814,23294,25016,25694,26140,37896,43207,62193,66040,73592,76510,104745,114547,121064,
chr6	70576447	70922157	NM_001858	0	+	70589459	70916978	0	51	85,123,75,100,124,276,81,126,63,45,45,54,54,36,54,54,63,42,63,36,36,54,54,54,90,45,78,36,54,54,42,105,54,54,54,54,45,51,45,27,54,45,45,63,36,45,171,67,129,78,5307,	0,12980,32392,33683,61353,62869,66227,70229,71482,93440,96270,157071,167689,169348,201867,235613,255324,263626,271129,274398,275337,275467,276211,277654,278362,280103,280256,283148,283295,283436,284841,289571,289760,290114,295344,296787,299385,301469,301615,302099,305408,309964,313756,313905,318147,318315,321331,323571,332864,340157,340403,
chr6	71377478	71571716	NM_001044305	0	+	71377726	71570037	0	11	366,134,86,76,81,81,88,125,172,308,1814,	0,64602,87204,105574,123913,130881,169165,184764,189083,190146,192424,
chr1	861120	879961	NM_152486	0	+	861321	879533	0	14	60,92,182,51,125,90,186,163,116,79,500,125,111,674,	0,181,4414,5298,10031,13299,13534,15403,16395,16669,16818,17512,17957,18167,
chr6	72926144	73112845	NM_001168409	0	+	72945395	73110416	0	22	197,68,111,100,124,47,113,131,172,154,72,157,126,63,90,72,113,139,113,102,140,2648,	0,17331,19176,21381,25872,29373,31573,33888,34479,34773,36319,41683,42544,44263,49518,67605,75492,174155,176255,181806,182512,184053,
chr6	74171453	74211179	NM_133645	0	+	74171577	74210458	0	13	341,200,118,290,113,191,75,131,205,172,119,161,883,	0,4478,4758,11634,18001,18205,18562,18944,20309,20718,30503,36005,38843,
chr6	74303101	74363737	NM_012434	0	-	74304799	74363609	0	11	1836,91,148,133,159,119,87,88,234,197,222,	0,6972,17021,21936,28425,42003,43242,45033,48312,51028,60414,
chr1	118472371	118503049	NM_006784	0	+	118475942	118502070	0	27	34,203,210,119,79,96,114,102,98,108,231,94,102,86,136,57,101,112,135,51,66,93,48,44,129,94,1135,	0,3539,4724,7020,8731,9728,11078,11375,12001,12688,13647,16337,18656,20002,20246,21085,22227,22548,22779,23197,23727,24258,24831,25566,27319,29161,29543,
chr1	901876	910484	NM_032129	0	+	901911	909955	0	16	118,100,147,81,73,128,96,81,76,137,150,141,141,219,49,663,	0,207,3780,4024,4189,4382,4616,4827,5578,5791,6364,6689,7003,7336,7819,7945,
chr6	75794041	75915623	NM_004370	0	-	75796262	75912508	0	66	2232,171,69,189,67,36,72,54,54,54,96,54,87,78,150,110,143,139,39,165,144,124,140,75,147,117,147,120,130,143,130,143,130,140,130,143,21,133,140,126,141,130,143,130,140,147,165,120,150,122,193,267,273,273,273,273,603,291,174,165,264,60,144,117,108,131,	0,3251,4780,5784,6997,7164,10782,12927,17274,17673,18271,19431,20880,22093,24692,28878,29276,31458,31693,33056,34717,35024,36976,39004,39622,39929,40801,42025,43970,45765,46526,47614,48967,49532,50400,53111,53994,54122,54496,57706,58922,61000,61776,63349,64032,66815,67541,67805,68007,70090,71336,71931,81181,90712,93337,96613,98724,99528,104036,104891,105226,107375,107886,110505,118394,121451,
chr6	76311621	76427994	NM_001100409	0	+	76312240	76425310	0	23	671,94,61,146,105,71,146,298,230,168,34,195,227,110,117,120,93,428,104,89,69,151,2894,	0,19626,21994,31675,32801,45825,57356,61315,64806,68647,73529,73954,75124,76677,76905,93898,95519,100739,107621,109422,111607,111769,113479,
chr6	76017799	76203496	NM_015687	0	-	76018406	76124688	0	6	814,2806,179,174,282,367,	0,4313,45455,54660,106613,185330,
chr6	76631061	76782335	NM_001563	0	-	76631805	76782205	0	17	822,73,199,220,533,79,77,248,21,59,141,104,65,29,167,234,197,	0,2289,9608,25969,29217,81573,82529,83942,86135,89821,97373,100771,103849,112970,113276,120548,151077,
chr6	80340999	80413369	NM_031469	0	+	80341178	80409226	0	4	224,186,81,4155,	0,42331,65202,68215,
chr6	80194707	80247147	NM_001122769	0	-	80196720	80228611	0	8	2876,133,143,97,138,530,381,266,	0,4093,6597,7560,8622,28221,33714,52174,
chr6	80816343	81055987	NM_000056	0	+	80816410	81053521	0	11	263,78,69,134,156,109,98,111,87,149,296,	0,20920,22534,61051,62248,64655,94307,96475,166508,237037,239348,
chr1	895966	901099	NM_198317	0	+	896073	900571	0	12	214,260,122,222,117,214,145,168,89,74,182,757,	0,706,1042,1239,1768,2117,2522,2750,3333,3520,3762,4376,
chr6	83602185	83775545	NM_198920	0	-	83602740	83775437	0	10	576,139,164,109,70,70,232,91,197,185,	0,64845,126506,129986,131502,145949,151961,161681,165359,173175,
chr6	84262604	84419127	NM_001242793	0	-	84265871	84417646	0	28	1400,103,105,84,112,31,150,135,84,72,78,264,108,168,15,119,110,28,71,42,107,112,94,103,76,143,160,83,	0,3257,7218,7978,22124,23137,27564,29336,38325,40060,40296,40592,41488,48385,48699,52799,54813,57764,64083,70415,88210,103868,106113,108616,109461,112553,154912,156440,
chr6	83920109	84140938	NM_002395	0	-	83921642	84140673	0	14	1704,99,174,143,106,114,98,110,104,162,76,150,134,343,	0,6107,13369,16944,18435,27326,29148,43238,104919,135782,141673,187976,197377,220486,
chr6	85442215	85473954	NM_001080508	0	-	85446402	85473899	0	8	4912,95,65,168,172,102,205,347,	0,5999,11763,15422,24200,27757,30046,31392,
chr6	86215214	86303629	NM_020468	0	-	86215684	86303436	0	26	509,57,92,96,165,124,120,41,112,101,84,202,133,59,125,156,115,81,45,76,157,85,79,77,121,333,	0,1736,2471,8303,8573,9009,12259,12511,20629,22765,24695,28102,31295,36488,37685,38108,41615,41820,42009,42804,44226,52479,66640,66801,68761,88082,
chr6	87647023	87726397	NM_000865	0	+	87725052	87726150	0	2	518,1530,	0,77844,
chr6	87865268	87973406	NM_015021	0	+	87865309	87971519	0	8	209,155,79,136,203,137,142,9039,	0,60352,60748,63045,77774,87924,89952,99099,
chr6	88849584	88875767	NM_001160258	0	-	88853574	88854993	0	4	5472,143,38,246,	0,7798,24391,25937,
chr6	88182642	88222057	NM_006416	0	+	88182721	88221244	0	8	95,178,160,153,67,177,135,941,	0,4437,27583,28233,33457,35495,36116,38474,
chr6	88299784	88377172	NM_001197259	0	+	88317392	88376841	0	19	126,55,145,105,152,134,160,114,134,64,117,80,134,77,98,142,117,80,437,	0,4286,13317,15850,17606,19029,22022,26247,31287,31883,44778,46340,63049,66839,67854,72936,74676,75687,76951,
chr1	948846	949919	NM_005101	0	+	948953	949858	0	2	110,556,	0,517,
chr6	89887222	89941007	NM_001267582	0	-	89888488	89910896	0	12	1560,197,153,141,83,224,68,107,54,99,172,73,	0,2788,4401,7806,12661,20516,21858,23655,25931,27092,43771,53712,
chr6	90036343	90062619	NM_016021	0	-	90039397	90062288	0	8	3333,120,130,106,85,132,74,362,	0,6461,8677,11580,11834,15699,17058,25914,
chr6	89319988	89673348	NM_003800	0	-	89322437	89673128	0	16	2613,124,67,101,69,165,72,136,102,110,241,76,89,104,110,284,	0,4002,68083,159504,191294,234087,239485,243359,280225,281536,294445,296095,318715,318894,330801,353076,
chr6	90636246	91006562	NM_021813	0	-	90642126	90718563	0	9	6363,207,1593,255,149,113,78,93,364,	0,11616,23742,82074,162433,280041,325985,345321,369952,
chr1	934343	935552	NM_001142467	0	-	934438	935353	0	3	469,88,481,	0,562,728,
chr6	90539618	90584155	NM_001137668	0	+	90556308	90583528	0	10	35,83,69,101,75,116,2246,3130,102,634,	0,16662,23266,24917,25570,27184,32226,36053,41389,43903,
chr6	90353230	90529442	NM_014611	0	-	90353723	90529326	0	102	682,143,64,115,74,175,116,90,164,171,205,102,162,308,148,153,176,142,138,162,164,156,227,486,116,106,127,147,163,199,74,110,147,122,95,96,236,274,162,711,105,388,215,171,127,232,211,121,158,134,116,133,114,221,212,149,209,117,160,262,264,90,189,108,198,123,209,198,219,130,145,131,139,139,135,142,147,209,179,152,111,148,114,97,145,104,212,61,149,113,96,82,194,115,104,132,243,193,108,225,227,218,	0,1503,3028,4520,4744,6512,7220,8680,9480,10652,12252,13188,14697,15098,17919,18575,19280,20975,24502,27407,28688,29035,29724,30592,31952,32590,34058,35087,37077,39620,40319,41364,42315,43390,43832,44566,45061,46358,47161,48931,50567,52093,52848,55353,56089,56551,57134,58046,58392,62547,63849,64984,67169,68524,69063,69636,71031,72141,73138,74854,75255,75624,79443,80000,81687,84321,85419,87214,890…
chr6	93949739	94129300	NM_004440	0	-	93953143	94129059	0	17	3519,156,194,150,210,62,186,126,56,109,184,125,336,156,670,65,338,	0,5276,6770,14625,15806,17440,18077,19332,23838,24572,29455,32276,116695,118234,170479,174681,179223,
chr6	97241997	97285353	NM_001143957	0	-	97246347	97247607	0	3	5760,118,210,	0,37659,43146,
chr6	96969701	97003151	NM_015323	0	+	96969749	97001379	0	19	125,146,29,98,115,131,59,147,176,180,121,123,118,167,131,81,86,181,1991,	0,1320,2556,3471,4495,6676,12437,14418,15548,16805,18709,21068,26338,27586,27843,29607,30012,30656,31459,
chr1	1007125	1009687	NM_001205252	0	-	1007196	1007946	0	2	830,292,	0,2270,
chr6	97590036	97731052	NM_198468	0	-	97594681	97730353	0	25	4727,168,97,164,212,170,160,143,152,151,194,510,227,120,63,177,114,131,91,178,88,50,126,240,190,	0,7692,9610,19841,23085,25910,30902,36282,37247,39743,44336,86733,89265,91700,104467,112396,121174,125711,127741,130543,130814,136688,139076,140153,140826,
chr6	99321600	99395849	NM_012160	0	-	99322153	99374864	0	9	717,313,72,214,245,346,584,118,168,	0,1690,6828,25543,31701,43649,52752,53980,74081,
chr6	99990262	100016690	NM_005190	0	-	99991430	100016403	0	12	1223,119,80,68,92,36,56,52,70,85,107,319,	0,2725,4008,7121,7831,8606,9453,16110,18980,19210,20455,26109,
chr6	100367785	100442114	NM_032503	0	-	100368815	100404023	0	6	1346,120,195,210,209,64,	0,14488,23039,27852,36056,74265,
chr6	99720792	99797531	NM_032511	0	-	99729039	99797248	0	6	8537,117,224,197,136,549,	0,18787,50527,60434,69981,76190,
chr6	101304178	101329224	NM_022091	0	-	101306983	101315873	0	4	2900,151,131,288,	0,7761,11605,24758,
chr1	955502	991499	NM_198576	0	+	955552	990361	0	36	251,262,48,216,225,225,207,219,195,201,149,106,117,165,144,125,106,339,138,128,115,120,354,193,216,230,135,97,165,112,117,193,88,225,104,1296,	0,2078,15154,20542,21050,21355,21833,23116,23415,23700,23986,24211,25038,25236,25610,25841,26037,26274,26697,27204,27450,27653,27889,28744,29113,29443,29780,30110,30304,30603,31130,31330,31605,33630,34325,34701,
chr6	101846860	102517958	NM_021956	0	+	101847153	102516386	0	16	408,168,258,182,54,174,144,108,114,207,224,119,218,226,251,1737,	0,222963,227394,277637,283567,287194,400662,403345,419384,460301,490654,525615,529429,636355,656344,669361,
chr6	105404922	105531207	NM_001004317	0	+	105405125	105526658	0	4	213,188,185,4919,	0,1051,69250,121366,
chr6	105725441	105850999	NM_002726	0	-	105726018	105850766	0	15	872,157,132,95,137,104,198,192,106,122,210,131,134,75,278,	0,4179,4884,7919,11191,46098,51262,55747,75405,91336,95802,98558,99819,120286,125280,
chr6	105175967	105307794	NM_020771	0	-	105177536	105307517	0	24	1672,114,71,99,132,197,150,88,98,112,88,69,335,151,107,102,97,83,132,76,105,90,55,353,	0,2210,16067,16419,22248,43100,43832,48648,48920,49113,55993,56324,56892,63411,67486,68562,68836,83218,104949,115130,121049,122814,124224,131474,
chr6	106632351	106773695	NM_004849	0	-	106634414	106764083	0	8	2200,118,95,163,79,128,166,295,	0,17495,63673,95184,108551,123887,131624,141049,
chr6	107811316	107982513	NM_018013	0	+	107811820	107956670	0	7	600,139,186,152,96,1956,3103,	0,13544,16129,43346,96967,143401,168094,
chr6	107473760	107780779	NM_020381	0	-	107475822	107780489	0	8	2221,33,132,174,72,199,135,586,	0,41265,57882,59552,92991,121472,181641,306433,
chr6	107077440	107116292	NM_018292	0	+	107077556	107113877	0	11	140,160,99,97,177,176,116,193,118,206,2636,	0,10783,11257,13428,19459,22643,22901,25164,26049,33414,36216,
chr6	108616097	108844251	NM_145315	0	+	108616283	108843628	0	13	325,224,52,102,131,100,59,83,71,101,141,114,752,	0,28931,52094,60760,61796,71339,107102,152319,181970,182297,215317,224802,227402,
chr6	108881025	109005971	NM_201559	0	+	108882411	108986058	0	4	193,744,1435,4942,	0,1263,103632,120004,
chr6	108023363	108145521	NM_198081	0	-	108026403	108093531	0	8	3166,146,291,195,201,130,215,192,	0,5706,18543,42789,44529,47524,70012,121966,
chr6	108188959	108279482	NM_007214	0	-	108192907	108279213	0	21	4092,105,99,102,159,174,60,83,148,155,93,133,95,109,51,59,62,113,115,100,393,	0,5052,8808,13393,15232,25726,26082,29893,33614,35088,36873,38692,38927,41171,43590,44960,45610,54041,57062,61659,90130,
chr6	109307639	109330758	NM_001199933	0	-	109308746	109330663	0	10	1194,145,191,113,148,243,183,201,66,197,	0,2106,4208,6350,8025,12076,14054,14851,15841,22922,
chr6	109952899	110012415	NM_145025	0	-	109954113	109996948	0	12	1407,140,99,75,129,186,113,97,53,64,128,66,	0,1487,9821,12917,25059,27531,30854,40222,40418,42501,43932,59450,
chr6	109169618	109295352	NM_032131	0	+	109175470	109294717	0	18	131,261,73,172,208,77,99,176,103,224,146,100,319,123,114,133,161,793,	0,5809,9783,20408,27727,46051,51278,55814,62483,63919,79672,88484,104617,113156,113598,115764,116564,124941,
chr1	1167628	1170420	NM_080605	0	+	1167658	1168648	0	1	2792,	0,
chr6	109416355	109485115	NM_001271853	0	+	109466424	109483952	0	11	423,163,180,122,117,78,87,78,194,159,1164,	0,50066,51605,54965,58680,60077,60638,63872,64116,65419,67596,
chr6	110931180	111136412	NM_015076	0	-	110935737	111136339	0	13	4689,267,79,98,73,70,144,132,58,141,111,76,201,	0,11126,12110,12837,13312,16798,17024,22052,28671,57456,60453,136148,205031,
chr6	110745891	110797844	NM_033125	0	-	110746075	110797777	0	8	397,100,110,128,532,118,480,120,	0,6482,11163,14031,17555,22184,31849,51833,
chr6	110567148	110679475	NM_001123364	0	-	110567148	110679475	0	5	315,229,140,99,318,	0,52976,69396,76828,112009,
chr6	110421021	110501207	NM_001024935	0	-	110421724	110448804	0	10	861,629,180,173,118,154,135,161,98,566,	0,1769,3559,5588,7258,8709,13507,27650,60816,79620,
chr1	1152287	1167447	NM_016176	0	-	1152891	1164173	0	7	781,176,159,114,137,479,176,	0,1550,1861,6336,6924,11560,14984,
chr6	111408780	111544606	NM_018593	0	+	111408955	111543438	0	6	518,145,454,144,229,1401,	0,85117,89634,119014,131236,134425,
chr6	111981534	112080334	NM_153048	0	-	111982941	112041254	0	11	1616,132,154,77,180,150,104,99,97,258,92,	0,14167,34043,34296,35945,42553,43667,47590,54015,59473,98708,
chr6	111620233	111804414	NM_002912	0	-	111621218	111804091	0	32	1126,210,247,191,138,115,110,207,109,245,142,119,119,116,112,193,126,80,914,4162,143,238,120,149,85,105,95,97,161,75,190,462,	0,8330,10822,12038,14321,16236,23538,30501,32645,34092,36438,44894,50187,52645,57983,59791,64822,66234,68084,73565,78670,80951,82294,88734,88970,90075,91055,93845,106439,112449,117252,183719,
chr6	111279762	111289091	NM_138408	0	+	111279972	111288993	0	6	267,81,64,45,114,379,	0,612,1854,2012,3832,8950,
chr6	112574983	112575917	NM_001105208	0	-	112574989	112575352	0	2	510,257,	0,677,
chr6	117002366	117063030	NM_002269	0	+	117002497	117053486	0	15	135,134,102,100,95,132,89,100,164,79,126,128,179,233,362,	0,8116,10851,11089,17500,20815,23868,35015,40922,43093,44547,45291,48359,50932,60302,
chr1	145727665	145764206	NM_001201325	0	+	145747043	145763623	0	9	84,212,250,137,196,197,225,291,637,	0,19376,20672,24762,26289,28751,33512,34373,35904,
chr6	116421998	116566853	NM_152729	0	+	116422093	116565187	0	12	188,92,72,107,80,85,175,98,119,162,169,1782,	0,5408,7528,10014,14855,17025,120218,122198,136130,137351,138119,143073,
chr6	116692109	116759442	NM_013352	0	+	116720413	116758508	0	6	175,469,254,240,208,2693,	0,28251,55627,60007,62396,64640,
chr6	117609529	117747018	NM_002944	0	-	117609654	117746819	0	43	436,164,135,201,98,130,65,163,136,84,191,118,169,177,233,145,203,180,287,206,203,64,263,145,161,215,101,192,179,111,255,497,98,185,123,77,202,139,149,61,60,45,322,	0,12607,20427,21714,22653,28776,29821,31501,32892,35965,37857,40962,48805,52768,53033,54033,55693,64623,68262,69437,71442,71975,74236,76693,77214,77709,90692,94950,97316,98522,99413,100983,104857,105795,106249,107821,108548,114772,115913,121215,127891,130095,137167,
chr6	117803819	117891020	NM_173674	0	+	117803944	117890787	0	15	237,213,135,52,73,134,41,216,125,148,108,88,50,120,238,	0,21110,37159,38868,42705,49603,54528,55963,56598,58011,58261,60467,61871,62821,86963,
chr6	118781934	118973020	NM_001042475	0	-	118786567	118972432	0	13	4797,232,108,51,118,155,153,180,118,119,788,159,661,	0,8300,9765,19099,19624,21007,22934,30914,50526,63030,104757,171681,190425,
chr6	119134611	119252903	NM_017696	0	-	119135986	119252888	0	12	2846,146,83,204,203,175,120,126,201,82,317,319,	0,12698,13333,14478,15599,42922,98203,99848,104114,108558,110364,117973,
chr6	119280995	119399812	NM_024581	0	-	119281267	119399464	0	18	354,203,105,118,147,185,128,154,213,151,122,162,123,198,182,136,855,507,	0,1930,4836,7004,14597,15193,16086,19534,20307,43068,43670,46616,51478,56916,60147,63114,64128,118310,
chr6	121756744	121770873	NM_000165	0	+	121767993	121769142	0	2	234,2896,	0,11233,
chr1	1138887	1142089	NM_148901	0	-	1138970	1141951	0	4	453,88,123,325,	0,891,1862,2877,
chr6	122931376	123047518	NM_032471	0	+	123038939	123046340	0	4	304,85,177,1246,	0,23051,107555,114896,
chr6	123317581	123385063	NM_001010852	0	+	123318922	123384906	0	6	310,948,175,111,221,245,	0,782,14548,52185,59369,67237,
chr6	125304513	125404661	NM_152553	0	+	125330422	125404043	0	9	154,81,109,234,165,202,72,115,652,	0,13207,25806,61843,74574,93289,98068,99081,99496,
chr1	1115076	1121243	NM_153254	0	+	1115433	1120522	0	9	157,307,119,130,75,86,172,172,895,	0,337,786,1034,2044,2664,3179,4223,5272,
chr6	125474878	125584644	NM_001003397	0	+	125475097	125583989	0	5	238,116,149,102,665,	0,66345,75385,94549,109101,
chr6	126111908	126253176	NM_181782	0	+	126136500	126249917	0	16	305,114,221,80,108,114,126,185,1043,169,148,126,153,96,74,3395,	0,24528,64257,84126,87500,90327,91663,94396,98176,99879,124570,130180,131919,136900,137411,137873,
chr6	126307575	126360420	NM_001031712	0	+	126307696	126359982	0	13	193,66,74,82,93,135,157,81,165,82,132,121,570,	0,7327,9537,11623,11793,12120,13027,21962,24823,26341,26540,34730,52275,
chr6	127759550	127780535	NM_014702	0	-	127765253	127775126	0	6	5877,1333,80,363,255,216,	0,8002,11416,11584,15441,20769,
chr6	127609856	127664754	NM_018479	0	-	127635966	127652173	0	5	1566,81,143,222,274,	0,26104,38290,42097,54624,
chr6	128289923	128841870	NM_001135648	0	-	128291371	128841503	0	31	1502,136,164,126,132,174,150,136,155,117,98,37,18,77,88,185,161,139,37,274,106,202,110,303,294,175,116,82,272,123,467,	0,4243,4885,7878,8144,12337,14052,14463,16942,21990,22515,23894,26470,26683,28122,29941,36305,40351,95979,98740,110034,113658,114936,120911,215653,250143,271256,273742,353260,428787,551480,
chr6	128029338	128222226	NM_001010923	0	-	128031129	128222077	0	6	1823,136,1049,459,159,240,	0,11494,104689,121282,146836,192648,
chr1	1146705	1149548	NM_003327	0	-	1146934	1149507	0	7	300,129,197,67,102,123,186,	0,378,616,1312,1666,2337,2657,
chr6	129204285	129837710	NM_000426	0	+	129204390	129837492	0	65	217,171,113,243,180,90,118,179,100,161,141,174,102,212,112,114,128,87,212,107,181,137,237,144,180,189,134,118,135,125,87,194,143,99,112,163,211,117,164,139,103,117,183,6,155,144,134,160,125,163,145,139,12,121,177,149,177,169,113,190,156,154,131,223,376,	0,166777,176643,215032,260760,263818,265838,271364,282435,294565,307064,309539,366971,368943,377570,383965,387483,396920,404706,408473,414544,417595,429720,431514,432335,432621,432897,437397,445137,459202,466157,470023,483078,486751,499981,508350,509904,518083,519183,520680,544611,555505,557675,559081,562526,569847,571014,573194,577059,581149,582004,590073,592249,595552,598122,603333,608760,60917…
chr6	130339727	130462594	NM_032438	0	+	130363844	130460898	0	23	82,79,117,112,75,160,133,85,92,105,136,92,152,77,86,111,115,103,150,80,170,63,1840,	0,3644,24102,30699,31173,32666,34276,36588,38823,41453,47770,49747,52393,59975,65037,67557,74162,75682,85843,102296,114869,115260,121027,
chr6	130152388	130182416	NM_001010876	0	-	130152463	130182333	0	5	143,126,74,86,116,	0,2216,12286,14523,29912,
chr6	130465446	130544099	NM_001017373	0	-	130465664	130536418	0	12	503,83,172,201,168,85,186,114,190,100,46,261,	0,1038,1708,10523,31539,39801,40136,65193,70035,70893,72269,78392,
chr6	131160487	131291623	NM_001199389	0	-	131179275	131277625	0	18	1251,113,81,99,123,315,173,173,98,153,88,219,76,43,105,213,506,201,	0,18783,24290,26188,28111,30464,45748,50946,54996,55619,60143,61614,65117,69473,87257,115757,116646,130935,
chr6	131571298	131604675	NM_004842	0	+	131571707	131602866	0	2	458,2006,	0,31371,
chr6	131958441	132068550	NM_005021	0	+	131958524	132068096	0	25	161,76,123,126,61,98,80,120,110,66,73,109,132,32,128,67,88,179,52,155,136,78,133,157,625,	0,4153,12725,15240,15529,21021,33946,36860,37778,39434,40566,45752,48062,48574,56195,81370,82990,84925,86738,88744,96286,100053,100729,102922,109484,
chr6	132617193	132722664	NM_015529	0	-	132618291	132722565	0	12	1263,169,143,60,192,167,103,180,84,168,147,363,	0,1732,19580,24574,26624,27876,31958,32360,76553,76775,78576,105108,
chr6	133562494	133853258	NM_172103	0	+	133595918	133849943	0	19	393,98,50,125,93,67,143,144,80,166,137,84,90,59,161,115,122,101,3396,	0,33359,141035,205273,215199,219757,220978,221264,223422,227209,240106,241675,264749,271364,271521,273964,281699,283797,287368,
chr6	134308718	134373789	NM_145176	0	-	134312292	134373618	0	5	3728,133,123,1341,274,	0,14416,19231,40800,64797,
chr6	134490383	134499010	NM_001143677	0	-	134491405	134498960	0	12	1190,90,156,96,124,113,132,84,105,76,76,210,	0,1580,1777,2391,2947,3416,3777,4028,4216,4759,5265,8417,
chr6	135502452	135540311	NM_001161660	0	+	135502651	135539118	0	14	222,118,72,93,221,235,81,255,143,115,126,111,108,1310,	0,4588,6519,8476,8812,11009,12523,14433,17593,18770,18975,20324,21902,36549,
chr6	135708921	135818903	NM_001134832	0	-	135709118	135813375	0	23	250,121,27,197,141,131,119,107,230,124,133,153,186,96,193,220,182,560,54,125,64,62,183,	0,6992,17167,23564,39383,40845,42098,43424,45243,50591,54798,59224,60506,65557,67950,69710,75341,78030,79797,102839,104444,109404,109799,
chr1	1260142	1264276	NM_001029885	0	+	1262290	1263143	0	3	340,197,1656,	0,2073,2478,
chr6	136663418	136788013	NM_001198615	0	-	136665365	136787920	0	18	1958,224,103,58,51,102,175,253,284,113,125,114,111,118,164,78,99,115,	0,3575,14411,17539,17700,18416,18724,20169,23454,24046,30220,35474,41390,46112,47073,69339,79420,124480,
chr6	136878186	137113656	NM_005923	0	-	136878895	137113295	0	30	770,77,113,113,244,106,186,169,178,21,178,158,106,137,128,134,82,96,50,108,154,160,113,171,107,169,194,24,140,809,	0,1751,4484,5454,10582,23252,26506,35124,35388,43973,44753,48160,54233,56071,57110,65799,80276,82494,85471,93935,99258,102170,112234,137091,138902,140170,141440,148061,163401,234661,
chr1	1266725	1269844	NM_152228	0	+	1266725	1269844	0	6	191,301,783,204,121,959,	0,292,678,1575,1913,2160,
chr6	137143701	137235072	NM_000288	0	+	137143803	137234664	0	10	232,58,151,78,109,107,114,56,100,477,	0,2650,3755,23051,23509,44063,47326,49634,75578,90894,
chr6	137464956	137494785	NM_052962	0	-	137466760	137482886	0	7	1954,170,179,96,136,126,236,	0,3902,11121,12939,14527,17869,29593,
chr6	138483052	138665800	NM_020340	0	+	138483223	138657623	0	34	256,52,82,132,69,123,43,79,105,334,113,911,167,166,108,216,111,151,321,134,146,180,145,123,104,145,129,177,115,103,132,122,1219,8369,	0,8746,45126,47994,67868,76593,81036,83597,91964,93520,99611,100785,116535,118083,124030,124785,125158,127902,129817,132077,134894,136690,145337,146823,149491,151879,155335,157787,159195,161755,162107,166105,172054,174379,
chr1	1189291	1209234	NM_194315	0	-	1190582	1203372	0	8	1576,81,139,103,41,48,131,189,	0,2133,3080,3296,9434,10871,13950,19754,
chr6	138743180	138820579	NM_001144060	0	-	138745217	138820427	0	8	2773,133,3288,132,193,128,153,210,	0,7667,8349,19939,24957,51262,74175,77189,
chr6	139117247	139225207	NM_001077706	0	+	139134411	139223764	0	22	82,140,169,113,163,253,169,139,166,129,93,183,104,87,215,148,74,157,66,89,173,1571,	0,16727,17061,18380,42241,46868,48301,50428,53158,57915,66516,68885,71992,80361,84846,86613,89395,89563,90746,92832,104837,106389,
chr6	139046347	139094816	NM_001242740	0	-	139048603	139094687	0	4	2283,142,122,165,	0,24917,39046,48304,
chr6	139561198	139613208	NM_153235	0	-	139563662	139610036	0	10	3253,96,93,75,120,195,171,88,442,151,	0,4533,7755,15502,20256,22517,30394,36768,48410,51859,
chr6	142468409	142542085	NM_016485	0	+	142468424	142539780	0	8	127,95,128,76,109,177,81,2451,	0,18955,22277,23073,42153,51166,56712,71225,
chr6	142623055	142767403	NM_198569	0	+	142623466	142764652	0	25	413,101,342,624,69,84,86,53,63,143,112,65,211,172,141,120,46,107,128,269,97,284,102,153,2930,	0,7625,65650,68251,80032,81841,88339,91029,91977,95694,98566,100075,100701,101883,103769,106231,107955,109386,113050,113877,115354,117902,135515,136293,141418,
chr6	143072603	143266338	NM_006734	0	-	143074243	143095875	0	10	2465,896,102,176,155,5574,45,95,113,103,	0,8305,9997,13332,16915,18085,24680,32054,85468,193632,
chr1	100652477	100715409	NM_001918	0	-	100661810	100715376	0	11	9501,72,192,78,167,217,122,182,76,124,84,	0,19308,19523,23772,27895,29061,31704,43811,48514,53839,62848,
chr1	149912231	149982686	NM_020205	0	-	149915755	149949445	0	12	4733,85,115,150,128,113,128,102,228,189,151,290,	0,6920,8639,9300,9765,19371,23915,25470,26987,30759,37129,70165,
chr1	1288070	1293915	NM_032348	0	-	1288983	1293884	0	10	939,81,77,40,156,471,102,303,24,80,	0,1157,1339,1502,1663,1991,2553,2759,3990,5765,
chr6	143929316	144152322	NM_001100166	0	+	143929446	144144826	0	12	143,168,81,159,538,200,157,56,62,138,77,7512,	0,103836,140805,145574,157081,164078,165879,169148,175039,180593,198877,215494,
chr6	144261436	144329541	NM_001080953	0	-	144262560	144269273	0	7	2364,476,74,32,41,72,315,	0,7685,20169,24487,25858,28607,67790,
chr6	144164507	144184943	NM_032860	0	+	144164614	144184664	0	11	110,132,174,88,142,256,128,140,53,201,390,	0,1115,2680,6760,13932,14381,17055,18733,19473,19715,20046,
chr6	143771917	143811751	NM_003630	0	+	143772179	143810363	0	12	335,132,82,44,125,67,55,169,71,123,97,1472,	0,8304,12135,17341,20180,20602,20776,21379,24005,28295,34371,38362,
chr6	145946439	146056991	NM_001018041	0	-	145946830	146056634	0	5	421,206,242,175,658,	0,2184,9941,60818,109894,
chr6	146205944	146285233	NM_173082	0	-	146207563	146276458	0	30	1632,81,179,87,93,189,72,102,144,226,63,159,143,108,93,89,149,257,164,79,252,660,257,109,151,79,219,130,665,367,	0,3211,8406,9341,10076,25639,28669,33322,34539,36358,37477,37854,38834,39930,41395,42380,48248,50098,50469,55914,56814,58334,60572,61424,62684,63463,65455,67540,69881,78922,
chr6	146348781	146758731	NM_001114329	0	+	146350653	146747755	0	10	147,1023,250,236,247,169,127,931,85,3724,	0,1549,131702,276965,324604,329880,359244,371123,398913,406226,
chr1	1243993	1247057	NM_153339	0	+	1244023	1246759	0	8	107,58,188,150,171,55,163,348,	0,301,472,840,1067,2020,2295,2716,
chr6	147525493	147711612	NM_139244	0	+	147525668	147705891	0	26	325,98,82,101,135,64,84,124,79,155,73,148,68,41,221,179,126,152,66,51,240,370,166,112,221,5763,	0,1613,30892,34812,56257,57932,62726,73723,86736,105726,107097,109526,109906,110238,111157,111871,120601,122767,129799,148965,154726,158977,159643,169373,178420,180356,
chr6	146920135	147136597	NM_024694	0	+	146920176	147136353	0	36	115,163,93,72,210,140,87,248,129,95,175,91,130,34,187,64,103,142,115,168,136,138,94,135,154,188,185,200,112,173,177,103,222,97,184,430,	0,36375,45773,55135,57771,65201,67816,73220,77313,86734,92116,93825,101941,116382,117883,118536,122403,125186,127083,129574,134120,134893,137498,141459,142118,146922,153530,164901,170020,183020,185618,186610,189389,202183,202828,216032,
chr6	148663728	148873184	NM_015278	0	+	148664203	148869694	0	20	631,129,51,50,41,87,113,102,133,347,75,144,136,170,210,151,114,1139,132,3754,	0,47541,97591,97765,125952,128824,131517,145021,171731,176954,182698,184860,188933,190204,191178,192158,197850,201087,203422,205702,
chr6	149639435	149732747	NM_015093	0	+	149691133	149730855	0	9	90,93,149,191,1501,161,94,81,2035,	0,17259,24385,51609,59718,79304,79669,80804,91277,
chr6	149068270	149398126	NM_005715	0	+	149068566	149395252	0	8	543,44,156,80,154,98,158,3158,	0,139851,194144,206737,217275,272004,274189,326698,
chr6	150070830	150132557	NM_001252052	0	+	150070863	150131764	0	7	262,105,32,121,86,170,806,	0,21467,23443,43854,46720,52505,60921,
chr1	1246964	1260067	NM_001256462	0	-	1247238	1259988	0	15	340,130,143,62,108,163,90,84,190,65,139,35,95,111,107,	0,433,641,855,1008,1202,1450,1924,2147,2716,3239,3819,3935,11592,12996,
chr6	150210231	150212170	NM_001243327	0	-	150210475	150212037	0	3	528,261,218,	0,789,1721,
chr6	150464187	150571528	NM_030949	0	+	150464328	150569956	0	4	447,84,33,1647,	0,71692,73772,105694,
chr6	151561133	151679694	NM_005100	0	+	151561697	151674875	0	5	61,341,157,5042,2833,	0,385,65748,108712,115728,
chr6	151186814	151423023	NM_001242767	0	+	151186958	151413692	0	28	371,85,51,54,125,101,140,112,92,98,174,137,47,108,75,103,77,141,69,112,140,42,101,178,108,153,121,362,	0,10411,11955,12094,17083,19955,22163,39971,52898,56526,60443,71125,73020,78807,79788,83352,90316,94596,99290,106268,144140,148100,149201,149837,168814,171286,226788,235847,
chr1	1270657	1284492	NM_004421	0	-	1271521	1284445	0	15	1238,207,168,132,78,68,77,140,70,94,139,104,122,70,217,	0,2699,2991,3244,4084,4304,4458,4760,4969,5132,6389,6775,7085,7411,13618,
chr6	151773421	151791232	NM_024573	0	+	151773680	151790245	0	5	300,106,245,166,1755,	0,2261,6041,12166,16056,
chr6	151815174	151942328	NM_025059	0	+	151815263	151939282	0	11	146,129,257,145,186,318,201,174,243,237,3247,	0,42278,44005,50532,54264,79134,91849,99067,102295,121403,123907,
chr6	152442818	152958534	NM_182961	0	-	152443570	152949466	0	146	993,59,93,213,129,201,212,127,143,334,192,138,183,151,188,163,167,159,156,126,195,235,95,148,155,147,183,205,134,171,156,156,177,150,183,133,197,132,174,201,120,102,210,156,132,157,110,132,192,174,195,162,168,141,195,144,183,123,186,138,183,153,153,166,260,219,145,338,2161,266,177,126,147,177,168,153,327,171,156,318,165,144,154,173,165,156,144,183,178,137,357,165,310,173,292,156,206,113,208,204,1…	0,9036,10438,11592,13420,14934,18266,19519,21939,26361,27793,29869,30275,33208,34226,42479,54710,58452,67568,80140,84484,86288,89810,91928,93222,96573,97319,99158,99742,102810,104037,108863,109707,110432,112097,112984,114423,115133,117849,120556,122853,127477,133196,133907,134950,140348,146372,147471,156405,160123,162294,171904,172276,178957,180185,186805,188151,188712,189004,195165,196397,197179…
chr6	153332031	153452389	NM_012419	0	-	153332708	153365153	0	5	866,235,90,144,131,	0,13365,15557,33003,120227,
chr6	154331635	154440594	NM_001145281	0	+	154331647	154439856	0	4	59,353,521,777,	0,79325,80451,108182,
chr1	1309110	1310562	NM_001127230	0	-	1309180	1310136	0	4	172,446,86,108,	0,269,974,1344,
chr6	154475617	154677900	NM_015553	0	-	154480962	154587081	0	12	5558,194,373,86,59,72,74,170,37,53,44,95,	0,13437,45184,58286,59734,66773,68686,92107,92965,111428,135229,202188,
chr6	154726432	154831753	NM_173515	0	-	154727487	154831248	0	13	1354,90,209,125,147,69,60,120,42,88,203,164,557,	0,5044,5635,9000,17207,17616,22829,25173,28167,35993,36789,44796,104764,
chr1	1227763	1243269	NM_030649	0	-	1228943	1243195	0	24	1325,111,110,227,99,108,203,95,70,209,112,101,52,113,12,75,96,45,184,59,54,120,58,121,	0,1439,1706,2018,2334,3063,3352,3631,3827,4041,5438,5629,5986,6183,6961,7447,7589,7774,8125,9604,10538,10778,11702,15385,
chr6	155054511	155155194	NM_014892	0	+	155055034	155154529	0	20	553,84,45,162,154,131,177,80,118,132,113,194,101,114,157,134,145,69,219,2122,	0,40611,44623,54483,59445,61631,68593,70166,71991,74692,75308,76637,82338,85101,86799,88898,90856,93794,97544,98561,
chr6	155538096	155578857	NM_001010927	0	+	155561720	155578255	0	13	128,180,69,126,109,180,119,109,59,106,88,155,1240,	0,23567,27048,27695,28660,31037,32888,33950,34982,35985,37010,37456,39521,
chr6	155577263	155635617	NM_016020	0	-	155578969	155635562	0	7	1953,128,120,152,109,152,188,	0,4143,29028,40823,42347,55058,58166,
chr6	157802556	158094977	NM_153746	0	+	157803053	158094154	0	9	742,161,159,138,49,103,110,103,1177,	0,161060,211463,246824,251309,264212,265734,272000,291244,
chr6	159071045	159185908	NM_001242394	0	+	159084300	159185636	0	18	65,90,117,629,219,65,52,70,79,125,135,179,103,171,106,103,206,382,	0,1739,11255,12736,15381,32911,57216,58308,63786,68073,75489,95466,101914,107197,110626,112062,113290,114481,
chr6	158402887	158520207	NM_003898	0	+	158402993	158517396	0	27	233,87,271,226,84,62,97,173,82,150,166,192,82,141,193,159,157,118,219,79,169,174,135,113,109,179,3558,	0,35348,46900,51599,61460,73111,77401,80136,81935,82745,82970,84588,86791,87677,89746,92724,94770,96308,99253,99576,101573,102145,104999,106804,107983,111070,113762,
chr6	158589378	158620376	NM_207118	0	+	158591535	158613189	0	3	49,69,7368,	0,2123,23630,
chr6	158957467	159056467	NM_020823	0	+	158957478	159052920	0	17	430,104,56,91,122,111,81,100,131,92,58,103,52,83,90,67,3626,	0,36984,44504,47518,48868,53236,68831,70808,71897,72223,87114,88668,89267,91972,93294,94887,95374,
chr6	158733691	158932856	NM_020245	0	+	158735048	158927726	0	14	1609,129,162,181,135,167,225,235,145,145,94,144,2501,5247,	0,100405,117076,136336,139474,148903,167091,168395,176928,180913,182093,186009,189018,193918,
chr6	159590428	159693140	NM_032532	0	+	159590628	159692474	0	23	309,195,87,69,207,99,118,188,108,189,2598,101,112,441,69,144,231,109,80,30,162,123,782,	0,28034,30599,31116,45548,52201,54131,56138,57076,60418,62485,66818,69157,70120,77504,79642,81905,87126,91793,95578,96687,98407,101930,
chr6	160148531	160177352	NM_001270531	0	+	160157297	160176643	0	8	204,38,56,59,128,179,155,1293,	0,8758,11490,14588,16165,20691,25960,27528,
chr6	160952514	161087407	NM_005577	0	-	160952760	161085246	0	40	408,119,107,141,75,121,94,149,182,160,182,160,182,160,182,160,158,160,182,160,182,160,182,160,182,160,182,160,182,160,182,160,182,160,182,160,182,160,94,75,	0,1048,6372,8560,9624,11205,13957,16306,16995,24542,25907,45653,47040,53563,54966,58070,59461,62475,63871,68017,69434,73563,74994,80079,81449,85634,87001,91180,92547,96724,98091,102270,103640,107817,109184,113364,114731,118855,132683,134818,
chr6	160769404	160873611	NM_021977	0	+	160769451	160872088	0	11	476,104,155,169,118,98,215,109,113,100,1584,	0,49606,58668,60380,62356,88407,88624,94388,95257,99346,102623,
chr6	160542862	160579750	NM_003057	0	+	160542967	160579614	0	11	516,104,155,169,115,107,215,109,113,100,203,	0,8273,10401,12126,14389,14713,17822,21710,32967,34144,36685,
chr6	161551056	161695107	NM_020133	0	-	161557571	161653245	0	9	6610,199,76,103,154,162,170,267,138,	0,9397,16499,19162,23321,24124,36223,102011,143913,
chr6	163835674	163999628	NM_206853	0	+	163836225	163987003	0	7	693,143,117,144,88,300,12651,	0,40636,64137,120339,147339,148777,151303,
chr6	165740775	166075588	NM_001130690	0	-	165746513	166075501	0	22	5841,89,81,112,173,156,151,84,143,187,93,143,52,59,51,156,141,50,121,29,129,154,	0,8836,11991,16104,51907,61011,65359,67894,69030,86213,88901,91347,101370,102999,104134,105686,107949,121640,122954,155027,216152,334659,
chr6	166822853	167275771	NM_001006932	0	-	166826249	167275658	0	22	3522,138,118,77,162,159,90,126,131,103,65,89,71,143,38,107,80,81,82,117,60,176,	0,4428,8859,10516,13890,21087,23035,39358,41737,50083,60475,79467,81305,89142,91521,95140,98837,100911,121866,129302,448834,452742,
chr6	168418552	168445769	NM_030615	0	+	168430265	168445676	0	9	168,186,75,150,177,152,183,156,263,	0,11619,12900,16009,20680,22192,24096,24688,26954,
chr6	168227670	168372700	NM_001207008	0	+	168227812	168370615	0	32	247,196,113,161,161,158,112,168,95,263,70,119,62,206,146,95,266,144,199,104,87,63,74,119,195,92,186,1002,135,97,85,2239,	0,37560,43395,45226,48344,53369,62224,63871,69887,71214,75326,80180,84110,84293,87177,87653,88177,90098,91744,95865,98014,116138,116411,116950,119716,120862,121302,124195,135442,138766,142123,142791,
chr6	168841830	169068674	NM_001166412	0	+	168842050	169067118	0	13	304,172,107,100,48,51,75,187,83,103,275,38,1574,	0,68764,85195,86477,102474,105968,107978,157667,167006,209530,211803,222923,225270,
chr6	170615843	170714237	NM_032448	0	+	170626478	170713678	0	11	87,1755,181,102,173,93,207,109,93,52,387,	0,10614,16323,23693,41395,51470,81531,84257,88731,97794,98007,
chr6	292100	351355	NM_020185	0	+	292539	350868	0	8	460,34,83,50,75,172,73,534,	0,12527,19779,43013,53753,56002,56668,58721,
chr6	1390068	1395832	NM_001452	0	+	1390182	1395094	0	2	1285,902,	0,4862,
chr6	1312674	1314993	NM_033260	0	+	1312939	1314151	0	1	2319,	0,
chr1	1215815	1227409	NM_001130413	0	+	1216041	1226990	0	18	231,72,200,74,113,94,353,208,191,89,164,99,118,79,58,59,76,776,	0,790,975,1806,3542,5135,5490,6332,6673,7072,7237,7503,9835,10041,10201,10459,10629,10818,
chr6	1610680	1614129	NM_001453	0	+	1610680	1612342	0	1	3449,	0,
chr6	2663862	2751154	NM_001012418	0	-	2671534	2749528	0	13	4271,73,79,153,129,71,142,110,94,106,76,271,185,	0,7647,11418,14591,15651,16592,19392,21667,21854,25222,29155,85507,87107,
chr6	2622971	2635298	NM_152554	0	-	2623672	2624056	0	3	1382,188,500,	0,10867,11827,
chr6	2765665	2785979	NM_130395	0	+	2765856	2785516	0	7	1013,192,167,230,156,80,739,	0,3259,4763,13831,17974,18892,19575,
chr6	2832565	2842283	NM_030666	0	-	2833841	2840820	0	7	1681,168,143,118,138,176,238,	0,3524,3776,5550,6217,8087,9480,
chr6	2887499	2903546	NM_004155	0	-	2890396	2900845	0	7	3305,156,143,118,138,178,112,	0,4567,6145,8125,8787,13178,15935,
chr6	2948392	2962404	NM_001271825	0	-	2948531	2959566	0	7	541,156,143,118,147,175,277,	0,755,4885,6433,7365,11009,13735,
chr6	3077057	3115421	NM_003804	0	+	3077057	3113573	0	10	164,157,138,229,150,77,91,570,153,2135,	0,955,4155,6261,8435,12757,27401,28658,33979,36229,
chr6	3259161	3268300	NM_001128592	0	+	3259256	3267946	0	4	269,76,117,476,	0,4756,5281,8663,
chr6	3153901	3157783	NM_001069	0	-	3154096	3157697	0	4	1256,111,109,143,	0,1957,2376,3739,
chr6	3224494	3227968	NM_178012	0	-	3224984	3227777	0	4	1551,111,109,248,	0,1898,2300,3226,
chr6	3722835	3752246	NM_183373	0	-	3723852	3751765	0	5	1135,112,118,92,737,	0,4949,14477,15455,28674,
chr6	3849631	3851551	NM_012135	0	+	3850045	3851023	0	2	89,1529,	0,391,
chr6	4115926	4135831	NM_206836	0	-	4116107	4135794	0	10	337,144,90,121,103,70,189,99,163,87,	0,1615,3493,9557,10442,12069,14679,15074,17856,19818,
chr6	4079439	4130999	NM_001085401	0	+	4087875	4130416	0	6	475,378,199,98,220,281,	0,8143,19794,42743,50936,51279,
chr6	4068592	4079457	NM_173563	0	-	4068929	4077648	0	7	1562,68,75,14,85,94,372,	0,4916,5074,6084,6218,8996,10493,
chr6	5085719	5087455	NM_001145115	0	+	5085719	5086796	0	1	1736,	0,
chr6	4995279	5004271	NM_006638	0	-	4995311	5004236	0	8	231,135,199,126,96,69,145,158,	0,905,1176,3670,4763,5517,7055,8834,
chr6	5998232	6007633	NM_016588	0	-	5999208	6006982	0	3	1205,145,706,	0,4353,8695,
chr6	6588933	6655216	NM_004271	0	+	6588967	6654860	0	5	170,87,129,53,440,	0,36225,37592,60924,65843,
chr6	7281287	7313541	NM_003144	0	-	7290096	7313353	0	8	8877,94,79,77,263,88,113,267,	0,14337,16868,17692,20255,22495,28862,31987,
chr6	7402879	7418270	NM_153005	0	+	7403086	7417674	0	10	251,87,138,104,107,66,120,54,153,707,	0,1294,1771,2271,2602,7739,8685,10242,11591,14684,
chr6	7541869	7586946	NM_004415	0	+	7542148	7586111	0	24	449,103,149,175,129,51,162,105,96,126,153,155,127,202,227,167,139,194,163,84,108,99,2295,4072,	0,14081,16479,17589,21015,22099,23722,24740,25717,26144,26800,27549,28800,29746,30205,32449,33020,33658,34657,35322,36142,36827,37638,41005,
chr6	7881482	7911047	NM_030810	0	-	7883376	7911009	0	10	2017,130,83,144,87,116,97,106,150,301,	0,3109,4711,7455,8245,10371,13856,18326,23324,29264,
chr6	8073592	8102828	NM_001135650	0	-	8073707	8102754	0	4	151,96,201,161,	0,16826,23907,29075,
chr6	8013799	8064647	NM_001199322	0	-	8015881	8054505	0	6	2262,59,130,103,83,150,	0,12800,27572,40703,48967,50698,
chr1	1353799	1356824	NM_001145210	0	-	1354479	1356385	0	4	1130,541,209,312,	0,1632,2377,2713,
chr6	8413300	8435794	NM_015948	0	-	8413781	8434620	0	11	632,70,112,93,98,108,155,122,294,46,485,	0,1840,3816,4334,6512,7653,9402,14869,16796,21317,22009,
chr6	10396915	10412607	NM_001032280	0	-	10398649	10411829	0	7	2023,142,119,232,52,435,805,	0,3765,5809,7825,10110,13218,14887,
chr6	10723147	10731362	NM_001165258	0	+	10724846	10730899	0	6	327,78,77,102,88,515,	0,1641,2046,2992,5725,7700,
chr1	1370902	1378262	NM_022834	0	+	1371128	1375167	0	3	299,558,3802,	0,1404,3558,
chr6	10695187	10709970	NM_017906	0	+	10695218	10709685	0	10	115,163,121,75,53,146,98,100,124,500,	0,2369,7414,7610,8450,9552,9792,12460,13998,14283,
chr6	10671650	10694839	NM_001145020	0	-	10671688	10687783	0	5	181,46,199,82,113,	0,11769,15548,16062,23076,
chr6	10747994	10757214	NM_001127711	0	+	10749478	10756751	0	5	120,67,77,91,515,	0,1440,1860,7380,8705,
chr6	10762955	10838788	NM_001242385	0	-	10764684	10830881	0	13	1884,132,149,173,312,168,172,133,80,122,55,330,74,	0,12605,21701,28952,33275,39169,40997,46087,50921,55127,56163,67825,75759,
chr6	10887063	10974541	NM_001040274	0	+	10887359	10964039	0	30	305,69,138,120,105,25,86,89,35,143,53,46,93,61,146,94,128,48,145,50,130,71,70,102,107,92,100,59,62,357,	0,4682,7036,7254,11180,11993,15846,16044,19189,20711,23317,23993,25842,26036,37665,39508,40409,41572,43539,44609,48227,55628,55846,68285,69305,71953,74474,74669,76951,87121,
chr6	11094265	11138969	NM_001135575	0	+	11094546	11134835	0	2	357,4334,	0,40370,
chr1	1385068	1405538	NM_001039211	0	+	1386063	1403910	0	12	1070,77,70,156,60,126,125,52,71,168,109,1775,	0,2357,2676,4656,5771,6102,6536,7440,9472,11061,12911,18695,
chr6	11102721	11112071	NM_207582	0	-	11103926	11105543	0	2	3142,162,	0,9188,
chr6	11538510	11583757	NM_001100829	0	+	11538510	11575794	0	3	97,171,8094,	0,27388,37153,
chr6	11713887	11779280	NM_001143948	0	-	11714710	11778992	0	7	858,152,116,102,135,54,441,	0,9694,21913,52619,54594,56376,64952,
chr6	12290528	12297427	NM_001168319	0	+	12290862	12296300	0	5	398,166,156,144,1233,	0,2048,3645,3965,5666,
chr6	13279526	13295818	NM_001242698	0	-	13281191	13295543	0	5	1862,125,103,114,101,	0,2134,15501,15980,16191,
chr6	13305183	13328787	NM_001143966	0	-	13305332	13327130	0	7	236,130,146,138,188,120,100,	0,1446,2648,11619,15956,21835,23504,
chr6	13574858	13615390	NM_012241	0	+	13584342	13612097	0	10	118,159,150,134,226,88,54,124,116,3369,	0,4824,9449,13704,17042,20850,22336,24405,26207,37163,
chr6	13615558	13621127	NM_016167	0	+	13615590	13621059	0	8	298,61,59,32,82,122,78,142,	0,385,1136,2443,2731,4881,5081,5427,
chr6	13786780	13814792	NM_001031713	0	-	13791040	13814661	0	9	4316,115,54,72,42,102,104,120,546,	0,5329,7345,12284,13792,14739,15694,20376,27466,
chr6	13925097	13980240	NM_152737	0	+	13977350	13978094	0	3	157,155,3101,	0,49343,52042,
chr6	14117864	14137148	NM_001040280	0	+	14118042	14135467	0	5	215,116,229,107,1807,	0,316,13886,16015,17477,
chr6	16129316	16148478	NM_013262	0	+	16129553	16146982	0	7	324,191,186,198,165,421,1586,	0,1471,12539,13934,14613,15811,17576,
chr1	144614958	144828810	NM_001037675	0	+	144615130	144828784	0	21	40,208,103,215,73,212,210,103,215,73,206,52,164,52,173,52,173,52,173,109,270,	0,137,2191,3123,4388,4924,6488,198783,199721,200977,201514,203007,206962,208169,208854,209746,210394,211276,211974,212861,213582,
chr1	1337275	1342693	NM_017971	0	-	1337462	1342597	0	4	361,78,111,183,	0,3913,5013,5235,
chr6	17102488	17131603	NM_001190766	0	+	17102488	17131112	0	5	81,178,152,132,779,	0,12704,18349,26854,28336,
chr6	17281808	17294099	NM_001143942	0	+	17281812	17292350	0	4	172,124,55,2113,	0,1227,3079,10178,
chr6	17600517	17611950	NM_016255	0	+	17600640	17608570	0	5	835,121,124,140,3525,	0,2303,4619,5587,7908,
chr6	18128544	18155374	NM_000367	0	-	18130898	18149358	0	9	2467,45,86,75,53,133,93,184,111,	0,3819,5490,10649,11351,15282,19509,20674,26719,
chr6	18120717	18122851	NM_198586	0	-	18121649	18122837	0	1	2134,	0,
chr6	18224399	18264799	NM_003472	0	-	18225949	18264218	0	11	1562,69,149,136,189,121,95,110,102,154,184,	0,2005,12283,13212,25482,31562,32192,33784,34135,39674,40216,
chr6	18387580	18469105	NM_182757	0	+	18399765	18465298	0	8	281,201,105,61,205,145,90,3948,	0,12149,40231,52334,69805,72257,75941,77577,
chr1	1321090	1334718	NM_030937	0	-	1322610	1334686	0	11	1872,93,112,142,105,100,65,121,110,75,320,	0,2066,2243,4519,4748,5055,7685,9683,12522,12886,13308,
chr6	19837600	19842431	NM_001546	0	+	19837985	19838859	0	3	826,59,2991,	0,1214,1840,
chr6	21593971	21598849	NM_003107	0	+	21594765	21596190	0	1	4878,	0,
chr6	22287472	22297730	NM_000948	0	-	22287630	22297211	0	5	350,180,108,176,547,	0,2930,5294,7165,9711,
chr6	22569677	22570750	NM_138574	0	+	22569804	22570560	0	1	1073,	0,
chr6	24126413	24147757	NM_080723	0	+	24134555	24146174	0	4	155,73,198,1982,	0,1942,8133,19362,
chr6	24357130	24358512	NM_181337	0	+	24357867	24358122	0	1	1382,	0,
chr6	24426061	24489850	NM_001503	0	-	24429259	24489739	0	25	3285,51,27,161,177,94,106,142,157,75,111,187,140,121,66,140,28,108,55,49,111,98,79,56,208,	0,7353,7529,10742,11279,19712,19892,21004,22043,22300,23955,28181,30664,34445,36896,40846,41078,41333,46748,47785,49287,50347,54047,60241,63581,
chr6	24403152	24425816	NM_020662	0	+	24403274	24423922	0	11	312,74,37,113,174,131,117,153,118,114,2005,	0,2243,5483,6536,9297,12108,13472,15159,15536,20012,20659,
chr1	1361507	1363167	NM_001146685	0	+	1361507	1363167	0	2	258,234,	0,1426,
chr6	24667262	24705295	NM_001160094	0	+	24687909	24701843	0	4	310,289,185,3609,	0,20370,30848,34424,
chr6	24705089	24719403	NM_030939	0	-	24706364	24718896	0	5	1401,135,123,177,636,	0,3915,9456,11286,13678,
chr6	24650204	24667115	NM_016614	0	-	24651015	24667090	0	7	1093,171,119,92,174,86,190,	0,3006,4435,7835,8584,16549,16721,
chr6	24775158	24786325	NM_001251989	0	+	24777474	24786027	0	7	182,76,78,145,83,111,460,	0,2291,5732,6546,9156,9513,10707,
chr6	25754926	25781403	NM_005495	0	+	25762190	25779416	0	12	83,127,206,234,88,87,119,162,133,148,91,2122,	0,7228,14286,15368,15685,16227,18576,18814,21896,22113,23227,24355,
chr6	25727136	25727573	NM_170610	0	+	25727136	25727520	0	1	437,	0,
chr6	25726290	25726790	NM_170745	0	-	25726359	25726755	0	1	500,	0,
chr6	25845327	25874471	NM_006632	0	-	25845609	25868615	0	12	199,137,91,148,130,162,119,87,88,212,124,77,	0,280,4274,4705,4948,5359,5659,10044,16524,17133,23197,29067,
chr6	25912983	25930946	NM_005835	0	-	25913522	25926024	0	11	696,91,133,162,119,87,88,234,212,111,442,	0,1824,2980,3929,4213,5731,8250,8423,10939,13013,17521,
chr6	26043454	26043885	NM_021062	0	-	26043504	26043885	0	1	431,	0,
chr6	26045638	26046097	NM_003531	0	+	26045638	26046049	0	1	459,	0,
chr6	26033319	26033796	NM_003513	0	-	26033403	26033796	0	1	477,	0,
chr6	26055967	26056699	NM_005319	0	-	26056014	26056656	0	1	732,	0,
chr6	26027123	26027480	NM_003544	0	-	26027168	26027480	0	1	357,	0,
chr1	1407163	1431582	NM_031921	0	+	1407264	1431197	0	16	306,77,102,60,70,166,70,156,57,126,125,52,71,168,109,718,	0,5490,6860,7265,9083,10354,10761,13232,13998,14326,14760,16079,17420,18473,18779,23701,
chr6	26020717	26021186	NM_003529	0	+	26020717	26021128	0	1	469,	0,
chr6	26021906	26022278	NM_003538	0	+	26021906	26022218	0	1	372,	0,
chr6	26031816	26032288	NM_003537	0	-	26031877	26032288	0	1	472,	0,
chr6	26017259	26018040	NM_005325	0	-	26017312	26017960	0	1	781,	0,
chr6	25962916	25987557	NM_006355	0	+	25966750	25983915	0	8	167,234,599,96,231,23,113,4166,	0,360,3646,6636,9180,10365,10484,20475,
chr6	26107639	26108364	NM_005323	0	-	26107697	26108321	0	1	725,	0,
chr6	26199786	26200216	NM_003522	0	+	26199786	26200167	0	1	430,	0,
chr6	26087508	26095469	NM_139009	0	+	26087668	26094454	0	6	236,195,276,276,114,1056,	0,3629,4033,5404,5838,6905,
chr6	26184023	26184458	NM_003523	0	+	26184023	26184404	0	1	435,	0,
chr6	26158348	26158835	NM_021063	0	+	26158397	26158778	0	1	487,	0,
chr6	26156558	26157343	NM_005321	0	+	26156618	26157278	0	1	785,	0,
chr1	1477052	1510262	NM_014188	0	-	1477445	1509937	0	5	495,119,140,144,405,	0,2196,3190,23100,32805,
chr6	26204872	26205249	NM_003545	0	+	26204872	26205184	0	1	377,	0,
chr6	26197011	26199464	NM_003530	0	-	26197067	26197478	0	2	486,378,	0,2075,
chr6	26188937	26189304	NM_003539	0	-	26188992	26189304	0	1	367,	0,
chr6	26124372	26124918	NM_003512	0	+	26124460	26124853	0	1	546,	0,
chr6	26104175	26104565	NM_003542	0	+	26104175	26104487	0	1	390,	0,
chr6	26123694	26124132	NM_003526	0	-	26123751	26124132	0	1	438,	0,
chr6	26217147	26217711	NM_021052	0	+	26217202	26217595	0	1	564,	0,
chr6	26250369	26250835	NM_021018	0	-	26250422	26250833	0	1	466,	0,
chr6	26271145	26271612	NM_003534	0	-	26271201	26271612	0	1	467,	0,
chr1	1470157	1475740	NM_001114748	0	-	1470738	1475726	0	4	730,209,107,71,	0,811,4906,5512,
chr6	26225382	26225844	NM_003532	0	+	26225382	26225793	0	1	462,	0,
chr6	26240653	26241021	NM_003540	0	+	26240653	26240965	0	1	368,	0,
chr6	26246838	26247205	NM_003547	0	-	26246908	26247205	0	1	367,	0,
chr6	26285353	26285727	NM_003543	0	-	26285415	26285727	0	1	374,	0,
chr6	26251878	26252303	NM_003524	0	+	26251878	26252259	0	1	425,	0,
chr6	26216427	26216872	NM_003518	0	-	26216490	26216871	0	1	445,	0,
chr6	26234439	26235216	NM_005320	0	-	26234495	26235161	0	1	777,	0,
chr6	26273203	26273640	NM_003525	0	+	26273203	26273584	0	1	437,	0,
chr6	26368405	26378540	NM_001197246	0	+	26368410	26374595	0	9	90,348,282,201,21,27,47,28,1784,	0,387,2144,4719,5098,5209,6149,6593,8351,
chr6	26402464	26415444	NM_001145009	0	+	26405791	26412758	0	10	176,277,348,282,201,21,27,27,27,2805,	0,3135,3672,5434,7296,7657,7769,8872,9318,10175,
chr1	1567559	1570030	NM_006983	0	+	1567597	1570001	0	8	194,131,140,168,165,111,127,204,	0,602,800,1007,1567,1808,2021,2267,
chr6	26383328	26395100	NM_006995	0	+	26384049	26393195	0	8	81,124,348,282,207,21,27,2498,	0,691,1914,4912,6904,7586,7702,9274,
chr6	26440699	26453643	NM_006994	0	+	26443802	26452639	0	11	177,61,90,348,282,201,21,27,27,27,1741,	0,2910,3098,3485,5232,7776,8145,8256,9190,9635,11203,
chr1	1447909	1470067	NM_001170536	0	+	1451423	1469452	0	16	161,77,102,60,70,166,70,156,57,126,125,52,71,168,109,762,	0,3482,4781,5186,6391,7611,8018,10214,10981,11309,11743,12710,13931,15165,16693,21396,
chr6	26538571	26547164	NM_006353	0	+	26545434	26545707	0	2	158,1810,	0,6783,
chr1	1533387	1535476	NM_001242659	0	-	1534714	1535395	0	1	2089,	0,
chr6	26597170	26600277	NM_013375	0	+	26597210	26598873	0	3	281,197,1785,	0,971,1322,
chr6	26501494	26510652	NM_001732	0	+	26501514	26509402	0	7	99,348,282,150,21,27,1924,	0,323,3658,5416,6683,6794,7234,
chr6	26634610	26659980	NM_001242799	0	-	26637572	26638781	0	3	4346,70,312,	0,9276,25058,
chr6	27100816	27101314	NM_021064	0	+	27100850	27101243	0	1	498,	0,
chr6	27114907	27115346	NM_080596	0	+	27114907	27115294	0	1	439,	0,
chr6	27106071	27114637	NM_080593	0	-	27114196	27114577	0	2	389,450,	0,8116,
chr6	27107087	27107457	NM_003495	0	+	27107087	27107399	0	1	370,	0,
chr6	27100094	27100575	NM_021058	0	-	27100148	27100529	0	1	481,	0,
chr6	27215501	27224399	NM_005865	0	+	27215516	27223094	0	12	85,167,100,130,124,78,48,291,142,180,146,1374,	0,159,1124,1377,2960,3319,3494,4027,5085,6970,7263,7524,
chr6	27356523	27369227	NM_001076781	0	+	27368149	27369226	0	3	331,109,1156,	0,10697,11548,
chr6	27276841	27280011	NM_033482	0	-	27276841	27279949	0	1	3170,	0,
chr6	27418520	27440897	NM_007149	0	-	27419081	27440073	0	6	2519,96,127,68,146,146,	0,6084,6541,17111,21546,22231,
chr6	27775256	27775709	NM_003519	0	-	27775303	27775684	0	1	453,	0,
chr6	27782821	27783267	NM_003521	0	+	27782821	27783202	0	1	446,	0,
chr6	27775976	27776445	NM_003509	0	+	27775987	27776380	0	1	469,	0,
chr6	27777841	27778314	NM_003536	0	+	27777851	27778262	0	1	473,	0,
chr6	27782079	27782518	NM_021066	0	-	27782131	27782518	0	1	439,	0,
chr6	27834569	27835359	NM_005322	0	-	27834626	27835307	0	1	790,	0,
chr6	27860476	27860963	NM_003514	0	-	27860534	27860927	0	1	487,	0,
chr6	27858092	27858570	NM_003535	0	-	27858159	27858570	0	1	478,	0,
chr6	27839622	27840099	NM_003533	0	-	27839682	27840093	0	1	477,	0,
chr6	27833106	27833576	NM_003511	0	+	27833132	27833525	0	1	470,	0,
chr6	27805657	27806117	NM_003510	0	-	27805724	27806117	0	1	460,	0,
chr6	27861202	27861669	NM_003527	0	+	27861240	27861621	0	1	467,	0,
chr6	27878962	27880174	NM_033057	0	-	27879023	27880097	0	1	1212,	0,
chr6	27806439	27806888	NM_003520	0	+	27806439	27806820	0	1	449,	0,
chr6	27840925	27841289	NM_003546	0	-	27840976	27841288	0	1	364,	0,
chr1	1550794	1565990	NM_001170687	0	+	1550839	1565910	0	20	219,107,269,172,107,195,143,108,105,163,134,149,157,161,127,234,179,182,66,319,	0,1093,8016,8359,9380,9576,9871,10131,11235,11422,11659,11881,12258,12604,12858,13074,13718,13970,14224,14877,
chr6	27798951	27799305	NM_003541	0	-	27798993	27799305	0	1	354,	0,
chr6	27791902	27792258	NM_021968	0	+	27791902	27792214	0	1	356,	0,
chr6	27925018	27925960	NM_012367	0	+	27925018	27925960	0	1	942,	0,
chr6	28109715	28125236	NM_006298	0	+	28116185	28121795	0	6	92,509,142,92,124,4403,	0,6378,7545,9907,10323,11118,
chr6	28092386	28097856	NM_025231	0	+	28093221	28097728	0	4	69,418,139,649,	0,804,2174,4821,
chr6	28193028	28201264	NM_001199479	0	+	28194862	28200956	0	5	116,493,148,153,925,	0,1761,2439,5085,7311,
chr6	28292514	28303911	NM_001243243	0	-	28293942	28295214	0	3	2117,151,305,	0,2645,11092,
chr6	28227097	28228736	NM_001007531	0	+	28227149	28228358	0	1	1639,	0,
chr6	28234787	28245980	NM_152736	0	+	28239697	28244873	0	4	204,81,118,2009,	0,4844,5659,9184,
chr6	28249313	28270326	NM_032507	0	+	28251590	28270061	0	7	382,434,157,89,130,97,1826,	0,2239,4014,5543,15279,16358,19187,
chr6	28212489	28220002	NM_019110	0	-	28212893	28219758	0	5	1264,124,83,148,667,	0,2257,3355,4975,6846,
chr6	28356726	28367544	NM_001163391	0	-	28358230	28366182	0	4	2793,145,470,111,	0,3952,9054,10707,
chr6	28317690	28336954	NM_024493	0	+	28327363	28334062	0	6	154,464,148,83,124,3752,	0,9611,11410,13389,13778,15512,
chr6	28400431	28411279	NM_001012455	0	-	28402241	28404043	0	4	2424,148,485,104,	0,2805,3204,10744,
chr6	28471072	28483570	NM_182701	0	-	28472068	28483520	0	5	1203,100,118,154,137,	0,2407,3016,7455,12361,
chr6	28493788	28502728	NM_001509	0	+	28493790	28501944	0	5	89,154,118,100,991,	0,3439,5766,6309,7949,
chr6	28539406	28555112	NM_052923	0	-	28539687	28554494	0	4	2198,1493,148,1038,	0,3014,7642,14668,
chr6	28870778	28891768	NM_006510	0	-	28871846	28891409	0	8	1664,27,33,116,23,231,96,779,	0,4234,5806,5971,8694,17010,18890,20211,
chr6	29003999	29044517	NM_001195202	0	+	29031773	29044301	0	6	123,135,107,200,52,445,	0,3991,8022,27707,28898,40073,
chr6	29011989	29012952	NM_030903	0	-	29011989	29012952	0	1	963,	0,
chr6	29053984	29055090	NM_001005226	0	-	29054083	29055025	0	1	1106,	0,
chr6	29079667	29080603	NM_001005216	0	+	29079667	29080603	0	1	936,	0,
chr6	29141310	29142351	NM_030905	0	+	29141412	29142351	0	1	1041,	0,
chr6	29341199	29343068	NM_030959	0	-	29342113	29343064	0	1	1869,	0,
chr6	29274466	29275432	NM_030946	0	+	29274466	29275432	0	1	966,	0,
chr6	29323006	29324054	NM_030876	0	-	29323006	29323972	0	1	1048,	0,
chr6	29426229	29432099	NM_030883	0	+	29429546	29430497	0	3	117,51,2828,	0,1951,3042,
chr6	29454542	29455679	NM_052967	0	-	29454542	29455679	0	1	1137,	0,
chr6	29393280	29395509	NM_013937	0	-	29394470	29395418	0	1	2229,	0,
chr6	29364415	29365448	NM_013936	0	+	29364476	29365400	0	1	1033,	0,
chr6	29407715	29408754	NM_013941	0	+	29407792	29408731	0	1	1039,	0,
chr6	29570004	29600962	NM_021904	0	-	29571319	29600162	0	22	1489,144,129,128,94,108,117,133,151,78,64,243,192,66,102,171,135,161,21,204,85,336,	0,2266,2632,3341,4163,4669,4874,6373,7001,8696,10323,11015,18873,19524,19876,21077,21662,25258,26859,29168,30073,30622,
chr6	29523388	29527702	NM_006398	0	-	29523656	29527478	0	2	739,251,	0,4063,
chr6	29555682	29556745	NM_007160	0	+	29555721	29556660	0	1	1063,	0,
chr6	29640168	29644931	NM_001109809	0	-	29640276	29644780	0	4	1367,102,127,274,	0,2994,3541,4489,
chr1	1658823	1677438	NM_182838	0	-	1663893	1670996	0	6	5139,146,128,136,469,276,	0,7305,10936,11537,11851,18339,
chr6	29624757	29640149	NM_001170418	0	+	29624986	29638962	0	7	317,114,21,21,48,21,1201,	0,9171,10662,10923,13193,13720,14191,
chr6	29691116	29694303	NM_001098478	0	+	29691240	29694184	0	6	188,270,276,117,33,124,	0,318,833,2107,2671,3063,
chr1	1571099	1655775	NM_033493	0	-	1571125	1654257	0	20	119,190,149,117,108,122,106,122,91,176,66,159,96,123,137,131,97,116,125,70,	0,199,595,944,1159,1343,1670,2024,2762,4538,5309,5923,6167,6647,72603,76685,79698,81935,83047,84606,
chr6	29759682	29765584	NM_001207043	0	+	29759784	29764971	0	3	400,270,615,	0,531,5287,
chr6	29794755	29798899	NM_002127	0	+	29795621	29798159	0	8	66,185,270,276,276,117,33,355,	0,754,1068,1564,2439,2837,3399,3789,
chr6	29910246	29913661	NM_001242758	0	+	29910330	29913232	0	8	157,270,276,276,117,33,48,434,	0,287,798,1652,2030,2589,2764,2981,
chr6	30029035	30032686	NM_170783	0	+	30029301	30032474	0	4	411,101,110,237,	0,658,965,3414,
chr6	30130982	30140473	NM_033229	0	+	30131461	30140126	0	7	860,96,231,23,116,33,865,	0,3970,5094,6035,7295,7770,8626,
chr6	30070673	30080867	NM_007028	0	-	30071312	30080582	0	9	893,66,75,116,23,231,96,500,27,	0,1205,2271,5156,6129,7551,8751,9492,10167,
chr6	30119722	30128711	NM_006778	0	-	30121745	30128635	0	7	2541,33,116,23,231,96,505,	0,3781,4993,5423,6453,7204,8484,
chr1	154127779	154155725	NM_001043353	0	-	154131444	154155595	0	8	3745,70,63,76,71,118,134,262,	0,15096,15345,16109,17604,17780,20811,27684,
chr1	1682670	1710297	NM_001198993	0	-	1684342	1696845	0	12	1829,83,158,100,155,103,86,106,130,84,219,113,	0,2335,2819,3052,3312,4142,5026,5271,5949,10720,13996,27514,
chr6	30104509	30116512	NM_138700	0	+	30104813	30115589	0	5	649,96,138,23,1011,	0,9261,10339,10787,10992,
chr6	30038042	30043626	NM_170769	0	-	30038887	30043566	0	5	935,293,92,23,627,	0,1133,2891,3190,4957,
chr6	30034931	30038108	NM_021959	0	+	30035187	30037083	0	3	325,109,1228,	0,1435,1949,
chr6	30152231	30181271	NM_001242783	0	-	30153652	30166880	0	9	2104,33,116,23,231,96,488,104,190,	0,4712,4963,5558,12061,13974,14211,16580,28850,
chr6	30312905	30314635	NM_024839	0	+	30312948	30314587	0	5	100,101,83,126,146,	0,169,362,1303,1584,
chr6	30509154	30525371	NM_005275	0	-	30513848	30523980	0	12	4936,141,163,179,195,96,208,72,152,137,166,1464,	0,5318,5734,5974,11089,11706,11972,13197,13386,13677,14177,14753,
chr6	30457182	30461982	NM_005516	0	+	30457308	30460358	0	8	190,270,276,276,117,33,43,1457,	0,320,834,1731,2131,2998,3135,3343,
chr6	30524485	30532473	NM_025263	0	+	30525121	30530272	0	4	742,63,291,2308,	0,1441,5125,5680,
chr6	30655823	30658906	NM_001270710	0	-	30656522	30658751	0	2	896,288,	0,2795,
chr6	30614815	30620987	NM_001109938	0	+	30615008	30620692	0	6	265,402,89,201,70,409,	0,2519,3955,4227,5609,5763,
chr6	30568176	30585084	NM_002714	0	-	30569325	30577721	0	20	1259,756,114,76,195,64,247,159,148,101,113,106,174,78,52,136,87,118,521,84,	0,1536,2446,2810,3072,3380,3608,3953,4188,4594,5523,5738,6068,6379,7440,8379,8677,9438,16078,16824,
chr6	30620895	30640830	NM_001164239	0	-	30621018	30640759	0	20	252,174,162,163,68,119,163,141,153,99,211,116,111,192,204,255,57,163,239,98,	0,1587,2056,2316,3079,3272,3478,3833,6353,6617,6913,9508,9792,11682,11952,12360,17291,17671,17917,19837,
chr6	30585485	30594174	NM_014046	0	+	30585642	30593574	0	7	235,109,98,69,67,60,896,	0,1784,2000,2212,5123,7174,7793,
chr6	30594614	30612448	NM_001254952	0	+	30594662	30611339	0	10	155,61,92,61,114,102,46,72,244,1143,	0,622,798,1013,1194,1491,13539,15338,15930,16691,
chr6	30644165	30655093	NM_001134870	0	-	30645045	30653795	0	4	900,211,1639,203,	0,2790,8019,10725,
chr6	30710975	30712327	NM_003897	0	-	30711712	30712295	0	2	998,242,	0,1110,
chr6	30695510	30710453	NM_005803	0	-	30695892	30709966	0	13	412,165,138,46,182,153,96,120,144,91,76,57,150,	0,2288,2694,2948,3185,12424,12762,12945,13456,13880,14058,14413,14793,
chr6	30688156	30693195	NM_178014	0	+	30688283	30692174	0	4	184,109,111,2079,	0,2157,2538,2960,
chr6	30899126	30899952	NM_205854	0	-	30899264	30899873	0	3	225,89,140,	0,357,686,
chr6	30882107	30894235	NM_001167734	0	+	30882188	30893987	0	30	139,233,82,101,122,67,98,82,120,112,89,91,128,104,82,77,76,103,71,126,105,69,79,128,153,207,112,176,129,350,	0,474,825,1024,1415,1650,1821,2547,2774,3364,4496,5427,5758,6002,6337,6734,6899,7258,7594,7785,8119,8375,8567,8773,9022,10023,10943,11213,11549,11778,
chr1	1716724	1822526	NM_002074	0	-	1718769	1756892	0	12	1768,116,217,202,67,163,64,107,39,103,49,268,	0,2036,3767,5109,7959,19133,21189,30470,32551,40111,53904,105534,
chr6	30875976	30881880	NM_001517	0	+	30876813	30881760	0	14	204,140,105,132,97,89,112,69,84,133,131,48,79,293,	0,834,1235,1732,2465,2653,2958,3231,3484,3814,4128,4910,5109,5611,
chr6	30856464	30867933	NM_013994	0	+	30856506	30867073	0	17	127,103,229,148,100,187,247,96,152,166,111,245,128,237,235,150,1001,	0,220,514,2285,2692,3314,3608,4380,4584,5818,6716,7933,8326,8673,9385,10200,10468,
chr6	30908776	30921998	NM_080870	0	+	30908776	30920894	0	3	82,3953,1251,	0,7547,11971,
chr1	1950767	1962192	NM_000815	0	+	1950862	1961721	0	9	163,113,68,221,83,138,156,212,771,	0,5613,6005,6189,8248,8826,9782,10222,10654,
chr6	30951484	30957675	NM_001010909	0	+	30951735	30955971	0	3	312,1445,1899,	0,2529,4292,
chr6	30973728	31003179	NM_001198815	0	+	30978483	31002715	0	5	182,107,4599,386,731,	0,4718,19550,26244,28720,
chr6	31082864	31088252	NM_001264	0	-	31083801	31088196	0	2	2442,141,	0,5247,
chr6	31105310	31107127	NM_014069	0	-	31105727	31106803	0	2	773,379,	0,1438,
chr6	31078999	31080332	NM_014070	0	-	31079157	31080332	0	2	1069,67,	0,1266,
chr6	31082607	31107869	NM_014068	0	+	31097409	31107709	0	6	61,164,77,30,124,452,	0,10845,14738,23599,23825,24810,
chr6	31132113	31134615	NM_001173531	0	-	31132377	31133719	0	5	531,159,131,121,305,	0,791,1234,1590,2197,
chr6	31110215	31126015	NM_019052	0	-	31110368	31124815	0	18	278,172,152,102,189,137,46,113,107,111,150,111,136,164,304,214,67,72,	0,524,823,2248,2446,2727,3009,3257,5966,6179,7627,8016,8286,8520,12057,14292,14584,15728,
chr6	31126302	31131992	NM_007109	0	+	31127246	31130494	0	4	197,811,559,1739,	0,371,2921,3951,
chr1	1884751	1935276	NM_001080484	0	-	1887016	1922395	0	18	2538,165,90,67,119,174,156,199,158,103,111,174,105,99,144,85,86,137,	0,3307,5807,6651,10436,11575,13058,15322,17346,18667,19624,20712,32073,33624,35199,35576,37577,50388,
chr6	31321648	31324989	NM_005514	0	-	31322259	31324935	0	8	425,48,33,117,276,276,270,127,	0,607,761,1235,1445,2295,2816,3214,
chr6	31236525	31239913	NM_001243042	0	-	31236945	31239848	0	8	425,48,33,120,276,276,270,138,	0,589,744,1217,1461,2324,2850,3250,
chr6	31371370	31383090	NM_001177519	0	+	31371409	31380208	0	6	109,255,288,279,136,302,	0,6949,7478,8353,8731,11418,
chr6	31514627	31526606	NM_001144962	0	+	31515951	31526388	0	4	123,277,222,808,	0,1312,10777,11171,
chr1	1849028	1850740	NM_178545	0	-	1849320	1850704	0	5	573,179,42,44,120,	0,663,1303,1455,1592,
chr6	31543343	31546112	NM_000594	0	+	31543518	31545314	0	4	361,46,48,1220,	0,967,1200,1549,
chr6	31512227	31514625	NM_001204078	0	-	31513184	31514336	0	3	1089,23,371,	0,1736,2027,
chr6	31540070	31542100	NM_000595	0	+	31540519	31541470	0	4	153,108,106,1043,	0,440,634,987,
chr6	31548335	31550202	NM_009588	0	-	31549335	31550194	0	3	605,72,170,	0,1000,1697,
chr6	31497995	31510252	NM_080598	0	-	31498210	31508309	0	11	232,148,145,110,132,119,184,93,128,213,526,	0,560,834,1077,2561,5148,6281,8544,8928,10103,11731,
chr6	31553955	31556686	NM_205838	0	+	31555076	31556453	0	4	137,119,23,392,	0,1021,1765,2339,
chr6	31583032	31584798	NM_001623	0	+	31583106	31584677	0	6	99,62,67,42,163,206,	0,265,414,848,1088,1560,
chr6	31557050	31560762	NM_001145467	0	-	31557088	31560498	0	4	115,108,345,307,	0,252,508,3405,
chr1	1846265	1848733	NM_138705	0	+	1846719	1848632	0	6	481,51,175,145,101,148,	0,858,1614,1925,2147,2320,
chr1	2123333	2126214	NM_001256946	0	-	2124296	2126188	0	4	1081,272,136,88,	0,1744,2103,2793,
chr6	31496738	31498008	NM_001011700	0	+	31496791	31497712	0	2	224,485,	0,785,
chr6	31465854	31478901	NM_005931	0	+	31465970	31477686	0	6	186,255,288,279,132,1343,	0,7539,8065,8944,9322,11704,
chr6	31606804	31620477	NM_080703	0	-	31606907	31619540	0	25	199,147,108,144,60,147,125,103,54,170,292,287,88,113,78,253,198,130,236,75,54,197,118,121,301,	0,472,1171,1357,1617,1764,2076,2292,2511,2748,3084,3801,4862,5054,5497,5918,6379,7366,8563,9649,9883,10171,10482,12628,13372,
chr6	31654725	31670850	NM_001177515	0	-	31654988	31670545	0	18	347,47,99,77,63,57,64,105,124,50,64,102,115,123,74,86,87,462,	0,549,693,875,1092,1300,1774,2066,2632,3129,3590,4630,4855,6078,6410,9999,13993,15663,
chr6	31626074	31628549	NM_021184	0	-	31626839	31627724	0	1	2475,	0,
chr1	156219014	156252620	NM_015327	0	-	156220377	156252471	0	22	1447,139,75,91,160,60,159,176,76,176,600,138,209,69,126,79,90,90,157,124,99,223,	0,1634,2179,3190,3695,4225,9781,11227,12109,14171,16557,17317,18246,18891,19066,23096,24137,25373,27861,28701,29712,33383,
chr6	31698357	31704341	NM_001288	0	-	31698618	31704077	0	6	423,182,107,126,110,303,	0,1636,2985,3255,3573,5681,
chr6	31629005	31633639	NM_001199238	0	-	31630042	31632255	0	4	1482,728,163,289,	0,2624,3612,4345,
chr6	31691120	31694485	NM_138272	0	+	31691160	31692851	0	6	101,348,91,41,80,1739,	0,295,798,1243,1421,1626,
chr6	31633656	31637843	NM_001320	0	+	31634608	31637703	0	7	329,83,103,116,76,190,231,	0,941,1988,2659,3217,3439,3956,
chr6	31588449	31605554	NM_080686	0	+	31590566	31605363	0	31	186,175,178,100,73,144,152,80,143,91,217,475,191,298,211,1854,269,131,130,86,225,141,72,168,83,211,99,213,95,91,332,	0,2054,3059,3588,3777,4498,4787,5119,5347,6099,6309,7092,8471,8875,9918,10466,12706,13186,13563,13799,14080,14459,14721,14909,15294,15536,15837,16060,16369,16561,16773,
chr6	31683132	31685581	NM_021246	0	+	31683132	31685581	0	3	55,123,224,	0,146,2225,
chr6	31620186	31625987	NM_001256169	0	+	31624350	31625866	0	6	142,155,74,99,99,147,	0,4062,4815,4970,5215,5654,
chr6	31694816	31698039	NM_013974	0	-	31695013	31696938	0	7	314,150,120,74,100,361,212,	0,503,1133,1411,1606,1825,3011,
chr6	31638727	31640227	NM_021221	0	+	31638727	31640059	0	3	58,129,587,	0,205,913,
chr6	31686424	31689511	NM_025261	0	-	31686872	31689456	0	3	663,111,107,	0,1445,2980,
chr6	31644460	31648150	NM_025262	0	-	31644733	31648150	0	3	437,168,121,	0,2417,3569,
chr6	31674683	31678372	NM_001003693	0	+	31674683	31678368	0	6	52,330,264,156,67,29,	0,551,964,3119,3445,3660,
chr6	31733370	31745108	NM_025258	0	-	31733370	31744556	0	17	177,175,140,302,93,153,133,186,117,113,170,196,111,97,279,249,223,	0,289,651,869,1564,1768,2028,3424,4081,4407,7360,7648,8922,9739,10370,10952,11515,
chr6	31795511	31798031	NM_005346	0	+	31795727	31797653	0	1	2520,	0,
chr6	31826828	31830709	NM_000434	0	-	31827495	31830553	0	6	894,223,183,263,193,315,	0,990,1387,2136,2947,3566,
chr6	31777395	31782835	NM_005527	0	-	31777823	31779749	0	2	2367,170,	0,5270,
chr6	31830969	31845448	NM_001178045	0	-	31831403	31843642	0	21	556,85,95,71,74,104,95,254,103,93,100,236,84,88,61,126,100,79,74,49,109,	0,1459,1623,1817,2122,2305,2497,2680,5962,6352,7410,7619,8121,8281,11267,11528,11736,12659,12863,13841,14370,
chr6	31765168	31774761	NM_021177	0	-	31765533	31774534	0	5	491,60,31,68,230,	0,598,1085,8683,9363,
chr6	31802692	31807541	NM_001040438	0	+	31805105	31807440	0	4	285,41,200,222,	0,495,2320,4627,
chr6	31783290	31785719	NM_005345	0	+	31783533	31785459	0	1	2429,	0,
chr6	31745296	31763712	NM_006295	0	-	31745370	31762994	0	30	143,326,112,207,156,128,79,69,105,126,71,106,91,159,104,125,91,95,109,120,82,165,128,101,85,125,139,135,420,390,	0,1447,1905,2088,2478,2921,3185,3350,3499,3961,4171,4327,4567,4765,5010,5201,5576,6694,6874,7075,7726,8049,14090,14351,14697,14872,15237,15466,17311,18026,
chr1	2323213	2336885	NM_007033	0	+	2327229	2334563	0	7	184,88,105,100,79,136,2412,	0,4009,5341,7640,9082,10432,11260,
chr6	31730772	31732624	NM_001039651	0	+	31730831	31732308	0	5	173,141,96,90,412,	0,419,1068,1270,1440,
chr6	31973358	31976712	NM_001128590	0	+	31973465	31976176	0	10	309,147,102,102,87,178,23,179,104,802,	0,784,1038,1228,1431,1687,1866,2089,2351,2552,
chr6	31939645	31949223	NM_004197	0	+	31939773	31948826	0	8	348,210,137,96,140,98,148,443,	0,433,752,7034,7545,8582,8785,9135,
chr6	31976196	31981050	NM_032470	0	-	31976390	31980142	0	13	296,164,162,97,152,133,131,144,121,54,123,336,1122,	0,616,857,1111,1301,1545,1797,2021,2283,2565,2733,3107,3732,
chr6	31919863	31926864	NM_002904	0	-	31920077	31926223	0	11	312,103,55,145,338,38,75,146,70,83,196,	0,1642,1993,2211,2468,2972,3132,4606,4854,6285,6805,
chr6	31949833	31970458	NM_001002029	0	+	31949884	31970317	0	41	116,199,202,71,89,83,97,106,133,116,180,183,186,159,127,75,198,112,71,140,210,52,90,210,76,157,117,172,233,168,60,94,187,91,75,103,90,99,84,133,283,	0,248,661,1072,1221,1528,1781,2016,2219,9135,9350,9675,9990,10329,10739,11033,11368,11657,11859,12188,12441,12895,13048,13273,13662,13898,14150,14372,14772,15087,15648,16757,16948,17249,17430,18996,19264,19439,19720,20066,20342,
chr6	31895265	31913449	NM_001145903	0	+	31895529	31913134	0	16	310,174,99,134,139,141,90,141,95,112,166,77,92,127,50,495,	0,6121,6378,6677,8434,9830,11742,15470,15736,15927,16155,16428,16646,17238,17491,17689,
chr1	2336240	2344010	NM_153818	0	-	2337204	2343941	0	6	1033,136,236,407,81,181,	0,1682,1918,3650,5569,7589,
chr6	31937587	31940032	NM_005510	0	-	31937653	31939452	0	7	214,95,136,220,236,362,327,	0,298,532,795,1101,1509,2118,
chr6	31867393	31869769	NM_181842	0	-	31867702	31869082	0	2	1709,156,	0,2220,
chr6	31926580	31937532	NM_006929	0	+	31926969	31937492	0	28	411,104,110,118,115,75,54,191,129,146,147,85,107,147,97,213,111,231,138,138,105,148,127,211,111,219,141,241,	0,493,1206,1416,1628,1862,2237,2392,2743,3105,3635,3910,4181,4609,4833,5109,5428,6979,7905,8200,8469,8911,9152,9524,9882,10067,10476,10711,
chr6	31913720	31919861	NM_001710	0	+	31913998	31919807	0	18	342,234,186,174,102,137,139,132,102,138,98,118,154,77,101,133,50,210,	0,429,1063,1404,1798,2001,2430,2886,3299,3476,4106,4342,4675,4924,5200,5397,5611,5931,
chr6	32008931	32013905	NM_032470	0	-	32009125	32012996	0	13	296,164,162,97,152,133,131,144,120,144,123,336,1123,	0,616,857,1111,1300,1544,1796,2020,2282,2594,2852,3226,3851,
chr1	2252695	2322993	NM_024848	0	-	2252821	2322972	0	14	323,47,80,134,167,124,111,97,88,91,111,99,72,97,	0,2840,15212,15460,36175,37335,51224,53204,63721,64550,66162,66982,68668,70201,
chr6	31982571	32003194	NM_001252204	0	+	31982622	32003054	0	40	116,199,202,71,89,83,97,106,133,116,180,183,186,159,127,75,198,112,71,140,210,52,90,210,76,157,117,172,233,168,60,94,140,75,103,90,99,84,133,282,	0,248,661,1072,1221,1528,1781,2016,2219,9135,9350,9675,9990,10329,10739,11033,11368,11657,11859,12188,12441,12895,13048,13273,13662,13898,14150,14372,14771,15086,15647,16756,16947,17429,18995,19263,19438,19719,20065,20341,
chr6	32006092	32009447	NM_001128590	0	+	32006199	32008911	0	9	309,155,102,102,87,201,179,104,802,	0,778,1040,1230,1433,1689,2090,2352,2553,
chr6	32083044	32096017	NM_004381	0	-	32083515	32095984	0	18	701,85,112,71,82,108,180,92,186,134,132,136,86,136,92,79,80,124,	0,1212,1436,1769,2055,2319,2591,3507,3688,4556,5503,5721,5995,10849,11835,12174,12403,12849,
chr6	32096483	32098067	NM_022110	0	-	32096507	32097557	0	2	1148,196,	0,1388,
chr6	32148744	32152099	NM_001206966	0	-	32149329	32151999	0	10	174,109,142,131,183,88,65,196,107,152,	0,556,1279,1600,1873,2146,2356,2587,2913,3203,
chr6	32146161	32148570	NM_006913	0	+	32146288	32148103	0	6	267,19,113,55,118,565,	0,1156,1266,1492,1624,1844,
chr6	32121775	32131458	NM_005155	0	+	32122371	32130727	0	9	406,191,154,96,108,84,85,55,875,	0,588,1031,1689,1872,3638,3841,8569,8808,
chr6	32116139	32119720	NM_030651	0	-	32116998	32119604	0	4	1036,186,539,135,	0,1174,2005,3446,
chr6	32162619	32191844	NM_004557	0	-	32163213	32191705	0	30	1308,98,148,296,139,82,220,176,384,524,113,253,185,154,88,118,153,146,160,123,114,114,195,156,237,123,348,296,82,212,	0,1481,2082,2456,3578,3806,4083,5988,6274,7233,8927,9294,15909,17631,17981,18292,18845,19267,20383,22102,22310,23152,24749,25286,25562,25913,26135,27668,28162,29013,
chr6	32135982	32143916	NM_006411	0	-	32137052	32139273	0	7	1243,73,96,176,134,209,326,	0,1760,1959,2219,2731,3091,7608,
chr1	2460183	2461684	NM_001010926	0	-	2460907	2461603	0	3	1005,166,135,	0,1101,1366,
chr6	32152509	32157963	NM_002586	0	-	32154158	32157692	0	9	1742,87,89,154,136,191,248,74,492,	0,1871,2080,2509,2914,3233,3524,3990,4962,
chr6	32132381	32136062	NM_030652	0	+	32133942	32135733	0	9	53,129,123,110,96,171,80,154,376,	0,1533,1893,2096,2305,2482,2745,2898,3305,
chr1	2439974	2458035	NM_018216	0	-	2440285	2458026	0	19	525,69,101,105,50,56,152,88,113,156,101,82,182,154,93,184,215,83,133,	0,1326,1521,2142,2802,3092,4352,5466,5818,7026,9628,9980,10607,11265,11786,12187,12565,13182,17928,
chr6	32260474	32339656	NM_006781	0	-	32260757	32339483	0	11	1339,39,90,21,21,21,30,33,33,87,186,	0,46902,57042,62426,62951,73469,73575,75227,76084,77199,78996,
chr6	32407618	32412826	NM_019111	0	+	32407727	32411687	0	5	191,246,282,166,398,	0,2606,3343,3914,4810,
chr6	32485153	32498006	NM_002125	0	-	32485515	32498001	0	6	376,24,111,282,270,105,	0,677,1179,1993,4528,12748,
chr6	32546546	32557613	NM_001243965	0	-	32546867	32557519	0	7	335,24,111,282,62,181,194,	0,1477,1976,2787,5339,5402,10873,
chr6	32605182	32611429	NM_002122	0	+	32605235	32610541	0	5	135,249,282,175,701,	0,3904,4566,5204,5546,
chr6	32627240	32634466	NM_002123	0	-	32628012	32634384	0	5	786,111,282,270,191,	0,1883,2503,5334,7035,
chr6	32709162	32714664	NM_020056	0	+	32709220	32714171	0	5	140,249,282,175,306,	0,3773,4405,4854,5196,
chr6	32723874	32731330	NM_001198858	0	-	32724229	32731247	0	5	369,24,282,267,180,	0,1183,2752,5562,7276,
chr1	2407753	2436964	NM_014638	0	+	2408027	2436652	0	22	398,147,244,130,171,94,204,121,172,108,144,93,83,98,183,108,125,85,147,80,298,1604,	0,2161,3419,3868,8133,10592,10858,11283,12892,13445,14877,18541,19173,20292,20513,21187,22208,22429,22769,23326,25797,27607,
chr6	32821937	32827628	NM_002800	0	+	32822006	32827309	0	6	129,68,132,130,142,447,	0,1977,3102,3844,4203,5244,
chr6	32780539	32784825	NM_002120	0	-	32780992	32784728	0	6	489,32,111,282,270,188,	0,677,960,1557,2281,4098,
chr6	32812985	32821748	NM_000593	0	-	32813355	32821593	0	11	577,137,163,174,189,129,198,206,131,115,933,	0,1859,2304,2710,3443,3781,5111,5735,6900,7179,7830,
chr6	32789609	32806547	NM_018833	0	-	32790065	32806010	0	12	486,137,160,174,189,129,198,206,131,115,497,118,	0,7567,8097,8434,8785,10500,10794,13321,13810,15704,15908,16820,
chr6	32808493	32811816	NM_148919	0	-	32808735	32811773	0	6	331,205,130,112,148,190,	0,814,1417,1955,2225,3133,
chr6	32936436	32949282	NM_005104	0	+	32940675	32948495	0	13	397,1333,304,138,139,215,375,129,249,263,305,123,924,	0,2935,5802,6724,7371,7590,7902,8782,9097,9466,11168,11682,11922,
chr6	32971959	32977389	NM_002119	0	-	32974614	32977313	0	5	2659,136,282,249,158,	0,2897,3128,3830,5272,
chr1	2518188	2522908	NM_001195738	0	+	2518234	2520853	0	7	199,205,52,64,76,87,2060,	0,341,991,1640,1800,2204,2660,
chr6	32916390	32920899	NM_006120	0	-	32916640	32920813	0	5	255,129,279,285,174,	0,657,997,1905,4335,
chr6	32902405	32908847	NM_002118	0	-	32902747	32908584	0	6	359,36,117,285,282,318,	0,713,907,2543,4055,6124,
chr6	33043702	33057473	NM_002121	0	+	33043818	33054015	0	6	216,264,282,111,24,3158,	0,4746,9024,9853,10293,10613,
chr6	33130468	33160245	NM_080681	0	-	33131454	33160017	0	64	1127,207,113,268,54,36,54,108,54,54,108,54,54,54,54,108,54,54,54,54,108,54,54,108,108,54,90,108,54,54,54,45,54,45,54,54,108,54,45,54,45,54,45,54,45,54,45,54,54,54,54,54,57,87,75,63,42,60,63,192,163,211,150,310,	0,1575,2160,2857,3239,3479,3821,4028,4378,4572,4734,5107,5827,6014,6263,6691,7139,7355,7634,7865,8118,8422,8579,8775,9021,9358,9597,9838,10368,10656,10810,11009,11181,11319,11473,11835,12882,13324,13567,13741,14029,14300,14489,14720,14970,15440,15616,15743,15987,16228,16381,16539,16739,17027,17566,17976,18272,18419,22300,23935,25670,26286,26628,29467,
chr6	33032345	33048555	NM_001242525	0	-	33036426	33041347	0	6	779,167,282,246,123,99,	0,4069,4450,5072,8902,16111,
chr6	33257373	33258711	NM_014260	0	+	33257633	33258622	0	5	32,151,71,125,219,	0,173,577,729,1119,
chr6	33259430	33267165	NM_001243738	0	-	33259878	33264547	0	17	660,115,291,112,96,122,33,75,69,85,104,252,298,51,179,84,519,	0,776,1362,1759,1950,2141,2380,3034,3323,3473,3665,3854,4374,4760,4944,5378,7216,
chr6	33286334	33290793	NM_001141969	0	-	33286519	33289702	0	8	245,223,475,214,212,832,259,155,	0,439,822,1453,1822,2178,3161,4304,
chr6	33168602	33172214	NM_006979	0	+	33169022	33171590	0	7	831,169,54,165,141,197,897,	0,919,1246,1437,1734,2084,2715,
chr6	33246879	33257304	NM_001164267	0	-	33247052	33256947	0	15	272,114,96,95,314,100,136,151,105,62,88,113,81,48,426,	0,394,661,1325,1571,7692,7988,8252,8511,8862,9045,9255,9511,9701,9999,
chr1	2522080	2564481	NM_033467	0	-	2522428	2560923	0	24	448,77,96,66,134,120,59,104,84,99,129,94,137,90,135,66,119,96,81,162,60,78,191,177,	0,915,1290,2013,2191,3172,3743,4148,4634,5367,5919,7565,8012,13242,13505,14916,15606,16332,18697,19028,20639,21485,38689,42224,
chr6	33239851	33244281	NM_022551	0	+	33239896	33244243	0	6	48,99,87,102,92,114,	0,553,3722,3890,4101,4316,
chr6	33172413	33174608	NM_014234	0	+	33172445	33174431	0	9	84,218,117,93,86,85,43,75,194,	0,265,584,810,1003,1191,1497,1738,2001,
chr6	33267471	33282164	NM_003190	0	-	33269536	33281818	0	8	2077,35,90,342,399,261,171,383,	0,4260,4433,4602,5294,13522,13999,14310,
chr6	33176285	33180499	NM_002931	0	+	33176599	33180176	0	7	136,136,161,216,390,274,425,	0,256,1117,1406,2649,3220,3789,
chr6	33282181	33285512	NM_005453	0	-	33282788	33284693	0	2	2581,83,	0,3248,
chr6	33244916	33246602	NM_003782	0	+	33245196	33246333	0	1	1686,	0,
chr6	33161361	33168473	NM_021976	0	-	33162458	33168253	0	10	1245,106,92,133,130,173,180,157,248,455,	0,1360,1778,1985,2322,2849,4177,4723,5584,6657,
chr6	33218048	33239662	NM_022553	0	-	33218617	33239452	0	20	716,119,112,66,108,96,124,119,156,134,58,133,101,151,176,68,76,53,85,300,	0,1246,1588,13212,13500,13736,14102,14510,16285,16916,17410,17593,17836,18227,18742,19218,19472,19727,19927,21314,
chr6	33378772	33384230	NM_002636	0	+	33380040	33383651	0	14	220,175,82,96,101,149,96,69,124,68,105,179,81,644,	0,1252,1512,1702,2200,2413,2740,3045,3247,3481,3729,3970,4594,4814,
chr6	33387846	33421466	NM_006772	0	+	33388041	33419683	0	19	262,122,106,92,122,154,99,624,145,145,237,202,179,42,1072,174,212,91,1930,	0,3407,5728,12091,12615,15082,15445,17598,18349,18705,20659,21103,21511,22383,22819,24374,26505,27773,31690,
chr6	33384318	33386065	NM_001014838	0	-	33384426	33385445	0	6	235,50,46,60,215,420,	0,378,555,709,939,1327,
chr6	33359312	33377699	NM_002263	0	+	33359762	33377467	0	11	462,138,100,54,51,401,780,291,74,76,277,	0,6493,6752,11778,11949,12193,13316,14660,15056,15264,18110,
chr6	33540322	33548070	NM_001188	0	-	33541579	33545381	0	6	1362,181,144,136,101,269,	0,1488,2752,3247,4989,7479,
chr6	33589155	33664348	NM_002224	0	+	33589379	33663557	0	58	313,71,122,87,159,99,84,147,96,51,143,100,161,142,162,173,120,183,252,145,142,200,130,58,166,165,75,126,123,201,252,121,131,121,191,149,109,91,170,175,185,201,111,96,102,87,111,193,126,173,165,193,105,128,166,161,162,860,	0,19105,34387,36553,37291,37642,38087,41149,41532,42121,42359,43491,43674,44456,45750,46413,47136,47595,48946,49292,49786,50650,52212,52829,54312,55389,55636,56125,57042,57260,58503,58950,59171,61145,61828,62641,62978,63219,63395,63980,64264,64674,65030,65630,65847,66099,66678,66860,67277,67859,68655,69538,70236,70422,71349,72166,73545,74333,
chr6	33664537	33679528	NM_032340	0	-	33665429	33679463	0	4	990,70,75,203,	0,3683,4585,14788,
chr6	33689442	33714762	NM_001142883	0	-	33690496	33703253	0	7	1522,176,176,214,378,129,228,	0,3775,5065,6421,13612,17467,25092,
chr6	33762448	33771793	NM_001040109	0	-	33762601	33768940	0	5	161,103,117,124,64,	0,831,4433,6375,9281,
chr6	33738989	33756906	NM_181336	0	-	33740404	33756893	0	9	1566,103,102,146,80,77,76,41,749,	0,5741,5925,7029,8887,9864,13139,15521,17168,
chr6	34214156	34216904	NM_001008704	0	-	34214290	34215262	0	5	489,106,26,124,149,	0,664,1087,1361,2599,
chr6	34505578	34524110	NM_001252294	0	-	34506050	34512232	0	5	651,147,198,465,405,	0,1448,3182,6218,18127,
chr1	2938045	2939467	NM_080431	0	+	2938250	2939384	0	1	1422,	0,
chr6	34759793	34845291	NM_017754	0	+	34760027	34840215	0	21	278,163,39,92,190,141,171,193,87,171,140,142,194,1448,197,155,151,263,109,107,5202,	0,29636,29900,31240,42200,42704,43277,44139,63600,64222,64773,65312,65707,66107,71985,75208,75449,78837,79567,79802,80296,
chr6	34845554	34855848	NM_001270488	0	-	34846440	34855734	0	4	943,88,149,285,	0,2511,5154,10009,
chr6	35085848	35109187	NM_001261820	0	-	35086045	35103930	0	11	430,164,182,218,137,221,121,112,206,138,206,	0,1156,2087,2357,2837,4045,10990,18035,21948,22675,23133,
chr1	3371146	3397677	NM_014448	0	+	3379648	3397151	0	15	229,607,46,170,57,161,153,130,75,93,152,189,74,102,666,	0,8483,11565,12585,14297,14850,18495,18810,20125,21387,23292,23841,24934,25229,25865,
chr6	35182189	35218609	NM_152753	0	+	35182195	35216482	0	22	91,123,126,135,126,117,117,123,117,126,117,105,117,159,216,162,168,162,198,153,80,2277,	0,13167,14201,17312,18437,18772,23489,25339,25961,26728,27130,27393,27791,28209,28608,29181,29550,30237,30815,31531,31793,34143,
chr6	35265594	35289548	NM_022047	0	+	35265633	35289187	0	11	135,141,186,237,147,109,299,167,199,91,585,	0,11852,12641,14484,14808,20073,20355,21706,22001,23066,23369,
chr6	35441373	35464861	NM_003214	0	-	35442820	35454439	0	13	1561,153,141,174,134,62,50,138,12,63,65,251,187,	0,1739,1969,2322,2705,3714,4678,4837,5708,6715,10963,12864,23301,
chr6	35436177	35438558	NM_007104	0	+	35436211	35438527	0	6	39,75,81,149,173,202,	0,398,546,980,1778,2179,
chr6	35465650	35480647	NM_003322	0	-	35466103	35480635	0	15	587,172,99,112,113,171,6,104,117,102,150,159,91,52,59,	0,2107,5685,5863,7867,8129,8400,11335,11760,11953,12987,13774,14306,14765,14938,
chr6	35420137	35434881	NM_021922	0	+	35420322	35434122	0	10	433,607,45,69,144,124,79,67,126,861,	0,3386,5195,5555,5936,6970,7321,8191,10428,13883,
chr6	35762758	35765121	NM_001252598	0	-	35762922	35765065	0	2	296,140,	0,2223,
chr6	35704858	35716685	NM_145028	0	+	35704885	35716647	0	6	271,146,135,174,72,371,	0,945,1302,10179,10494,11456,
chr1	3607235	3652765	NM_001204190	0	+	3607469	3649643	0	10	273,243,187,116,110,143,89,122,139,3455,	0,16877,31349,32682,36443,36956,37457,38655,40255,42075,
chr6	35748830	35755841	NM_001010886	0	+	35748887	35755787	0	3	156,123,198,	0,5944,6813,
chr6	35744391	35747329	NM_207409	0	+	35744395	35747227	0	3	88,123,198,	0,844,2740,
chr6	35800810	35888957	NM_003137	0	-	35803080	35888833	0	16	2455,93,70,108,101,420,214,26,166,107,88,88,109,119,61,137,	0,5303,9501,24227,35976,36448,37247,37900,39529,41199,53690,54990,55781,57861,87434,88010,
chr6	36098260	36112301	NM_002754	0	+	36098359	36107150	0	12	218,130,59,109,30,48,115,72,80,79,177,5231,	0,787,2137,5269,5535,6000,6172,6395,7881,8218,8395,8810,
chr6	36238236	36276372	NM_001145717	0	+	36238236	36275493	0	8	205,233,66,210,61,609,85,1009,	0,20860,22601,23730,24904,31401,35832,37127,
chr6	36283534	36304662	NM_001010903	0	-	36285132	36298467	0	12	1634,255,65,132,241,62,132,244,65,117,614,174,	0,3598,5397,6553,7535,8371,9525,10752,11272,12840,14323,20954,
chr6	36321997	36355577	NM_001207039	0	-	36322418	36355318	0	7	467,101,143,231,126,136,265,	0,12654,14708,17109,19232,31313,33315,
chr6	36358328	36410666	NM_152990	0	-	36359546	36393859	0	5	1323,131,178,120,355,	0,9902,35362,48215,51983,
chr6	36461668	36515247	NM_007271	0	-	36463560	36507979	0	14	2023,95,96,124,118,62,103,155,124,84,123,52,136,281,	0,2819,3888,4471,5981,12691,13608,21446,23825,27842,30449,31699,46180,53298,
chr6	36646455	36655116	NM_000389	0	+	36651878	36653577	0	3	120,450,1589,	0,5418,7072,
chr6	36708554	36807220	NM_020939	0	-	36710044	36807153	0	21	1709,74,58,103,128,182,47,62,54,76,42,105,104,64,60,77,40,104,47,41,162,	0,2911,3490,4270,4610,5618,7443,12256,15467,22139,24557,34183,38076,51255,53812,57387,57677,59189,81335,82279,98504,
chr6	36935910	36954327	NM_001271641	0	-	36936678	36953949	0	12	840,76,68,48,145,60,52,58,78,107,85,699,	0,1904,2271,2512,4517,7523,9064,9499,9943,10370,13453,17718,
chr6	36916038	36932613	NM_001199159	0	+	36922536	36931720	0	8	142,252,222,110,89,678,140,452,	0,6417,10882,13188,13623,14672,15560,16123,
chr6	36853639	36896740	NM_152734	0	+	36853802	36891217	0	8	165,208,214,152,140,130,124,5618,	0,13562,16357,28420,28690,30581,33714,37483,
chr6	36973422	36996845	NM_173558	0	+	36973593	36995939	0	16	239,232,78,149,157,139,59,147,93,80,31,93,132,147,147,1122,	0,3187,5326,6059,7962,8315,8999,9245,10121,14894,15062,15865,16592,20145,21782,22301,
chr6	37137921	37143204	NM_002648	0	+	37138351	37141867	0	6	512,107,51,367,177,1495,	0,627,835,979,2850,3788,
chr6	37225547	37300746	NM_017772	0	+	37225693	37298948	0	13	202,57,308,180,71,129,66,115,107,76,128,96,1927,	0,11822,21532,24413,25110,26564,29235,33471,55146,56044,58931,59339,73272,
chr6	37400906	37449284	NM_015050	0	+	37403405	37447921	0	24	247,139,152,159,93,72,95,73,199,119,97,133,180,57,58,69,132,123,92,69,48,113,109,1496,	0,2493,10868,13160,17120,18675,19916,20109,25481,26435,28418,28839,29698,37890,38716,39288,40339,41393,42190,42995,44461,45278,46016,46882,
chr6	37450696	37467700	NM_138493	0	-	37450961	37467639	0	4	369,53,95,103,	0,1889,2179,16901,
chr6	39016556	39055520	NM_002062	0	+	39016616	39053849	0	13	138,97,108,119,107,154,160,61,70,89,139,42,1839,	0,7616,8691,16930,17416,24081,24829,29541,30176,30331,30783,31917,37125,
chr6	39071839	39082865	NM_018322	0	-	39073207	39082865	0	2	1713,207,	0,10819,
chr6	39282473	39290330	NM_001135105	0	-	39282899	39290316	0	5	734,166,167,115,227,	0,2084,3088,4321,7630,
chr6	39266776	39282236	NM_031460	0	-	39267202	39282096	0	5	737,175,161,115,377,	0,4956,5494,11892,15083,
chr6	39872033	39902290	NM_001075098	0	-	39876822	39902156	0	11	2860,63,121,111,113,112,62,165,168,127,257,	0,4782,5545,7974,8602,9027,9484,11778,21388,23034,30000,
chr6	41010456	41012076	NM_001159726	0	+	41010724	41011876	0	4	91,193,142,398,	0,248,839,1222,
chr6	40994639	41006938	NM_173561	0	-	40996111	41002813	0	9	1695,114,101,68,102,263,301,446,38,	0,3487,3754,4780,5135,5983,6980,7789,12261,
chr6	41040706	41070146	NM_002505	0	+	41046828	41065149	0	10	117,136,87,147,132,106,167,174,102,5051,	0,6061,7843,11078,16611,17236,18560,19944,21428,24389,
chr6	41034530	41040188	NM_145063	0	-	41035073	41039373	0	6	646,113,59,145,80,131,	0,2049,3284,4340,4804,5527,
chr6	41116998	41122087	NM_001271807	0	-	41117624	41122026	0	5	658,89,103,333,104,	0,1558,2021,4497,4985,
chr6	41126243	41130924	NM_001271821	0	-	41126340	41130820	0	4	275,91,351,144,	0,1286,2757,4537,
chr6	41242998	41254457	NM_018643	0	-	41243862	41254393	0	4	970,193,357,113,	0,5700,7134,11346,
chr6	41157551	41168925	NM_024807	0	-	41160164	41168746	0	5	2693,101,409,321,234,	0,2987,4611,8295,11140,
chr6	41196061	41206120	NM_198153	0	+	41196165	41204320	0	6	167,331,51,61,132,1328,	0,390,1197,1738,8162,8731,
chr1	3547330	3566671	NM_017818	0	-	3547538	3566563	0	12	351,192,126,106,78,135,87,104,73,117,153,177,	0,699,1446,2631,4230,4393,5177,6228,7983,15899,16641,19164,
chr6	41303527	41318625	NM_001199509	0	+	41303614	41318441	0	6	139,342,136,150,107,210,	0,297,6004,6210,7128,14888,
chr6	41606194	41621982	NM_005586	0	+	41606487	41621313	0	5	196,87,183,225,926,	0,282,7669,11162,14862,
chr6	41748499	41755110	NM_013397	0	+	41751211	41754867	0	8	65,171,144,108,138,204,205,611,	0,588,2700,3369,4173,4575,5366,6000,
chr6	41755180	41757634	NM_001134493	0	+	41755435	41757066	0	3	383,105,366,	0,1789,2088,
chr6	41737913	41747630	NM_006653	0	-	41738356	41744725	0	7	1358,149,162,187,89,144,77,	0,1640,2622,5243,6746,7857,9640,
chr6	41708575	41715139	NM_001166424	0	-	41708712	41715072	0	7	390,48,200,119,118,151,126,	0,958,1452,2433,3559,3820,6438,
chr6	41888964	41900784	NM_004053	0	+	41889300	41900444	0	7	604,163,139,134,161,103,686,	0,6147,8905,9408,10169,10501,11134,
chr6	41873091	41888877	NM_004275	0	-	41874809	41888756	0	4	1934,254,155,135,	0,3915,11431,15651,
chr6	42018250	42048644	NM_138572	0	+	42018279	42045283	0	9	74,157,99,63,125,148,143,140,3374,	0,844,5018,5439,6876,15799,17952,26587,27020,
chr6	42174538	42185633	NM_018141	0	-	42176026	42185587	0	7	1572,90,109,137,73,65,94,	0,2057,3687,4980,7319,7479,11001,
chr6	42123143	42147794	NM_000409	0	+	42141351	42147141	0	6	188,176,482,150,94,814,	0,7514,17927,22874,23396,23837,
chr6	42151021	42162694	NM_002098	0	-	42152552	42162558	0	4	1659,118,150,343,	0,2396,5298,11330,
chr6	42712233	42713884	NM_003192	0	-	42712770	42713811	0	1	1651,	0,
chr6	42664332	42690358	NM_000322	0	-	42666032	42690072	0	3	1913,247,867,	0,7770,25159,
chr6	42858002	42858554	NM_001008739	0	-	42858220	42858526	0	1	552,	0,
chr6	42847670	42854731	NM_198486	0	+	42847675	42854202	0	6	19,106,164,138,110,738,	0,928,3518,4680,6041,6323,
chr6	42788793	42836296	NM_015349	0	+	42789760	42833184	0	12	158,46,49,69,1680,106,101,62,146,95,103,3900,	0,962,1740,1879,7437,31036,32582,34800,36035,39206,41454,43603,
chr6	42952236	42980083	NM_006245	0	+	42952415	42979024	0	16	206,78,217,200,111,93,131,60,109,54,171,128,102,73,117,1197,	0,5112,21964,22412,22697,22915,23436,23702,23868,24194,24558,24823,25969,26165,26382,26650,
chr6	42883726	42893575	NM_001243170	0	+	42883807	42893420	0	3	139,45,577,	0,8240,9272,
chr6	42896859	42907008	NM_006586	0	+	42897308	42906529	0	6	600,124,97,123,118,703,	0,5353,6452,8595,8968,9446,
chr6	42931610	42946981	NM_000287	0	-	42932072	42946888	0	17	599,140,78,117,109,62,206,133,77,196,209,112,134,103,84,164,975,	0,917,1202,1379,1808,2171,2369,2652,2909,3495,4417,5001,5795,6012,10130,11002,14396,
chr6	42981840	42989036	NM_057161	0	+	42984930	42988471	0	11	246,213,177,116,72,214,87,109,74,79,632,	0,3031,3416,3750,4042,4240,4530,4760,4989,5185,6564,
chr6	42979966	42981618	NM_014623	0	-	42980207	42981551	0	4	393,103,275,95,	0,697,886,1557,
chr6	42928499	42931618	NM_018960	0	+	42928505	42931444	0	6	212,128,117,143,122,346,	0,1450,2000,2310,2566,2773,
chr6	43005354	43021683	NM_001168370	0	-	43005425	43021596	0	26	395,206,127,146,271,217,161,183,107,183,134,176,96,106,172,91,228,106,238,256,197,139,501,152,684,235,	0,650,949,1225,2539,2913,3298,5185,5457,5831,7135,7610,7970,8369,8619,8894,9263,10531,10715,11790,12346,12643,13351,13995,14496,16094,
chr6	43027371	43042833	NM_201521	0	+	43029073	43042410	0	16	52,283,231,82,220,88,102,174,100,53,71,109,141,116,64,474,	0,1677,3283,5986,6672,7362,10720,11058,11641,11933,12218,12513,13190,13589,14268,14988,
chr6	43021766	43027242	NM_015950	0	-	43022011	43027119	0	7	458,74,111,116,139,169,219,	0,1516,1868,2052,2278,4036,5257,
chr6	43193366	43197211	NM_006443	0	-	43193470	43197194	0	4	253,111,69,213,	0,404,698,3632,
chr6	43138919	43149244	NM_003131	0	+	43139394	43146928	0	7	988,267,262,120,192,77,2412,	0,2665,4524,5366,7112,7624,7913,
chr6	43149921	43192325	NM_015089	0	+	43152048	43192183	0	41	66,604,155,501,136,194,406,193,208,197,218,247,106,228,91,172,106,96,176,134,180,110,183,161,229,190,146,130,200,248,346,141,165,164,94,75,111,118,134,74,338,	0,2118,3272,3771,4776,5062,5529,6339,10817,13885,14461,16425,17082,17745,18252,18479,20532,20925,21233,21670,22176,22564,22749,23079,23823,24137,30965,31254,31529,32895,33974,38275,38563,38974,39501,40132,40347,40595,41080,41911,42066,
chr6	43265997	43273276	NM_006672	0	+	43266096	43272463	0	10	492,104,155,169,124,110,215,109,207,868,	0,1130,1367,1638,2875,3323,3940,4395,5778,6411,
chr6	43273210	43276530	NM_206922	0	-	43273551	43276530	0	8	403,58,95,72,132,58,95,43,	0,594,746,973,2139,2366,2842,3277,
chr6	43303807	43337181	NM_014345	0	-	43304895	43337103	0	10	4433,119,100,204,302,100,1482,640,149,477,	0,4720,6042,6606,12254,16307,18594,21056,29222,32897,
chr6	43399488	43418163	NM_033450	0	+	43399847	43417829	0	20	1610,228,157,155,80,172,99,190,78,195,151,190,344,170,161,254,146,98,113,497,	0,2870,4000,4342,6183,6873,10111,11219,12182,12408,13037,13374,13848,14526,15497,15933,17130,17356,17671,18178,
chr6	43479564	43484728	NM_015388	0	-	43479904	43484545	0	9	489,124,114,132,93,46,107,207,264,	0,613,934,1242,1532,1761,3768,4062,4900,
chr6	43457321	43474294	NM_001146017	0	+	43466739	43473593	0	10	220,97,123,29,162,67,30,108,84,1796,	0,8297,9394,11160,11942,12699,13004,13817,14039,15177,
chr6	43418089	43423286	NM_023932	0	-	43418276	43422563	0	6	923,145,131,64,131,154,	0,1588,2653,4059,4398,5043,
chr6	43484776	43489246	NM_203290	0	+	43484847	43489038	0	9	140,72,108,133,120,153,150,117,327,	0,267,2294,2667,3027,3236,3586,3893,4143,
chr6	43474702	43478081	NM_001271882	0	-	43474975	43476561	0	6	344,223,101,123,161,138,	0,491,861,1333,1795,3241,
chr6	43612766	43638748	NM_001193341	0	+	43612835	43638724	0	6	296,166,85,147,97,223,	0,5345,10577,11547,21394,25759,
chr6	43543877	43588260	NM_006502	0	+	43550056	43582294	0	11	300,141,135,218,170,104,120,124,66,170,6864,	0,6175,6866,11131,21555,24847,27751,28474,29113,34413,37519,
chr6	43588217	43596936	NM_019096	0	-	43589350	43596899	0	12	1310,165,172,59,136,220,175,198,109,185,27,223,	0,1522,2152,3256,3452,4029,4407,4882,5275,5745,6441,8496,
chr6	43597278	43608688	NM_001003690	0	+	43597486	43608270	0	4	228,122,266,931,	0,3652,6839,10479,
chr6	43737945	43754223	NM_001025368	0	+	43738443	43752299	0	7	1104,52,197,77,30,132,1946,	0,4132,7260,8251,8680,11747,14332,
chr1	3541555	3546694	NM_182752	0	+	3541636	3545167	0	5	282,92,177,154,1722,	0,432,721,2508,3417,
chr6	43968336	43973694	NM_153246	0	+	43968356	43970863	0	4	101,127,75,3277,	0,417,1453,2081,
chr1	3696783	3713068	NM_020710	0	-	3697651	3713040	0	7	1117,90,103,116,117,462,643,	0,1292,2441,3776,4867,6629,15642,
chr6	44095375	44123256	NM_018426	0	+	44102321	44122620	0	24	40,183,80,39,91,38,143,52,109,71,81,124,134,138,154,107,87,66,163,106,168,116,81,828,	0,6922,7378,7689,8710,10841,11828,12069,12613,13389,19208,19738,20613,20874,21153,22220,22585,22925,24207,24954,26037,26434,26726,27053,
chr6	44126547	44152139	NM_007058	0	+	44126585	44151669	0	23	54,72,251,70,119,134,169,84,86,75,161,179,12,212,40,66,58,65,69,79,117,59,497,	0,7947,10470,11095,13491,14129,14407,17257,17442,17770,18027,18431,20808,21141,21649,21786,21937,22122,22441,24130,24308,24894,25095,
chr6	44081372	44095191	NM_032111	0	-	44081579	44084348	0	3	574,89,111,	0,2905,13708,
chr6	44238479	44247182	NM_001137560	0	+	44238479	44244264	0	3	135,441,4043,	0,2323,4660,
chr6	44225902	44233525	NM_004556	0	-	44226955	44233500	0	6	1119,240,89,223,103,807,	0,1877,2285,3460,4394,6816,
chr6	44187241	44201888	NM_001078174	0	+	44195050	44201265	0	13	278,83,82,203,140,135,98,79,98,109,86,200,735,	0,7755,9885,10084,10402,10842,11063,11306,11859,12493,12838,13302,13912,
chr6	44266462	44281063	NM_020745	0	-	44268283	44281060	0	22	1986,111,84,111,123,109,110,138,141,114,173,145,134,112,39,109,146,145,168,146,192,246,	0,2430,2655,3334,3665,4076,4340,4560,5455,5694,5919,6328,6927,7554,7768,8197,8523,11573,12268,12664,13346,14355,
chr1	3689351	3692546	NM_001163724	0	+	3691937	3692485	0	4	54,119,185,188,	0,275,2511,3007,
chr6	44247896	44265458	NM_182539	0	-	44247917	44255562	0	5	231,450,569,370,63,	0,1950,5804,7389,17499,
chr6	44221837	44225283	NM_178148	0	-	44222442	44225147	0	4	1544,155,194,147,	0,2241,2584,3299,
chr6	44214694	44221625	NM_001271969	0	+	44216366	44221335	0	12	238,160,207,160,134,309,166,191,148,269,334,400,	0,1659,2419,2717,3063,3333,4090,4460,4779,5041,6087,6531,
chr6	44355250	44418161	NM_001253	0	+	44355560	44414448	0	16	355,104,162,128,100,219,145,189,149,163,165,81,243,198,213,3818,	0,2754,5153,5932,8827,16295,18809,20930,31935,35133,36905,38589,38968,42199,58141,59093,
chr1	3728644	3773797	NM_014704	0	-	3731965	3768971	0	22	3437,91,68,139,109,67,37,108,207,177,174,168,198,228,156,169,77,63,139,174,127,345,	0,4199,11093,11343,13677,14289,14627,17185,17710,18965,21781,22844,24414,25211,26883,27527,32826,33208,35394,36527,40214,44808,
chr6	44310396	44344904	NM_145026	0	+	44310832	44344800	0	9	101,139,148,125,162,121,63,116,133,	0,436,10066,17786,19171,25719,27391,33698,34375,
chr6	46097700	46114436	NM_014936	0	+	46107320	46111377	0	4	226,859,171,3424,	0,9587,11088,13312,
chr6	46620651	46645927	NM_001204052	0	+	46620929	46644417	0	7	384,192,85,123,113,85,1544,	0,2928,6047,9461,11859,15794,23732,
chr6	46714653	46726954	NM_001162435	0	+	46714658	46726658	0	5	74,84,175,229,495,	0,2979,5020,6805,11806,
chr6	46672052	46703430	NM_001168357	0	-	46672296	46690628	0	12	381,149,171,92,114,124,69,94,145,122,143,144,	0,837,3675,5011,6229,7180,7953,10144,12068,12659,18467,31234,
chr6	46820241	46889714	NM_001098518	0	-	46821728	46874499	0	21	1567,85,60,42,1395,180,209,156,213,210,171,204,222,143,59,107,177,171,55,126,265,	0,3469,4213,4362,5624,8210,10383,12537,14420,16378,19338,25697,27313,28950,29544,31054,31590,35830,47524,54156,69208,
chr1	3805696	3816857	NM_207356	0	-	3806523	3816750	0	4	941,489,114,122,	0,1436,3750,11039,
chr6	46987621	47010082	NM_025048	0	-	46988187	46996797	0	8	612,59,101,174,150,58,112,156,	0,845,2072,4158,5968,7818,9107,22305,
chr6	47199267	47277680	NM_014452	0	-	47200500	47277247	0	6	1463,229,266,495,652,529,	0,3138,21724,52406,54412,77884,
chr6	47666288	47689757	NM_153838	0	+	47674981	47686178	0	10	242,109,55,152,252,1380,42,60,57,813,	0,8677,9671,12182,13804,15245,18253,18739,19836,22656,
chr6	47624325	47665533	NM_153839	0	+	47641155	47658301	0	11	70,177,101,43,152,234,1362,42,60,77,2808,	0,6811,16801,21253,22393,23481,24675,30402,33952,37082,38400,
chr6	47749774	47794116	NM_181744	0	+	47749802	47791727	0	7	158,120,171,335,242,58,2398,	0,4476,9763,13190,26115,29635,41944,
chr6	49431095	49460820	NM_018132	0	+	49437889	49459988	0	9	71,120,55,121,69,130,120,78,964,	0,6776,7591,8680,9407,17568,24969,25224,28761,
chr6	49518112	49519808	NM_001145652	0	+	49518505	49519240	0	1	1696,	0,
chr6	49467670	49495777	NM_001010904	0	+	49479703	49494627	0	6	85,106,108,127,127,1577,	0,12005,15695,17472,21687,26530,
chr1	6161846	6240194	NM_015557	0	-	6166339	6240083	0	42	3641,54,115,164,196,133,109,138,90,133,80,160,145,134,89,93,175,173,111,232,125,118,132,142,174,122,138,201,192,109,132,212,207,222,167,124,125,239,119,180,128,190,	0,4447,4608,4829,8008,8607,9988,10353,11122,19318,19707,22161,22730,23313,23737,23979,24785,26259,26712,27051,28417,29844,32341,32931,33443,34730,34941,40341,40627,42036,42237,44425,44878,47067,47459,49245,50625,52873,53812,57549,66363,78158,
chr6	49572889	49604587	NM_000324	0	-	49573525	49604525	0	10	654,74,71,122,138,167,148,151,184,219,	0,1671,1973,5847,7220,9510,10447,12891,14002,31479,
chr6	49695091	49712168	NM_006061	0	-	49696442	49712080	0	8	1479,89,98,146,88,117,74,125,	0,3784,5816,6324,8125,9012,9946,16952,
chr6	49753363	49755053	NM_138733	0	-	49753646	49754900	0	1	1690,	0,
chr6	49913813	49917157	NM_001166478	0	-	49913813	49917157	0	2	126,60,	0,3284,
chr6	49936389	49937338	NM_001037729	0	-	49936389	49937338	0	2	191,58,	0,891,
chr6	49928004	49931818	NM_001037499	0	-	49928004	49931818	0	2	155,55,	0,3759,
chr6	50011287	50016364	NM_001037498	0	-	50011287	50016364	0	2	227,115,	0,4962,
chr6	49976850	49989694	NM_001037728	0	-	49976850	49989648	0	2	134,101,	0,12743,
chr1	6245079	6259679	NM_000983	0	-	6246731	6259633	0	4	1797,125,105,58,	0,7910,12632,14542,
chr6	50786438	50815326	NM_003221	0	+	50786604	50811105	0	7	247,459,61,220,119,142,4522,	0,4681,9893,17335,19249,21430,24366,
chr6	52051184	52055436	NM_002190	0	+	52051229	52054090	0	3	72,203,1584,	0,1216,2668,
chr6	52128811	52149679	NM_001270472	0	-	52129385	52149615	0	16	773,70,86,104,141,151,127,175,209,132,154,109,239,131,209,285,	0,2061,2597,3851,5072,8287,9216,9728,12254,13053,13521,14728,15347,18031,18639,20583,
chr6	52101483	52109298	NM_052872	0	-	52101728	52109227	0	3	483,221,104,	0,2044,7711,
chr6	52226925	52272575	NM_133367	0	+	52268011	52269076	0	2	122,4616,	0,41034,
chr6	52535883	52551385	NM_014051	0	+	52541900	52550847	0	5	160,86,102,88,578,	0,6001,10727,12992,14924,
chr6	52656177	52668664	NM_145740	0	-	52656655	52664065	0	7	601,132,142,133,52,117,82,	0,1476,2745,4802,6206,7801,12405,
chr6	52614884	52628361	NM_000846	0	-	52615374	52622745	0	7	613,132,142,133,52,117,120,	0,1490,2767,4856,6171,7774,13357,
chr6	52696540	52710893	NM_153699	0	-	52696645	52705611	0	7	228,132,142,133,52,117,40,	0,1116,2398,4493,5815,8984,14313,
chr1	6266188	6281359	NM_207396	0	+	6266595	6279467	0	18	174,191,133,145,82,76,126,47,73,69,69,98,187,186,52,118,81,2064,	0,407,1250,2752,2986,3139,3285,3795,4094,4241,4741,4892,5738,6102,6553,6937,12160,13107,
chr6	52761438	52774496	NM_000847	0	-	52761603	52770632	0	7	288,132,142,133,52,108,58,	0,1184,3293,5705,7035,9107,13000,
chr6	52866097	52926600	NM_016513	0	-	52869946	52906034	0	15	4004,123,129,149,191,321,168,172,133,80,122,55,273,111,207,	0,5015,8139,10469,10737,12362,14783,17030,17927,29765,31233,36639,39836,59636,60296,
chr6	52842745	52860178	NM_001512	0	-	52843267	52859041	0	7	645,132,142,133,52,105,132,	0,4626,6516,7503,9409,16209,17301,
chr6	52991759	53013624	NM_003643	0	-	52993003	53010430	0	6	1985,129,113,253,211,73,	0,3841,5045,7110,18596,21792,
chr6	53132195	53213977	NM_001242830	0	-	53133910	53160497	0	7	1873,135,172,78,188,66,363,	0,3195,7692,8781,24378,28244,81419,
chr6	53362139	53409927	NM_001498	0	-	53363553	53409443	0	16	1626,121,104,82,105,93,113,139,117,75,134,59,114,183,113,634,	0,2703,2905,3090,8050,8461,9571,10138,11253,11834,16862,17097,18767,23436,25073,47154,
chr1	6307405	6321035	NM_207370	0	-	6309397	6314965	0	6	2658,185,193,430,465,151,	0,3094,3992,6372,7204,13479,
chr6	53512698	53530506	NM_001003760	0	-	53516395	53520070	0	3	4430,1205,108,	0,6200,17700,
chr6	54173202	54254950	NM_014464	0	+	54173348	54254723	0	11	501,64,90,115,124,151,181,46,124,46,362,	0,12174,12892,18397,34821,38962,41311,42947,46108,72121,81386,
chr6	55192266	55267291	NM_207410	0	+	55192352	55266651	0	9	108,135,159,54,331,251,96,73,704,	0,4246,6317,22623,23784,31419,71711,71900,74321,
chr6	56911383	56920023	NM_020931	0	+	56911553	56919661	0	4	191,84,81,2540,	0,727,4188,6100,
chr6	57053581	57086257	NM_183227	0	-	57055258	57075178	0	7	1817,93,83,157,86,220,141,	0,5058,5986,7666,18844,21442,32535,
chr6	57037103	57050012	NM_004282	0	+	57037495	57048988	0	3	505,110,1437,	0,9726,11472,
chr6	63985855	64029882	NM_016571	0	-	63989925	64029848	0	4	5270,167,133,64,	0,9636,18962,43963,
chr1	6324331	6420764	NM_181865	0	-	6324656	6420712	0	9	424,185,117,87,115,92,157,118,135,	0,16830,30592,54220,63027,69205,75161,85477,96298,
chr6	64281919	64293489	NM_003463	0	+	64286785	64290079	0	6	705,550,93,131,75,3528,	0,4421,6422,6883,7242,8042,
chr6	64356430	64424405	NM_015153	0	+	64356456	64423604	0	15	270,162,1783,307,184,145,157,117,132,136,196,148,90,196,2924,	0,33470,37599,45196,48040,51682,51908,53809,55967,56995,59488,60188,62616,64632,65051,
chr6	66011310	66015504	NM_001271675	0	+	66012414	66014832	0	2	233,3591,	0,603,
chr6	70925742	70992911	NM_078485	0	-	70926599	70992755	0	32	1042,78,189,55,147,33,45,36,72,54,54,54,45,54,54,54,54,54,54,54,54,57,33,54,54,24,36,54,63,36,75,228,	0,9892,16543,18499,18754,23214,24649,25379,25924,26622,36080,36222,37345,38436,38923,39110,39297,40728,44617,47204,50677,52764,53593,54274,55615,56025,58007,58679,64772,64964,65350,66941,
chr6	71276624	71298606	NM_145267	0	+	71276643	71298427	0	3	83,153,289,	0,12492,21693,
chr6	71571068	71666788	NM_080742	0	-	71571365	71666132	0	4	384,149,145,1247,	0,464,32762,94473,
chr6	71998476	72011973	NM_024576	0	+	71998639	72011752	0	7	397,87,79,79,67,146,885,	0,4519,4759,7543,7721,7898,12612,
chr6	73933267	73935175	NM_001126063	0	-	73933470	73935131	0	3	295,183,156,	0,621,1752,
chr6	73951037	74019938	NM_001251874	0	-	73951251	74019437	0	5	414,183,125,43,664,	0,740,1091,50683,68237,
chr6	74078279	74079515	NM_001080507	0	-	74078506	74079515	0	3	307,180,190,	0,649,1046,
chr6	74072399	74073898	NM_001017361	0	+	74072452	74073583	0	3	222,180,620,	0,418,879,
chr6	74062784	74063999	NM_001025290	0	-	74063042	74063948	0	3	317,180,163,	0,791,1052,
chr6	74104284	74127289	NM_018665	0	+	74104628	74125949	0	17	594,56,130,132,82,157,119,111,142,101,88,128,110,139,88,139,380,	0,3127,5672,7297,10128,11117,11802,12943,13398,14686,17643,19096,19408,19986,20935,21551,22625,
chr6	74134855	74162043	NM_138441	0	-	74134949	74161904	0	5	446,103,237,220,796,	0,3576,15076,20395,26392,
chr6	74225472	74230755	NM_001402	0	-	74227532	74229749	0	8	2185,235,257,151,297,180,174,33,	0,2280,2604,2948,3182,3587,4133,5250,
chr6	75962637	75994632	NM_018247	0	-	75965817	75994354	0	7	3374,207,144,88,108,108,515,	0,5858,6425,7902,12309,14719,31480,
chr1	6304251	6305638	NM_001024598	0	+	6304425	6305567	0	4	50,96,82,469,	0,159,356,918,
chr6	75947390	75953644	NM_001865	0	-	75947645	75953546	0	4	314,85,90,212,	0,2626,3501,6042,
chr6	78171947	78173120	NM_000863	0	-	78171947	78173120	0	1	1173,	0,
chr6	79577188	79608320	NM_001010844	0	+	79577293	79608051	0	4	420,66,131,540,	0,17906,30357,30592,
chr6	79910961	79944455	NM_001201363	0	-	79911404	79944277	0	7	482,93,114,51,30,51,193,	0,818,1031,2335,7302,13727,33301,
chr6	80513303	80580137	NM_001243308	0	-	80513591	80580038	0	4	312,153,128,157,	0,2309,3627,66677,
chr6	80624528	80657315	NM_022726	0	-	80626324	80656996	0	6	2072,128,172,81,188,419,	0,4608,6813,10140,11382,32368,
chr1	6526151	6557156	NM_001265592	0	-	6527622	6557091	0	22	1481,762,200,116,133,120,138,150,111,150,51,96,189,204,152,137,92,61,106,130,77,138,	0,1733,2950,3243,3452,4144,4414,4643,4898,5396,5666,6435,6894,7159,7921,8359,8955,9370,9839,11437,30401,30867,
chr6	82455446	82462428	NM_017633	0	-	82459411	82461858	0	3	4742,589,281,	0,5860,6701,
chr6	82879955	82957448	NM_015525	0	-	82881141	82950203	0	29	1318,133,72,150,144,93,164,149,113,122,61,118,102,97,38,83,87,603,175,178,124,181,118,171,111,125,97,678,170,	0,2141,3128,11640,20834,21548,24240,26059,29902,30348,31183,32289,34618,40575,41128,41251,42468,43988,45837,47721,50351,53201,53829,55238,56953,61479,63920,69927,77323,
chr6	83072922	83077133	NM_006670	0	+	83074678	83075941	0	3	334,263,2794,	0,440,1417,
chr6	83777384	83878190	NM_001199942	0	+	83806696	83877886	0	40	114,93,191,182,171,190,99,100,83,109,121,120,115,30,234,622,275,153,101,260,1990,112,183,126,135,56,105,67,145,80,110,150,62,153,137,56,165,130,60,610,	0,29065,29259,33039,41244,42459,45657,51222,52109,53017,54264,55197,57039,57500,57834,61221,62457,64510,66521,67953,69507,72334,72555,74255,77858,79570,81093,83927,84217,84622,85845,86228,86514,88285,89516,90901,92130,95124,96994,100196,
chr6	83903031	83906256	NM_033411	0	+	83904170	83905991	0	3	131,341,943,	0,999,2282,
chr6	84222193	84235421	NM_153362	0	+	84233160	84234402	0	2	220,2281,	0,10947,
chr6	84569369	84670146	NM_016230	0	+	84569501	84669597	0	16	207,154,101,82,33,61,58,94,33,123,141,153,151,87,165,604,	0,4524,33871,49358,54765,58354,59746,61431,62787,64819,74944,76573,80405,80864,95647,100173,
chr6	84562984	84567234	NM_001009994	0	+	84563135	84567108	0	4	246,79,65,274,	0,429,831,3976,
chr6	84743419	84800605	NM_138409	0	+	84765037	84799200	0	4	183,134,100,1796,	0,21611,29192,55390,
chr6	86159301	86205509	NM_002526	0	+	86159857	86203722	0	9	895,223,189,198,155,106,150,201,1951,	0,17476,21653,35651,37751,39910,40924,42393,44257,
chr6	86317501	86352608	NM_001253771	0	-	86322599	86347019	0	11	5140,367,122,150,206,136,177,88,108,119,94,	0,7197,11034,11484,14698,16193,29183,29485,32437,32662,35013,
chr6	87795215	87804865	NM_001252383	0	-	87795473	87797918	0	5	336,185,93,95,135,	0,752,1019,2615,9515,
chr6	88032305	88052043	NM_020425	0	+	88046749	88049992	0	3	45,158,2210,	0,14421,17528,
chr6	87992696	88038996	NM_198568	0	-	87993958	87994630	0	3	1961,178,141,	0,39887,46159,
chr6	88054570	88075181	NM_001010868	0	+	88054817	88075114	0	5	395,95,108,203,503,	0,3959,5541,11448,20108,
chr6	88117689	88174191	NM_001031743	0	+	88119557	88173968	0	13	118,113,84,91,189,159,209,120,199,141,194,144,454,	0,1863,2613,5838,7714,8697,10236,18554,20654,23061,26888,53050,56048,
chr6	88224095	88299735	NM_020320	0	-	88224130	88299675	0	20	122,64,75,96,110,68,125,77,61,96,107,159,77,84,56,98,84,103,74,96,	0,579,2428,3791,4252,4446,5205,5802,7086,10179,15164,16406,27540,31238,34213,41030,48324,49752,55139,75544,
chr6	88384577	88411985	NM_018064	0	-	88385314	88411402	0	5	748,72,150,144,818,	0,1000,2958,6760,26590,
chr6	88757506	88776550	NM_030960	0	+	88757623	88776053	0	7	325,57,102,107,136,121,651,	0,6157,9823,10927,11664,16310,18393,
chr6	89790428	89794879	NM_006813	0	+	89790613	89793915	0	2	725,1408,	0,3043,
chr6	89805677	89827800	NM_080743	0	-	89808296	89827606	0	5	2989,142,102,107,259,	0,9160,9468,11193,21864,
chr6	89855768	89875284	NM_001010853	0	+	89855863	89871982	0	7	560,149,143,155,136,108,3457,	0,3215,6993,8698,12275,15733,16059,
chr6	89966839	90025018	NM_002043	0	-	89967388	90024884	0	9	861,197,153,141,83,224,68,107,247,	0,7291,8492,10558,10893,11890,14534,42638,57932,
chr6	90074334	90121995	NM_021244	0	-	90077774	90121712	0	7	3592,149,143,115,200,296,431,	0,7821,13055,14608,15552,22679,47230,
chr6	90341942	90348474	NM_020466	0	-	90346991	90348435	0	3	5130,141,84,	0,5518,6448,
chr6	90604187	90605819	NM_032602	0	+	90604187	90605819	0	1	1632,	0,
chr6	96025372	96057328	NM_024641	0	+	96034315	96054281	0	5	142,582,110,77,3705,	0,8905,19240,27330,28251,
chr1	184356149	184598155	NM_030806	0	+	184446643	184588690	0	6	353,218,95,77,61,9504,	0,90370,120572,203723,211385,232502,
chr1	164528596	164821060	NM_001204961	0	+	164529059	164790820	0	8	654,74,245,191,136,160,90,5240,	0,3878,233134,240339,248182,252630,262177,287224,
chr6	97010423	97064512	NM_001170807	0	+	97051489	97063648	0	6	173,171,175,170,187,1028,	0,41054,42202,43354,48024,53061,
chr6	97337186	97345767	NM_014165	0	-	97338979	97345677	0	3	2081,104,226,	0,7433,8355,
chr6	99282579	99286666	NM_005604	0	+	99282749	99284081	0	1	4087,	0,
chr6	99847840	99873207	NM_015491	0	-	99848415	99862535	0	11	1666,171,54,100,138,191,172,224,189,119,117,	0,2575,3864,4638,6066,8116,9208,10776,12586,14607,25250,
chr6	99817347	99842082	NM_017421	0	-	99817475	99842055	0	7	349,160,243,100,153,127,133,	0,1956,6468,7914,10717,14226,24602,
chr6	99880183	99963252	NM_001080481	0	-	99883591	99958096	0	18	3539,154,87,98,667,144,57,92,82,88,131,96,140,101,104,173,110,523,	0,4938,7461,11257,13489,32296,32772,34364,36229,43835,50445,55892,56373,71457,75120,76302,77813,82546,
chr6	99968869	99981059	NM_001195131	0	+	99973954	99979596	0	4	154,46,174,1552,	0,5070,10369,10638,
chr6	100054649	100063454	NM_021620	0	+	100054910	100062635	0	4	405,132,121,2546,	0,1967,2413,6259,
chr6	100836749	100911551	NM_005068	0	-	100838236	100911344	0	11	2218,403,169,148,107,200,86,105,94,83,382,	0,4613,31916,58394,59272,59605,60489,60717,61389,64888,74420,
chr6	105544698	105584543	NM_007073	0	-	105548963	105581452	0	8	4390,142,168,109,188,125,237,76,	0,18862,19877,27723,28567,32555,36528,39769,
chr6	105605774	105627858	NM_022361	0	-	105606344	105609784	0	4	852,109,736,151,	0,1811,3525,21933,
chr6	106546736	106557814	NM_182907	0	+	106546960	106555361	0	5	233,253,1109,129,3029,	0,438,5963,7509,8049,
chr6	107018902	107077373	NM_032730	0	-	107019870	107076896	0	9	1076,93,184,137,49,125,69,152,751,	0,12300,16651,21136,31846,48174,50397,51790,57720,
chr6	106959729	107018334	NM_001624	0	+	106960216	107016441	0	20	1185,2323,48,119,166,140,127,36,158,127,146,127,33,113,130,140,124,159,163,1988,	0,7276,13278,13413,15450,18321,27548,29731,31585,32716,32933,39997,40329,41600,43913,46631,48948,49487,51909,56617,
chr6	107386384	107435636	NM_001080450	0	-	107389907	107420489	0	5	5770,203,48,86,553,	0,33370,34068,40896,48699,
chr1	6475293	6479979	NM_019089	0	-	6478932	6479880	0	4	3920,100,96,144,	0,4007,4373,4542,
chr6	107349406	107372547	NM_001142468	0	+	107360964	107372440	0	4	595,482,73,287,	0,11546,16057,22854,
chr6	108362612	108395941	NM_014028	0	-	108365988	108395855	0	6	3432,166,168,98,115,488,	0,7844,9622,13081,22776,32841,
chr6	108487214	108510013	NM_003269	0	+	108487969	108508667	0	9	780,146,88,236,147,97,150,106,1509,	0,5447,8825,10492,12084,14312,14796,15535,21290,
chr6	108532716	108582464	NM_003795	0	-	108533352	108582125	0	4	742,125,96,501,	0,2985,11437,49247,
chr6	109687716	109703762	NM_006016	0	-	109690053	109703581	0	6	2504,57,39,72,84,356,	0,3897,9560,11386,13065,15690,
chr6	109802151	109804440	NM_001164313	0	-	109802227	109803229	0	2	1106,140,	0,2149,
chr6	109711417	109762374	NM_001111298	0	-	109714028	109761793	0	9	2723,136,78,57,148,63,189,96,716,	0,9820,12816,28972,36632,36879,40942,45889,50241,
chr6	109765265	109777190	NM_022765	0	-	109765393	109775399	0	25	277,74,100,94,114,92,277,77,157,84,42,89,191,148,82,127,116,258,101,156,105,105,208,301,269,	0,662,833,1134,1353,1708,2073,2633,3010,3294,3618,3812,4140,4669,5337,5594,5907,6237,7537,8183,8448,9200,9575,9876,11656,
chr6	109761930	109765122	NM_003080	0	+	109762324	109765108	0	10	444,97,77,94,90,83,133,105,154,403,	0,629,824,1246,1482,1815,2024,2249,2539,2789,
chr6	110300297	110301924	NM_005284	0	+	110300315	110301404	0	1	1627,	0,
chr6	110501623	110553422	NM_015891	0	+	110501647	110551334	0	15	213,87,130,84,140,97,140,75,46,102,116,134,77,145,2266,	0,12761,21137,27085,28663,30286,31712,32665,34865,37281,38943,39315,45746,48411,49533,
chr6	110713382	110736753	NM_004032	0	-	110713977	110736749	0	4	1163,109,176,84,	0,16154,21111,23287,
chr6	111195987	111216913	NM_001033059	0	+	111213380	111214819	0	6	431,43,145,93,156,2235,	0,17376,17514,17950,18125,18691,
chr6	111303290	111346794	NM_032194	0	+	111303309	111346785	0	10	42,133,38,40,82,77,100,103,145,189,	0,2918,6940,9659,15095,17623,25950,33666,42095,43315,
chr6	111580481	111590261	NM_153369	0	+	111580903	111588322	0	4	449,169,117,3183,	0,2978,4551,6597,
chr6	111876580	111927477	NM_001164281	0	-	111880607	111913289	0	9	4174,75,114,69,89,179,193,837,499,	0,7587,11066,12246,17517,20265,24819,35880,50398,
chr6	112375277	112390887	NM_003880	0	+	112375560	112390823	0	6	87,71,298,243,194,346,	0,260,6916,10680,14130,15264,
chr6	112391859	112408751	NM_016262	0	-	112392614	112408637	0	12	914,175,141,141,176,188,122,116,58,53,74,139,	0,1245,2101,4053,5280,5665,8976,10435,13532,15899,16576,16753,
chr6	112408673	112423993	NM_001033564	0	+	112420486	112421990	0	4	250,161,139,2121,	0,9570,11799,13199,
chr6	112668531	112672498	NM_001013734	0	+	112670910	112671702	0	3	78,129,1693,	0,1863,2274,
chr6	114257319	114292359	NM_001527	0	-	114262221	114292072	0	14	4933,58,156,131,109,141,109,93,142,139,75,118,113,339,	0,5552,7195,8124,9206,9852,12823,13012,17121,19857,20463,22493,23750,34701,
chr6	114178526	114184652	NM_002356	0	+	114178921	114181755	0	2	497,3794,	0,2332,
chr6	114376749	114384041	NM_153612	0	-	114378420	114384009	0	2	2605,139,	0,7153,
chr6	116262692	116381921	NM_002031	0	-	116263576	116381474	0	8	1096,166,182,159,169,164,122,791,	0,1490,2714,14922,26021,27046,62347,118438,
chr6	116440084	116447296	NM_000493	0	-	116441235	116446655	0	3	3040,169,81,	0,6417,7131,
chr6	116571130	116575261	NM_021648	0	-	116573926	116575171	0	1	4131,	0,
chr6	116596021	116601280	NM_003309	0	-	116599679	116600993	0	1	5259,	0,
chr6	116782555	116784934	NM_001010919	0	+	116783092	116784868	0	3	37,583,489,	0,479,1890,
chr6	116892582	116914436	NM_016104	0	+	116910022	116914264	0	9	236,128,114,66,131,144,133,63,294,	0,1438,2638,8875,13307,17422,18852,19468,21560,
chr1	6484847	6521004	NM_031475	0	+	6485015	6520206	0	13	462,194,187,183,132,202,272,451,146,264,80,12,946,	0,3438,15466,15838,16146,19693,20876,23853,26815,27045,32396,32573,35211,
chr6	116832807	116839709	NM_153711	0	+	116832859	116837152	0	2	592,2947,	0,3955,
chr6	116850175	116880031	NM_001256888	0	+	116864976	116879374	0	4	178,108,67,1044,	0,14752,25272,28812,
chr6	116817650	116866773	NM_001139444	0	-	116818116	116866677	0	5	586,186,100,98,138,	0,3993,43875,46815,48985,
chr6	116937641	116954148	NM_001161664	0	+	116937786	116953392	0	5	831,235,741,118,779,	0,6289,11150,13956,15728,
chr6	116956780	116989973	NM_145062	0	-	116956994	116988355	0	10	262,221,152,166,189,169,122,111,574,245,	0,10096,11841,15954,16386,21066,23185,25118,31016,32948,
chr6	117113247	117150198	NM_148963	0	-	117113304	117150176	0	6	1166,124,213,837,304,216,	0,3627,8499,14285,17229,36735,
chr6	117073359	117086886	NM_001085480	0	-	117073759	117086739	0	4	499,109,109,319,	0,9780,12950,13208,
chr6	117198375	117253326	NM_173560	0	+	117198438	117252669	0	19	286,157,124,62,78,28,108,78,114,50,160,145,110,118,123,207,513,213,833,	0,583,3331,5154,16774,17967,33722,38795,38988,40824,41924,43097,44829,45894,47456,48240,49814,51546,54118,
chr6	117586720	117594728	NM_153453	0	+	117586926	117593657	0	3	287,310,1112,	0,2624,6896,
chr6	117881432	117923705	NM_020399	0	-	117884416	117923451	0	9	3115,181,165,96,166,176,24,165,539,	0,6584,9302,10590,13197,14907,17178,18630,41734,
chr6	117996616	118031886	NM_138459	0	+	117996833	118028178	0	5	632,126,150,100,3799,	0,17588,18577,28151,31471,
chr6	118869441	118881587	NM_002667	0	+	118880084	118880243	0	2	114,1600,	0,10546,
chr6	119215240	119230335	NM_014034	0	+	119215577	119228779	0	4	446,116,177,1769,	0,6690,11576,13326,
chr1	6615337	6639817	NM_138697	0	+	6615433	6639644	0	6	287,307,762,213,121,1105,	0,15631,19353,21137,21672,23375,
chr6	122720695	122754264	NM_001135564	0	+	122720882	122753365	0	12	280,109,128,125,76,62,88,149,240,106,85,1195,	0,12822,13086,13974,16670,19617,20584,22599,23167,24030,31879,32374,
chr6	122764492	122792952	NM_020755	0	-	122766188	122792882	0	10	1832,231,145,91,170,138,80,170,162,109,	0,3426,3773,8316,8540,10422,10803,13133,15172,28351,
chr6	123109970	123130864	NM_006714	0	+	123110491	123130553	0	8	633,214,145,97,170,181,125,629,	0,6851,7998,12484,14838,16083,17407,20265,
chr6	123100645	123105218	NM_001446	0	+	123100939	123104912	0	4	367,173,102,357,	0,790,1592,4216,
chr6	125596495	125623282	NM_016063	0	-	125597291	125623078	0	6	894,139,69,103,122,288,	0,1752,17491,23364,25188,26499,
chr1	161475204	161489360	NM_001136219	0	+	161475257	161487938	0	7	138,21,258,255,123,38,1596,	0,572,919,4405,5419,8480,12560,
chr1	6581406	6614658	NM_024654	0	-	6585913	6614562	0	12	4657,134,178,112,298,162,98,97,136,128,220,492,	0,5349,7647,10621,11116,11933,20483,23479,23698,28224,29049,32760,
chr6	126070731	126082415	NM_012259	0	+	126070922	126080948	0	5	274,79,84,82,2153,	0,2215,2421,4879,9531,
chr6	126277860	126301389	NM_138571	0	+	126278123	126298822	0	5	464,118,70,127,2600,	0,10172,15544,18132,20929,
chr6	126661252	126669754	NM_001012507	0	+	126661419	126669638	0	3	293,114,143,	0,6098,8359,
chr6	127440047	127518184	NM_032784	0	+	127440337	127517152	0	5	387,192,147,198,1217,	0,29745,31523,36338,76920,
chr6	127587982	127609705	NM_001242845	0	+	127607761	127608838	0	5	207,110,109,128,1945,	0,13393,15449,19212,19778,
chr1	6650783	6662929	NM_014851	0	-	6653424	6662877	0	4	2935,73,406,1073,	0,4761,8323,11073,
chr6	127898318	127912960	NM_001010905	0	+	127898330	127912767	0	6	313,87,185,101,239,273,	0,1512,3091,4008,12913,14369,
chr6	130687425	130764210	NM_001258276	0	+	130761567	130763043	0	2	244,2659,	0,74126,
chr6	131148544	131158276	NM_001195597	0	+	131148553	131156095	0	2	247,2267,	0,7465,
chr6	131907877	131949379	NM_001270522	0	-	131908059	131949189	0	30	200,138,132,121,215,73,166,237,217,171,181,206,125,164,175,143,246,146,144,201,96,113,70,102,99,112,125,88,32,229,	0,971,2727,3584,4575,5650,6268,7361,9209,9780,11549,11818,13300,15480,16292,17440,18502,19741,21190,23308,29169,31669,33089,33890,35143,36613,38127,40658,40903,41273,
chr6	131894343	131905472	NM_000045	0	+	131894422	131905048	0	8	136,73,175,160,95,105,137,591,	0,3459,5907,8015,9417,9856,10151,10538,
chr6	132029580	132032157	NM_001145659	0	-	132029823	132032157	0	1	2577,	0,
chr6	132021608	132022541	NM_030908	0	-	132021608	132022541	0	1	933,	0,
chr1	6640062	6649340	NM_005341	0	+	6640669	6649272	0	11	134,759,242,112,93,87,155,137,165,89,365,	0,538,2055,5916,6692,7202,7475,8057,8275,8753,8913,
chr6	132129155	132216295	NM_006208	0	+	132129175	132211651	0	25	260,73,117,126,61,98,80,120,110,66,73,109,132,32,128,70,88,170,52,155,130,81,133,163,4815,	0,39760,41974,43126,44159,46910,50652,52371,53579,56490,56850,60002,61342,64054,64907,66252,67760,68976,70526,71864,74329,75678,76915,78546,82325,
chr6	132269316	132272518	NM_001901	0	-	132270403	132272312	0	5	1384,212,252,223,272,	0,1772,2115,2593,2930,
chr6	132891460	132892498	NM_175067	0	+	132891460	132892498	0	1	1038,	0,
chr6	132873831	132874860	NM_053278	0	+	132873831	132874860	0	1	1029,	0,
chr6	132859426	132860475	NM_175057	0	+	132859428	132860475	0	1	1049,	0,
chr6	132778662	132834337	NM_003569	0	-	132781896	132824669	0	10	3327,83,73,97,53,138,94,70,143,192,	0,6469,10879,12427,13050,13939,14758,18069,45922,55483,
chr6	132938288	132939232	NM_014626	0	-	132938288	132939209	0	1	944,	0,
chr6	133001996	133035194	NM_004666	0	-	133004278	133035174	0	7	2465,171,362,292,193,131,230,	0,3477,11365,12166,13132,30851,32968,
chr6	132966122	132967142	NM_138327	0	-	132966122	132967142	0	1	1020,	0,
chr1	6673755	6684093	NM_153812	0	+	6674126	6681697	0	4	410,102,535,2623,	0,3061,6107,7715,
chr6	132909730	132910877	NM_003967	0	-	132909811	132910825	0	1	1147,	0,
chr6	133135707	133138703	NM_001016	0	+	133135907	133138681	0	6	45,51,117,103,102,85,	0,163,403,1892,2391,2911,
chr6	133065008	133079022	NM_001242350	0	-	133065438	133079022	0	5	622,171,193,131,213,	0,5825,11973,13546,13801,
chr6	133090506	133119747	NM_052831	0	-	133091408	133119595	0	14	969,50,94,75,96,92,102,137,157,148,74,96,140,195,	0,1522,1668,2764,3625,4854,6960,9900,14565,18066,20396,20809,27614,29046,
chr6	134210259	134213393	NM_003206	0	+	134210535	134212940	0	2	726,543,	0,2591,
chr6	134274300	134308638	NM_004865	0	+	134301263	134308178	0	7	263,179,83,64,104,95,540,	0,26919,29405,29654,31213,31414,33798,
chr1	6684924	6693642	NM_001195753	0	+	6685278	6693137	0	6	90,143,193,66,105,787,	0,285,3634,5423,7526,7931,
chr6	135281516	135376036	NM_006620	0	-	135286416	135375829	0	18	4912,145,101,109,91,105,69,118,75,147,118,166,260,109,195,126,66,250,	0,5950,8859,18300,18799,22079,24962,25687,26357,27266,33379,36398,37018,42355,79194,81622,90203,94270,
chr6	136552167	136571449	NM_138419	0	-	136552412	136570237	0	8	359,175,355,233,113,105,117,48,	0,2295,8436,10414,11831,13735,18007,19234,
chr6	136578000	136610989	NM_001077441	0	-	136582247	136601004	0	13	4253,213,147,178,176,85,106,170,147,912,114,104,139,	0,4402,10166,11299,12574,15132,16219,18669,18980,21002,22900,25721,32850,
chr6	137243401	137246776	NM_001008783	0	+	137243566	137245834	0	2	604,1754,	0,1621,
chr6	137518620	137540567	NM_000416	0	-	137519167	137540464	0	7	1156,128,187,173,173,115,188,	0,3397,6015,6848,8652,9479,21759,
chr6	137813335	137815531	NM_175747	0	-	137814488	137815307	0	1	2196,	0,
chr6	138188324	138204451	NM_001270507	0	+	138192364	138202456	0	9	331,310,191,148,171,181,920,182,2280,	0,4025,7657,8500,8808,9888,11244,12883,13847,
chr6	138537126	138539627	NM_021635	0	-	138539124	138539532	0	1	2501,	0,
chr6	138725335	138734582	NM_014320	0	+	138725632	138734215	0	4	399,136,181,566,	0,946,1772,8681,
chr6	139094656	139114456	NM_015439	0	+	139094811	139113940	0	6	383,200,164,155,23,571,	0,2559,6302,11707,14846,19229,
chr6	139225619	139309398	NM_001128617	0	-	139226200	139308819	0	19	650,106,149,96,186,65,119,73,102,88,122,155,64,163,125,154,197,124,732,	0,3012,4185,6793,8282,10214,11375,13072,15732,16554,25494,36852,39030,39370,40015,40736,41018,43307,83047,
chr6	139349818	139364439	NM_021243	0	+	139355297	139364040	0	3	194,67,584,	0,5473,14037,
chr6	139693391	139695350	NM_001168389	0	-	139694268	139695275	0	2	1698,82,	0,1877,
chr6	142396744	142409936	NM_002511	0	-	142396784	142409795	0	3	442,349,563,	0,2947,12629,
chr6	143743968	143771841	NM_182503	0	-	143749599	143771795	0	6	5675,73,107,151,105,142,	0,5780,9673,10999,15758,27731,
chr6	143815948	143833020	NM_032020	0	-	143816843	143832771	0	7	1036,109,191,211,340,188,473,	0,2577,7120,7543,9101,12425,16599,
chr6	144185572	144259483	NM_001013623	0	+	144185676	144258856	0	8	132,62,120,139,140,109,85,205,	0,19868,21596,22247,34116,38608,73213,73706,
chr1	6694227	6761966	NM_018198	0	-	6695734	6761860	0	16	1533,130,143,58,70,156,117,86,190,74,123,129,102,74,130,178,	0,1949,3030,3279,4127,5734,10390,10873,11621,17361,18661,19743,33541,44226,46740,67561,
chr6	144416017	144416754	NM_031287	0	-	144416373	144416634	0	1	737,	0,
chr6	144471653	144513076	NM_003764	0	+	144507764	144508628	0	2	187,5317,	0,36106,
chr6	146119271	146135921	NM_032145	0	-	146121241	146127541	0	3	2174,2050,183,	0,6236,16467,
chr6	146864827	146876086	NM_006834	0	+	146865007	146875741	0	3	430,278,495,	0,5772,10764,
chr6	149768765	149806148	NM_207360	0	-	149771818	149795679	0	6	3850,107,235,140,375,200,	0,4986,9036,14201,26609,37183,
chr6	149825630	149867238	NM_139126	0	-	149826588	149867141	0	13	1210,148,97,112,67,125,117,97,143,118,65,68,167,	0,7660,12859,16565,20648,22157,28963,30183,31101,36447,36872,37024,41441,
chr6	149887527	149912067	NM_138785	0	+	149887550	149911974	0	8	143,60,97,152,157,131,164,205,	0,5893,6115,12430,13442,14201,16048,24335,
chr6	150045456	150067688	NM_198887	0	-	150048104	150067631	0	8	2878,123,152,136,181,78,123,177,	0,7292,12150,14322,18069,19317,21619,22055,
chr6	150004054	150039392	NM_001270519	0	-	150004151	150023262	0	4	1674,148,488,408,	0,12155,18860,34930,
chr1	6845383	7829766	NM_015215	0	+	6845590	7826551	0	23	252,70,119,68,136,72,154,141,1847,127,135,152,197,79,316,524,188,247,72,194,75,31,3248,	0,34857,39768,305980,464167,682506,855076,876402,878029,885587,892275,947124,951020,951607,951931,952635,959511,960521,962386,965875,967135,970314,981135,
chr6	150139893	150185480	NM_032832	0	-	150141684	150185156	0	7	1946,96,213,126,142,158,937,	0,7506,17327,18580,24225,34245,44650,
chr6	150285142	150294846	NM_025218	0	+	150285185	150291261	0	5	128,264,276,132,2342,	0,4600,5078,6009,7362,
chr6	150263135	150270368	NM_025217	0	+	150263208	150268565	0	5	158,264,282,132,510,	0,3309,4372,5320,6723,
chr6	150238013	150244214	NM_001001788	0	-	150238047	150244146	0	5	197,211,282,264,153,	0,1296,2165,2675,6048,
chr6	150385742	150390202	NM_024518	0	-	150385742	150390202	0	4	107,276,264,88,	0,791,1292,4372,
chr6	150341265	150346668	NM_130900	0	-	150341265	150346607	0	4	110,282,264,146,	0,775,1850,5257,
chr1	7831328	7841492	NM_004781	0	+	7831443	7839705	0	5	117,70,159,52,1807,	0,2173,5891,6849,8357,
chr6	150690027	150725765	NM_001164695	0	+	150690167	150716586	0	6	318,192,160,157,61,6575,	0,20460,23453,25207,26502,29163,
chr6	151685249	151712677	NM_020861	0	-	151686655	151694772	0	3	2778,185,123,	0,9350,27305,
chr6	151725896	151773316	NM_017909	0	-	151726369	151766946	0	12	506,117,121,77,65,107,101,40,76,109,518,166,	0,958,12517,16483,17779,18763,22720,25376,28393,31684,40546,47254,
chr6	153071931	153080902	NM_003381	0	+	153073312	153078276	0	7	163,117,123,105,132,89,858,	0,1371,3369,4472,5337,6299,8113,
chr6	153019029	153045715	NM_025107	0	+	153019037	153043388	0	2	204,2839,	0,23847,
chr1	7907671	7913551	NM_021995	0	-	7907825	7913491	0	5	271,44,111,23,185,	0,2028,3200,5289,5695,
chr6	153291657	153304203	NM_012177	0	-	153292297	153304094	0	5	892,183,91,715,212,	0,1749,2523,4384,12334,
chr6	153308399	153323925	NM_019041	0	-	153311029	153323820	0	7	2831,137,118,164,184,80,364,	0,3920,5592,7248,7871,11285,15162,
chr6	155585146	155597682	NM_001001346	0	+	155596853	155597513	0	2	276,933,	0,11603,
chr6	155716501	155777037	NM_015718	0	-	155717969	155776934	0	14	207,154,125,147,163,254,93,130,182,146,85,111,96,151,	0,1441,11762,15846,27326,33426,35475,41050,44588,47905,58036,59443,59666,60385,
chr6	157710053	157745253	NM_018452	0	-	157713932	157744531	0	4	3978,138,101,810,	0,29760,33683,34390,
chr6	158530535	158589312	NM_032861	0	-	158532397	158579395	0	17	1999,144,183,98,95,142,151,163,114,129,122,132,90,137,37,92,141,	0,3945,5285,6681,8223,9525,10921,18604,20869,33552,34795,37278,39361,40949,45811,48769,58636,
chr6	159057506	159065804	NM_006519	0	-	159057858	159065740	0	5	423,78,124,42,91,	0,653,1296,4844,8207,
chr6	159186772	159240456	NM_001111077	0	-	159187945	159239125	0	14	1338,252,93,161,131,164,97,147,84,275,96,84,85,108,	0,1520,3585,4043,5023,5503,10667,17779,18903,19568,21367,23547,52341,53576,
chr6	159309618	159331385	NM_001195032	0	+	159316267	159331245	0	3	105,146,387,	0,6634,21380,
chr6	159456026	159466184	NM_152133	0	-	159456858	159461807	0	9	2130,115,196,110,162,67,54,85,274,	0,3119,4119,5728,6359,8594,8983,9125,9884,
chr6	159398265	159421198	NM_031924	0	-	159398569	159421008	0	8	615,87,163,204,146,142,88,732,	0,1026,3540,5251,6428,9046,16605,22201,
chr6	160102754	160114353	NM_000636	0	-	160103524	160114199	0	5	916,180,117,203,177,	0,3131,6403,10938,11422,
chr1	8071778	8086393	NM_018948	0	-	8073269	8075679	0	4	2678,77,198,176,	0,3589,3776,14439,
chr6	160182988	160200087	NM_005891	0	+	160183119	160199861	0	9	186,135,182,118,144,123,155,111,397,	0,962,5048,6554,13213,14193,15345,16213,16702,
chr6	160221300	160241735	NM_173516	0	+	160221760	160241549	0	19	115,157,74,40,124,89,101,77,144,70,86,56,65,54,43,100,176,99,250,	0,404,844,3002,3696,4280,5714,8471,8746,9757,11432,13332,15700,16274,16840,18286,18677,18985,20185,
chr6	160199529	160210735	NM_001008897	0	-	160200076	160206440	0	11	764,164,193,124,176,127,182,111,98,129,299,	0,1129,1397,1945,2437,5443,6168,6888,7402,9245,10907,
chr6	160211491	160219461	NM_014161	0	+	160211619	160219155	0	4	180,187,232,378,	0,480,6827,7592,
chr6	160327973	160329107	NM_002377	0	+	160327987	160328965	0	1	1134,	0,
chr6	160637793	160679963	NM_003058	0	-	160638463	160679789	0	11	737,100,113,109,215,107,115,169,155,104,588,	0,7943,24712,25532,26810,28677,30422,32454,33786,39852,41582,
chr6	161123224	161132904	NM_001168338	0	+	161123336	161132227	0	4	161,136,107,796,	0,4214,5507,8884,
chr1	8021713	8045342	NM_007262	0	+	8022845	8045114	0	7	140,113,102,60,70,87,389,	0,1109,3670,7691,9240,15998,23240,
chr6	165693152	165723111	NM_144980	0	-	165693545	165723075	0	9	447,54,182,59,125,60,123,728,61,	0,1976,10222,13749,18313,19779,20700,21905,29898,
chr6	166571145	166582157	NM_003181	0	-	166571802	166581079	0	9	931,130,174,62,62,135,265,383,342,	0,3179,4789,6947,7142,8048,8934,9728,10670,
chr6	166719167	166721871	NM_175922	0	-	166720742	166721630	0	1	2704,	0,
chr6	166778407	166796501	NM_016098	0	-	166778916	166796364	0	4	534,133,100,208,	0,1054,1875,17886,
chr6	166733516	166755991	NM_145169	0	-	166733704	166755969	0	8	228,30,59,36,82,83,87,85,	0,2828,4508,6103,8247,9478,10132,22390,
chr6	167343003	167370077	NM_003730	0	-	167343075	167369670	0	9	276,75,46,114,71,58,56,61,493,	0,1528,4575,9379,13503,17166,19054,22972,26581,
chr6	167412815	167454066	NM_007045	0	+	167412900	167453466	0	13	187,54,55,89,138,81,60,227,113,69,40,97,675,	0,732,3865,4395,4936,11485,14180,23081,25454,27219,33275,34547,40576,
chr6	167525294	167552629	NM_004367	0	+	167549622	167550843	0	3	208,106,2902,	0,24231,24433,
chr6	167570359	167571319	NM_005299	0	-	167570359	167571319	0	1	960,	0,
chr6	167584080	167596396	NM_001145121	0	+	167585632	167595404	0	8	130,145,216,138,159,112,101,1184,	0,1551,3160,6404,7791,8418,10040,11132,
chr6	167704802	167729502	NM_018974	0	+	167704977	167728940	0	8	262,182,230,126,215,136,132,828,	0,3202,4717,6630,12604,14600,16464,23872,
chr6	167738573	167756177	NM_031949	0	+	167738661	167755167	0	3	135,157,2585,	0,13561,15019,
chr6	167786576	167797998	NM_004610	0	-	167786656	167796361	0	8	272,101,112,159,138,216,145,130,	0,1262,2877,3457,4866,8032,9722,11292,
chr6	168376603	168377619	NM_001129895	0	-	168376816	168377332	0	1	1016,	0,
chr6	168456463	168476532	NM_001122841	0	-	168457776	168476427	0	11	1556,65,297,175,66,156,187,77,80,91,114,	0,3340,4977,6023,7110,7817,9087,10971,11583,19461,19955,
chr1	8412463	8877699	NM_012102	0	-	8415146	8716356	0	24	2717,181,147,721,223,1379,114,162,200,93,163,81,99,100,125,49,105,97,106,126,71,469,185,481,	0,3015,3696,5792,7360,7708,9359,10279,11652,12342,13408,70323,113521,142659,145001,156222,188809,204070,205013,262156,271905,303568,439999,464755,
chr6	168707583	168720402	NM_214462	0	-	168708111	168720313	0	4	2195,279,133,335,	0,3264,4248,12484,
chr6	169615874	169654137	NM_003247	0	-	169617916	169650879	0	23	2050,140,98,272,228,235,119,160,108,219,153,128,174,177,171,97,141,197,85,557,74,173,53,	0,4418,5650,6417,7468,9365,10400,12342,13792,16200,16884,17110,18954,21390,21845,23819,24672,25982,30417,32637,34953,37944,38210,
chr6	170104001	170124106	NM_018288	0	-	170104098	170124027	0	12	183,189,109,156,154,110,150,134,84,131,107,166,	0,1227,1710,6330,8480,10827,11802,12049,13917,14882,17099,19939,
chr6	170102256	170106402	NM_001029863	0	+	170102555	170103131	0	1	4146,	0,
chr6	170151720	170181617	NM_018341	0	+	170151753	170181609	0	18	39,169,140,102,90,98,137,115,103,30,69,174,84,77,126,219,114,192,	0,2239,3658,4713,5094,7343,8213,9017,10804,15013,16478,17915,21694,23645,24315,24830,27557,29705,
chr6	170140214	170151638	NM_174910	0	-	170140280	170151554	0	4	177,159,207,204,	0,2961,3949,11220,
chr6	170591293	170599697	NM_005618	0	-	170591961	170599227	0	11	674,118,799,217,170,131,61,258,61,297,524,	0,782,1025,2713,3048,3363,4032,6033,6523,7306,7880,
chr6	170884659	170893780	NM_002598	0	-	170886646	170893669	0	6	2146,114,104,132,243,394,	0,3285,4430,7485,7933,8727,
chr1	9005892	9035148	NM_001270502	0	+	9006000	9034763	0	6	132,93,70,158,115,468,	0,13076,16753,21825,25033,28788,
chr6	170863420	170881958	NM_003194	0	+	170866117	170881353	0	8	131,202,443,88,92,168,95,685,	0,2549,7458,10212,12585,15279,17077,17853,
chr6	170844203	170862417	NM_002793	0	-	170844307	170862330	0	6	290,107,130,82,108,200,	0,2118,8485,10987,13890,18014,
chr7	134212343	134226166	NM_020299	0	+	134212663	134225841	0	10	386,168,117,78,123,107,82,84,83,368,	0,3051,4316,5412,9058,9459,9988,10602,11343,13455,
chr7	33169151	33645680	NM_014451	0	+	33185864	33644838	0	21	502,123,151,65,114,175,85,184,130,182,77,54,103,141,96,173,153,183,223,111,874,	0,16702,23161,26098,47938,127696,134750,143472,144287,206901,211357,215041,219528,228315,238227,254126,258452,375923,404414,475325,475655,
chr1	8921058	8939151	NM_001428	0	-	8921418	8934967	0	12	430,59,109,202,198,223,134,70,59,96,94,513,	0,1887,2235,2891,4285,5279,6117,6988,9452,10891,13824,17580,
chr7	117350705	117513561	NM_033427	0	-	117351590	117513469	0	23	1131,102,133,64,186,206,179,188,153,100,87,80,96,276,118,255,151,100,204,1654,225,108,173,	0,7366,8852,10415,13895,14400,17437,24261,24617,35179,35361,45903,47223,49783,56407,66859,69789,72210,73599,80476,100113,150557,162683,
chr7	92234234	92465941	NM_001145306	0	-	92244453	92462637	0	8	10366,136,51,110,168,136,600,150,	0,13151,18115,66505,120705,169775,228170,231557,
chr7	142605647	142630820	NM_019841	0	-	142605679	142630556	0	15	327,107,269,67,166,77,87,213,147,176,99,138,123,98,392,	0,1008,4000,6162,6403,6829,7004,16976,19535,20138,20469,20875,21505,21796,24781,
chr7	1855427	2272583	NM_001013837	0	-	1855705	2269768	0	19	437,191,211,91,89,57,141,145,87,62,115,131,82,125,180,141,160,176,77,	0,82408,120895,141836,164660,186272,198709,253401,333359,397419,400092,400364,402169,403539,406782,409617,414191,414756,417079,
chr7	5229834	5273486	NM_001033519	0	+	5230050	5270578	0	12	290,83,170,97,98,93,71,108,165,108,98,3021,	0,9372,24331,26359,26886,27718,32398,35619,36976,37900,39404,40631,
chr7	1036622	1177893	NM_001134395	0	-	1037260	1167021	0	5	818,82,194,130,59,	0,3483,12963,130270,141212,
chr7	6201411	6312242	NM_004227	0	-	6204574	6312138	0	13	3236,155,72,77,112,149,113,81,119,67,65,83,138,	0,3492,3764,3953,8754,9049,9421,11872,16042,25269,25876,28668,110693,
chr7	3341079	4308631	NM_152744	0	+	3341218	4305016	0	45	437,160,107,148,134,112,191,84,195,117,168,103,177,137,148,141,182,116,193,99,192,122,110,151,238,116,190,99,195,202,104,71,136,60,102,116,187,138,162,126,165,138,121,130,3876,	0,317632,337556,340510,520002,649475,650282,657483,661209,665870,667809,670018,672921,685738,709518,710647,715723,747900,750190,766390,775550,778015,809215,811841,812589,825933,828460,830877,844274,847814,857000,860338,872774,874327,877037,904431,906651,908577,918661,919791,931807,936199,940345,944228,963676,
chr7	14215605	14881075	NM_145695	0	-	14216448	14880888	0	24	919,121,196,91,65,161,90,86,75,74,117,36,99,117,89,118,120,75,50,144,154,21,77,257,	0,2050,162534,169320,302180,398231,404881,407071,431453,437359,445397,454255,496948,506572,506772,509264,518094,522114,525700,542561,560060,577947,581674,665213,
chr7	11410061	11871824	NM_015204	0	-	11415420	11871572	0	27	5444,88,211,83,96,174,175,146,118,116,145,154,137,182,264,195,104,133,116,235,195,213,156,182,249,832,442,	0,6135,8635,9195,12086,31360,35865,36475,36871,40772,42221,47015,54261,58509,75626,76795,90227,91576,99444,103899,111353,170984,172527,220025,222819,265695,461321,
chr7	18126571	18708466	NM_001204144	0	+	18201947	18706150	0	13	265,121,60,63,242,142,127,122,116,123,214,218,2631,	0,75280,371893,409313,498332,503396,504567,506959,547678,557722,560836,561517,579264,
chr7	29234120	29553944	NM_004067	0	+	29234557	29552351	0	13	486,39,56,32,114,286,78,85,174,78,138,106,1765,	0,160120,173427,199174,203868,206038,285774,301447,305362,310239,312723,314796,318059,
chr7	26191846	26226756	NM_004289	0	+	26192118	26225403	0	4	842,180,84,2604,	0,25716,31474,32306,
chr7	40174574	40900366	NM_024728	0	+	40174598	40900078	0	15	145,52,74,86,39,22,92,144,96,72,98,103,78,64,452,	0,45971,46979,53519,54568,60063,102659,139537,181784,314311,324125,361308,549080,614458,725340,
chr7	36552548	36764154	NM_001637	0	-	36552857	36763753	0	21	438,77,97,60,59,173,75,37,83,92,95,49,49,71,61,71,60,100,67,96,528,	0,9096,17475,19204,19343,27376,35669,36496,63631,81396,103437,105354,107838,108767,110247,119093,124908,146222,160999,173755,211078,
chr7	38763542	38948800	NM_080631	0	-	38765845	38948774	0	28	2384,80,45,100,137,141,55,138,51,42,145,128,93,82,62,57,116,130,98,67,147,120,66,63,78,108,39,47,	0,2966,4599,4749,18042,19459,21616,28233,30759,30952,32895,34411,39512,41637,43594,47255,48579,50172,52736,65858,71522,72802,93874,97260,138602,145203,174148,185211,
chr7	45039786	45116069	NM_001167935	0	+	45039932	45115656	0	8	176,174,84,184,58,112,139,694,	0,38065,63730,64275,72538,73272,74082,75589,
chr7	48211056	48687091	NM_152701	0	+	48211080	48685108	0	62	93,94,124,152,29,164,131,134,165,200,128,101,168,206,140,115,4779,1827,110,119,164,80,122,195,165,178,140,114,91,177,307,115,330,70,132,138,181,219,197,158,231,106,250,90,70,119,88,109,55,178,116,157,254,193,110,151,135,104,93,106,138,2079,	0,21499,26777,47894,49821,55802,58365,62558,67781,69407,73116,74052,74403,76779,77752,97520,100327,106634,109883,116500,124240,125772,126906,138487,141607,142772,145697,163962,166905,179183,180721,196334,200708,202887,204981,216362,217580,220461,232223,239060,240893,256306,283577,295496,300070,309576,311616,317776,334875,336411,339623,345264,348580,352787,356775,408763,415693,423249,443824,471827…
chr7	51083908	51384515	NM_015198	0	-	51085247	51384330	0	13	1357,264,120,1880,98,310,139,174,98,229,211,204,226,	0,8897,10334,11500,14600,27171,68954,119946,167890,174638,177167,203529,300381,
chr7	55538305	55640200	NM_030796	0	-	55540547	55640017	0	5	2433,137,78,59,237,	0,21669,27000,50459,101658,
chr7	71244475	71802208	NM_001017440	0	-	71252759	71743788	0	6	8412,157,113,144,125,520,	0,30845,244166,326660,499195,557213,
chr7	69063904	70257475	NM_001127231	0	+	69064639	70255982	0	18	1044,213,102,36,30,52,472,254,221,45,96,30,72,142,78,84,223,2742,	0,300367,519213,535617,836833,1099650,1163951,1165833,1167195,1169105,1172630,1176438,1178184,1182696,1186023,1187036,1188290,1190829,
chr7	72349935	72421979	NM_001257190	0	+	72396950	72419009	0	16	521,127,178,64,216,162,81,172,92,74,122,103,177,1686,123,3113,	0,11230,11536,34366,46864,47404,48987,50542,59193,59939,60450,61017,61420,62440,66189,68931,
chr1	9097004	9129887	NM_003039	0	-	9097644	9129595	0	12	844,128,76,102,111,188,126,153,125,161,99,325,	0,951,1485,1882,2606,2854,3118,4839,10664,20502,21206,32558,
chr7	77646373	79082890	NM_012301	0	-	77648631	79082636	0	22	2920,139,144,220,172,186,249,193,92,42,190,32,639,183,122,58,80,211,216,120,117,555,	0,61890,108637,110140,115832,117964,142968,150859,160954,168572,177817,184105,238886,326721,328865,352099,472704,484520,504373,610062,990032,1435962,
chr7	81579417	82073031	NM_000722	0	-	81579707	82072775	0	39	407,83,110,130,56,53,153,72,39,68,87,104,63,88,98,61,21,77,62,72,72,75,75,78,90,50,79,105,159,100,51,70,132,130,42,60,117,82,351,	0,9173,9618,11792,12338,13954,14105,15492,17067,17494,18785,19779,20573,21675,24353,32465,33212,34533,41083,44766,47077,55321,55663,57577,62052,63359,64299,82695,87975,110326,114202,116353,134667,166942,186533,220448,385033,399466,493263,
chr7	87031360	87105019	NM_018849	0	-	87031411	87104781	0	28	258,147,228,198,157,141,101,204,84,78,105,147,171,162,171,204,126,111,114,172,125,172,192,58,151,55,86,70,	0,1090,4243,5992,7191,9848,11572,15267,16492,17953,20076,21861,24705,29359,37622,38154,41274,41618,42817,44989,47923,49578,50899,52490,60713,70576,73341,73589,
chr7	98476112	98610866	NM_001244580	0	+	98478773	98609978	0	72	148,161,50,111,105,84,57,126,78,89,97,139,79,235,364,98,195,192,166,257,201,152,200,218,198,261,162,97,122,171,69,54,120,120,165,182,199,129,267,207,159,135,111,147,214,126,147,200,122,214,180,147,120,288,138,113,136,192,229,266,101,202,165,91,146,262,226,218,185,204,195,1173,	0,2600,3485,11845,13934,15308,17274,19251,20932,21189,22134,24889,27687,30238,31566,32020,32587,33532,37233,38933,43263,46622,48677,51499,52143,52915,54751,57089,58666,59160,64459,67257,69731,70076,70927,71170,71574,72386,74677,76608,77656,77909,79491,80854,82771,83812,86139,87206,88551,88995,91622,93309,97659,97993,98449,99721,100279,103279,104774,105603,106454,110275,111965,113647,115102,116097…
chr7	95401817	95727736	NM_001135556	0	+	95434041	95726905	0	17	268,117,115,91,60,116,90,163,100,126,147,114,134,145,141,126,942,	0,32215,37886,40741,55551,97377,205006,212309,214550,223442,255669,260161,263113,266771,303551,307857,324977,
chr7	99613218	99635403	NM_003439	0	+	99621129	99631820	0	6	131,514,154,92,127,4476,	0,7823,8558,14265,14653,17709,
chr1	9063358	9086404	NM_207420	0	-	9063358	9086404	0	12	219,128,76,102,111,188,126,153,125,161,99,51,	0,1452,4010,6843,10225,11381,11817,14923,15909,19618,21676,22995,
chr7	101459183	101927250	NM_001202545	0	+	101459310	101926382	0	22	190,111,48,79,124,77,67,49,105,189,59,49,97,128,67,113,117,84,57,81,65,938,	0,100211,212194,254435,288432,295794,299303,342656,354542,362565,373909,377938,379603,457453,458331,459334,462036,464145,464912,465948,466820,467129,
chr7	104756822	105029341	NM_182692	0	-	104758284	105029253	0	16	1647,93,70,108,101,483,247,26,166,107,88,88,109,158,55,104,	0,9872,10617,16415,16628,25632,26708,28907,30117,44131,51001,51632,52781,87252,272272,272415,
chr7	106842188	107204959	NM_006348	0	-	106843960	107204434	0	22	1887,80,127,77,238,104,63,111,100,162,205,82,78,113,166,131,121,70,55,58,140,712,	0,8782,9355,28871,34706,46652,54988,56529,79556,81827,96398,122696,160289,160564,170851,210758,325493,346367,346534,352541,356232,362059,
chr7	107788070	108096841	NM_005010	0	-	107790354	107880508	0	28	2522,79,132,177,123,205,116,226,71,198,102,125,148,167,112,144,132,185,112,57,171,123,197,106,212,67,158,155,	0,11837,12735,28804,30364,32596,34195,35068,36614,36790,42018,44102,46397,46635,48134,50329,59901,61794,76098,78018,78581,83404,84699,86956,92332,165038,251809,308616,
chr7	105888731	105925638	NM_005746	0	-	105891528	105925330	0	11	2908,135,141,120,226,137,159,129,104,157,365,	0,4731,6078,13302,15106,20178,20868,24244,26660,28737,36542,
chr7	103766787	103848495	NM_002553	0	-	103767294	103848352	0	14	553,113,111,48,113,53,91,49,131,112,75,201,93,215,	0,10440,34732,38895,40432,42133,57603,57783,61911,68803,71385,74418,77802,81493,
chr7	102740022	102789569	NM_001122838	0	-	102743875	102769223	0	5	3979,115,647,310,312,	0,15484,20001,28907,49235,
chr1	9352940	9429590	NM_025106	0	+	9415950	9427634	0	3	190,843,2084,	0,62861,74566,
chr7	114066556	114294198	NM_001172767	0	+	114066566	114294097	0	10	178,90,75,138,201,178,214,105,88,218,	0,108115,144305,202038,203303,205026,215908,218183,225701,227424,
chr7	116312458	116438440	NM_001127500	0	+	116339138	116436178	0	21	173,1214,192,135,174,161,103,137,162,154,219,147,157,141,231,81,182,110,166,137,2500,	0,26666,59263,67545,68447,82950,85032,85233,86054,86932,90645,97240,99093,99444,102476,104984,106371,109583,110899,123250,123482,
chr7	110303105	111202347	NM_032549	0	-	110303657	111161503	0	6	672,103,66,104,137,441,	0,223543,300450,824188,858263,898801,
chr1	9648931	9674935	NM_001130924	0	+	9648988	9673141	0	11	170,121,195,177,350,204,233,72,300,138,1892,	0,7016,7985,9575,12231,13195,18683,20966,21632,22879,24112,
chr7	121513158	121702090	NM_001206839	0	+	121513553	121701274	0	29	453,66,180,152,96,67,158,151,185,127,47,976,145,92,86,97,83,135,135,164,136,147,94,74,129,147,143,136,957,	0,55051,94846,99436,103068,103680,110560,110862,123277,124775,131509,137229,146019,155447,158369,161177,163495,165650,166349,167711,169503,171317,178323,178761,180805,181836,185695,186648,187975,
chr7	126078651	126883569	NM_000845	0	-	126079172	126883258	0	10	571,247,936,137,201,138,155,136,217,821,	0,7528,94354,170764,331267,463944,465374,465950,667898,804097,
chr7	130794854	131181398	NM_001145354	0	+	130827671	131172487	0	19	112,122,70,143,89,110,193,78,66,113,213,222,130,148,115,140,103,55,9033,	0,32724,265328,277024,278788,287171,289145,301210,304549,318937,327689,333385,335678,353121,354198,356180,360746,368527,377511,
chr7	131808090	132261323	NM_020911	0	-	131815237	132193452	0	32	7243,151,213,170,191,100,104,160,147,67,269,143,235,147,240,94,165,137,118,152,191,97,201,115,100,154,124,101,132,183,1274,143,	0,9717,17267,21787,23178,24568,25211,36141,40810,41802,44972,51446,56355,57254,58049,58765,61967,64139,70730,75153,79314,79991,87611,100195,102829,104119,105014,117734,174759,365960,384174,453090,
chr7	130020289	130027949	NM_001868	0	+	130020361	130027852	0	10	137,82,234,102,102,111,91,200,85,285,	0,649,1181,1659,2942,3235,4087,4697,5390,7375,
chr7	128864854	129070052	NM_001130720	0	+	128864917	129066886	0	17	426,109,144,101,103,95,107,117,64,89,71,95,99,69,79,121,3173,	0,154627,164042,164620,172208,175276,178365,180083,180822,181364,184462,188580,197826,199860,200049,201429,202025,
chr7	132937822	133750513	NM_021807	0	+	132937857	133749281	0	18	121,190,195,185,107,244,175,146,89,97,220,137,156,179,142,179,160,1470,	0,21914,35853,52808,64215,103261,121759,222259,226981,376975,564255,642529,664513,684821,744422,751842,754606,811221,
chr7	140433812	140624564	NM_004333	0	-	140434396	140624503	0	18	758,135,132,119,47,177,85,118,137,37,160,120,149,103,104,264,102,199,	0,5799,15274,19262,20174,42899,43978,47563,49008,53535,60295,66349,67399,73947,74879,100596,116098,190553,
chr7	139246315	139477693	NM_022740	0	-	139257672	139477422	0	15	11828,161,248,282,180,143,122,208,163,185,87,120,124,1084,290,	0,13558,22247,35147,38847,42511,51632,52716,58831,65031,67383,69595,70032,169415,231088,
chr7	138391038	138482941	NM_130840	0	-	138391368	138455992	0	21	424,172,118,129,102,217,119,94,158,140,151,213,94,83,127,95,126,95,79,134,163,	0,3330,9470,15603,22467,26583,27842,33246,38829,41131,42873,46331,49395,50164,53458,56046,56606,62486,62879,64837,91740,
chr7	135242661	135333499	NM_015135	0	+	135242692	135333304	0	43	59,143,172,145,160,229,165,176,117,138,151,206,183,51,210,100,138,190,121,82,165,125,115,150,72,158,81,192,268,99,149,192,122,139,127,77,129,127,167,124,129,74,348,	0,13191,15740,18356,19055,19882,20837,26918,29661,29941,33536,35073,36633,39454,40084,42956,43456,44891,46426,48231,48837,49333,56245,58002,58741,59176,59688,60498,61509,61876,64863,67250,68326,70059,72430,77667,80017,80643,85278,86981,87554,88244,90490,
chr7	137074384	137531609	NM_004717	0	-	137075965	137531608	0	34	1698,100,37,121,38,26,123,128,11,70,45,80,54,101,200,112,74,63,56,79,138,114,61,83,99,75,117,72,66,57,75,96,109,402,	0,5959,7738,18236,22531,54438,73850,76269,77263,79911,95735,97971,104144,132227,162730,181536,183126,187583,188631,192211,195570,197458,208208,210184,219327,219896,230185,233844,255833,265093,266827,288918,300255,456823,
chr1	9599527	9642831	NM_032315	0	+	9599750	9642559	0	7	279,180,78,101,67,281,475,	0,14156,27814,30788,33876,40484,42829,
chr7	148892576	148923339	NM_003575	0	+	148892681	148921739	0	8	270,420,127,120,120,114,114,2436,	0,2848,11211,11866,15100,16873,18216,28327,
chr7	149944300	150020758	NM_001164458	0	-	149946074	149992385	0	8	358,107,93,174,144,108,96,201,	0,1736,37541,39155,42238,46100,48040,76257,
chr7	145813452	148118088	NM_014141	0	+	145813968	148112708	0	24	613,111,194,148,204,185,144,265,150,172,107,120,201,157,128,171,219,237,237,134,94,240,81,5580,	0,657910,723350,927546,991786,1004618,1012332,1015884,1183780,1279248,1369574,1445777,1522745,1787204,1861501,2001757,2031130,2055881,2100927,2113285,2150672,2267288,2293030,2299056,
chr7	153749776	154685995	NM_130797	0	+	153749905	154684190	0	26	372,115,99,95,75,53,82,121,155,98,124,39,108,92,48,119,48,99,70,195,55,112,59,73,74,1952,	0,393522,422247,487840,514150,679754,711293,769700,811350,814778,836012,837778,843288,845797,846850,848927,895713,909928,914557,917839,922821,927566,929609,931205,931390,934267,
chr7	157331749	158380482	NM_002847	0	-	157333407	158380361	0	23	1730,74,65,54,167,120,78,74,148,195,213,65,80,87,383,41,222,361,169,103,114,51,233,	0,9890,29844,32382,37555,38963,56180,64944,82304,117299,143667,359615,542240,571771,594619,597597,599236,627873,653269,666113,777761,950677,1048500,
chr7	151832009	152133090	NM_170606	0	-	151833916	152132871	0	59	2000,109,74,117,169,143,137,1120,108,140,250,137,179,148,142,210,1710,233,64,79,112,1820,293,1884,183,74,215,133,120,33,129,105,181,131,120,129,213,66,110,165,182,105,102,117,120,719,78,114,152,170,115,172,163,110,149,201,139,89,380,	0,3871,4261,4750,9788,10228,11674,13108,15975,16517,17780,19085,19342,20985,21280,23938,27192,32221,34261,36339,39206,41266,44909,45786,48049,50633,52337,52790,59084,59304,59515,60982,64354,68009,70181,72375,85598,87076,87648,89090,89510,94998,95295,100892,103782,112977,114951,115928,117014,117621,128091,130113,138780,175041,176873,180213,195676,223662,300701,
chr1	9711789	9789172	NM_005026	0	+	9770513	9787104	0	24	71,105,173,229,230,180,150,90,222,97,131,51,168,122,144,100,179,113,79,168,124,146,133,2206,	0,39735,58692,63809,64117,64708,65227,65805,66962,68189,68380,68879,69010,69395,69712,70029,70243,70512,70796,71393,72237,72544,73072,75177,
chr7	766337	826116	NM_017802	0	+	766357	825290	0	13	615,185,125,119,233,213,144,169,148,151,157,192,963,	0,2962,14118,14646,27888,30081,35052,37105,43770,47347,48305,53252,58816,
chr7	588833	767313	NM_001164759	0	-	590066	751142	0	11	1406,82,122,61,159,47,62,92,171,199,22,	0,2192,30059,35311,46949,56996,58194,128032,131359,162132,178458,
chr7	916190	936071	NM_015949	0	+	916282	935059	0	9	247,79,82,150,139,141,76,73,1101,	0,9502,10015,10816,14374,15724,17186,17345,18780,
chr1	10057254	10076078	NM_052960	0	+	10057316	10075890	0	4	135,179,102,239,	0,10373,10976,18585,
chr7	192968	300740	NM_020223	0	+	193199	299946	0	10	836,179,79,93,116,181,110,82,60,1044,	0,2585,15929,93412,95312,102846,103651,104002,105643,106728,
chr7	1570367	1582679	NM_002360	0	+	1578828	1580011	0	3	167,80,3103,	0,8417,9209,
chr7	2767740	2883959	NM_007353	0	-	2770814	2883795	0	4	3644,51,216,473,	0,5344,66821,115746,
chr7	2945709	3083509	NM_032415	0	-	2946271	2998140	0	25	767,116,125,180,136,96,97,241,127,202,133,53,101,83,52,177,198,126,153,180,326,138,213,132,209,	0,3974,6096,7211,9161,11214,12415,13296,16558,17056,18157,20663,22522,23916,26459,28377,30961,31831,32603,33673,38136,39743,41499,52424,137591,
chr7	2598631	2654368	NM_152558	0	+	2598815	2649796	0	22	220,48,46,129,135,71,114,51,71,73,50,164,56,200,105,91,168,24,111,122,104,4691,	0,8118,9956,12528,13194,14420,19244,19478,23582,24639,25238,27210,28824,30909,34024,35888,39467,42443,45883,46878,48126,51046,
chr7	2719162	2755069	NM_133463	0	+	2740085	2752512	0	7	143,522,168,129,170,177,3106,	0,20705,23193,29059,29546,30111,32801,
chr7	5085451	5109119	NM_001204456	0	+	5087707	5105232	0	6	138,142,59,127,96,5794,	0,434,2212,11474,11863,17874,
chr7	4897368	4901625	NM_020144	0	-	4899527	4901441	0	1	4257,	0,
chr7	4945619	4998844	NM_001100600	0	-	4947026	4998648	0	7	1611,142,102,75,161,82,243,	0,3892,5156,10016,14182,19462,52982,
chr1	10003485	10045556	NM_022787	0	+	10032131	10042759	0	5	88,171,184,140,3198,	0,28590,32164,37603,38873,
chr7	6012869	6048737	NM_000535	0	-	6013029	6048650	0	15	304,170,101,168,862,156,85,100,98,168,184,103,87,140,110,	0,4349,5357,9585,13520,16561,18734,22295,24087,25869,29214,30451,30733,32653,35758,
chr7	5659671	5821361	NM_207116	0	-	5662490	5800700	0	17	3139,70,223,98,79,149,138,51,140,115,165,103,77,672,134,136,190,	0,4015,21113,32372,91720,92674,95012,96675,100992,105283,109391,110674,119235,120932,132805,140962,161500,
chr7	6144549	6201195	NM_032172	0	+	6150764	6199088	0	18	114,250,201,111,103,68,71,83,112,141,101,154,720,95,1440,302,44,1010,	0,6206,10404,30922,34173,35209,35995,38013,39166,40597,41229,42820,44664,45493,48837,51835,54531,55636,
chr7	5346422	5463177	NM_001080495	0	-	5347736	5460877	0	30	1521,75,237,1361,165,117,109,76,118,142,153,428,249,276,361,172,129,137,176,990,430,191,147,206,103,1665,144,156,430,106,	0,2083,2340,5711,8192,9164,13526,13740,14281,17422,18304,25830,38770,45027,50124,52606,54802,55105,55858,63583,67263,69242,70055,70579,71130,80880,83693,87648,114268,116649,
chr7	5632435	5646287	NM_003088	0	+	5632567	5645105	0	5	964,157,122,168,1385,	0,10452,10691,11058,12467,
chr7	6793739	6838396	NM_173565	0	+	6797308	6838174	0	21	66,120,339,76,69,174,86,121,177,145,122,190,115,80,149,108,144,129,94,199,403,	0,3248,3484,4975,6117,9819,11597,12648,14481,17438,19241,22248,25501,26700,27219,31840,32769,35522,37795,42459,44254,
chr7	6414125	6443598	NM_006908	0	+	6414366	6442077	0	6	276,72,118,63,160,1652,	0,12717,17429,25631,27373,27821,
chr1	9989775	10002826	NM_032368	0	-	9990456	9996677	0	7	740,82,96,99,136,109,145,	0,2173,3085,5044,5774,6801,12906,
chr7	6536408	6591067	NM_001145118	0	-	6537404	6591067	0	22	1068,165,119,130,87,156,197,78,88,417,356,118,98,132,155,184,95,70,86,249,155,429,	0,1286,5003,5211,6008,6230,6713,8015,9042,11207,12180,13505,13831,14130,17597,23800,24651,25110,29446,29743,42940,54230,
chr7	7676574	7758238	NM_002947	0	-	7676630	7680049	0	8	139,109,75,856,169,101,52,93,	0,920,2126,3376,48886,50284,78231,81571,
chr7	8008373	8128709	NM_138426	0	+	8008981	8126168	0	8	1065,152,87,117,153,211,121,2887,	0,35164,53739,86689,91352,102177,116153,117449,
chr7	8153403	8301780	NM_001136020	0	-	8153552	8275556	0	14	271,270,42,63,53,98,99,126,199,124,73,166,96,57,	0,14099,25066,25211,27991,30101,43342,44753,104531,107501,114827,118816,122136,148320,
chr7	7398243	7575460	NM_001037763	0	-	7398263	7572506	0	35	193,139,158,549,37,36,81,69,69,69,69,69,69,69,72,69,72,69,69,69,69,69,69,69,54,45,45,27,42,54,57,21,557,161,80,	0,1777,12112,14385,16848,22047,22169,22931,59246,61272,73860,74019,77782,78781,82177,84972,85805,93706,94827,97431,115988,118499,130776,131965,147401,148504,152478,157201,159183,161449,163292,165616,172735,174139,177137,
chr7	8473584	8792593	NM_152745	0	+	8475343	8791399	0	3	801,164,1956,	0,1649,317053,
chr1	10459084	10480201	NM_002631	0	+	10459174	10479806	0	13	98,76,180,66,119,70,135,190,131,134,100,123,515,	0,601,1365,4043,5133,9043,12390,14034,17959,18348,19798,20389,20602,
chr7	11013498	11147376	NM_014660	0	+	11013950	11142125	0	17	453,111,788,145,160,112,138,147,271,107,96,104,132,169,51,122,5264,	0,963,8500,16831,39875,48996,54809,61768,62546,63113,64888,66800,68811,77740,87919,88092,128614,
chr7	13930855	14026139	NM_001163150	0	-	13935490	14025801	0	10	4857,102,170,69,69,248,189,130,54,399,	0,9507,15199,18401,20008,40271,44477,47886,86196,94885,
chr7	15239942	15601640	NM_001004320	0	-	15240909	15601470	0	13	1042,106,83,117,135,80,66,67,96,104,152,131,296,	0,165196,165822,185128,187088,190353,190522,193795,218240,230687,344454,359823,361402,
chr7	16127151	16460947	NM_001101426	0	-	16131319	16460947	0	10	4273,132,93,93,98,46,105,150,277,257,	0,128539,170863,171393,190602,213894,220996,288565,318534,333539,
chr1	10509775	10512060	NM_001302	0	+	10510280	10511652	0	2	604,627,	0,1658,
chr7	16639400	16685442	NM_020319	0	-	16640385	16685198	0	10	1170,130,129,136,215,161,99,139,65,311,	0,2604,4945,9854,10773,15968,25207,27264,36615,45731,
chr7	16899029	16921613	NM_176813	0	-	16899205	16918242	0	8	226,84,64,77,53,64,136,46,	0,1094,1978,2578,3204,14374,19104,22538,
chr7	17830384	17980131	NM_015132	0	-	17833668	17979918	0	26	3532,113,69,146,72,162,111,108,140,70,38,133,105,194,100,89,139,84,89,102,122,122,90,103,113,225,	0,6065,7928,8247,10826,12657,24072,25420,30747,35260,39248,43290,43999,49045,54833,59585,60064,77645,82766,84718,84907,99601,100784,102570,106572,149522,
chr7	19758937	19812404	NM_152774	0	-	19761697	19812319	0	4	2820,255,57,232,	0,6199,10067,53235,
chr7	20174278	20257013	NM_182762	0	-	20180568	20201485	0	7	6503,189,2042,123,144,65,92,	0,19537,23548,27092,29600,36058,82643,
chr7	20686965	20707187	NM_001163993	0	+	20691045	20706390	0	6	306,111,126,204,171,806,	0,625,2679,4077,11163,19416,
chr7	20370724	20455382	NM_002214	0	+	20371429	20449620	0	14	832,86,175,247,166,159,96,90,135,406,226,110,164,5885,	0,32535,35910,47949,49564,50625,60301,63794,67758,70619,73526,74960,78513,78773,
chr7	21467688	21554151	NM_003112	0	+	21467869	21550887	0	6	188,116,1555,229,200,3512,	0,606,1218,49008,53853,82951,
chr7	21582832	21941457	NM_003777	0	+	21582863	21940872	0	83	382,144,197,190,100,212,231,168,117,138,125,196,105,393,333,255,170,223,117,87,159,99,159,123,123,225,92,127,150,234,132,6,161,157,146,117,139,93,195,78,137,151,149,151,132,174,205,166,103,240,162,194,163,124,143,162,234,147,114,144,183,102,139,167,236,123,205,165,141,171,123,194,149,128,228,192,120,243,183,116,113,141,833,	0,1791,15587,16388,17856,20971,26854,28591,38690,44849,45297,45993,47703,47970,56572,57461,57795,58181,63211,63432,71899,72994,74404,75885,76741,92656,94396,95724,112617,115583,138331,138464,140569,143884,144167,147550,154860,159495,161219,162245,164484,167338,168497,174560,177510,182596,192425,195486,196356,198712,201223,201655,205365,206463,207007,222213,230551,235743,241212,243409,244186,24602…
chr7	22157907	22396533	NM_012294	0	-	22162023	22349639	0	26	4232,55,65,88,51,91,179,123,98,150,79,31,98,145,79,89,119,126,74,49,67,169,122,107,51,85,	0,7314,12747,17748,18643,21735,26754,28607,32117,36165,38520,39565,42228,44107,48780,75077,75625,101577,112557,148675,172886,190050,191680,197081,199698,238541,
chr7	23719748	23742269	NM_199136	0	+	23719837	23741783	0	7	154,174,191,207,108,83,555,	0,4369,9139,11260,18062,20656,21966,
chr1	10520602	10532613	NM_004401	0	-	10521546	10532515	0	6	1157,152,190,143,162,234,	0,2512,2885,6644,8631,11777,
chr7	23749944	23872130	NM_032944	0	+	23751736	23871985	0	24	413,47,53,99,75,159,359,175,116,160,123,180,117,120,132,102,81,126,126,87,150,123,69,376,	0,1773,1908,7155,16915,18765,25212,26578,42391,43989,52475,58669,59314,60679,61821,71093,73257,75152,76182,76512,77654,80498,104818,121810,
chr7	23145916	23215038	NM_018846	0	+	23163419	23213917	0	11	497,103,94,125,176,175,143,241,202,98,1405,	0,17479,18390,18750,34471,37553,45769,59400,61538,66650,67717,
chr7	23349827	23509995	NM_006547	0	-	23351980	23509729	0	15	2252,114,132,75,117,126,136,123,135,282,64,52,49,61,441,	0,2526,3313,7430,8929,31855,33509,35731,37391,41096,51325,51481,108567,158273,159727,
chr7	24737973	24797639	NM_004403	0	-	24738644	24789393	0	10	905,74,193,128,165,121,172,193,230,314,	0,4405,7829,9772,11869,18899,20692,46207,51209,59352,
chr7	24836163	25019760	NM_015550	0	-	24839801	24932091	0	23	3735,123,127,145,145,79,64,138,251,94,135,108,131,157,93,104,124,168,114,54,117,245,256,	0,7770,10231,13262,18514,20065,23630,34223,37941,44145,45734,52524,55959,65068,66655,66951,68797,69525,74187,75197,75408,95832,183341,
chr7	24613084	24727498	NM_016447	0	+	24663286	24727233	0	13	128,169,119,153,153,228,132,100,69,162,203,129,442,	0,46586,50200,68250,76146,77019,90124,92122,92555,95033,105665,106926,113972,
chr7	26331514	26413949	NM_001199835	0	+	26386062	26412192	0	7	239,47,87,101,99,213,1839,	0,54525,69080,72640,73152,79926,80596,
chr7	26706687	26904341	NM_003930	0	-	26709718	26904048	0	13	2588,102,113,78,138,64,125,84,78,108,26,106,360,	0,3022,17667,23216,58359,58854,59813,71726,72818,176961,187068,187716,197294,
chr7	27779713	27869386	NM_001206902	0	+	27809312	27868448	0	16	175,169,103,159,149,91,186,225,147,124,104,126,46,149,83,1140,	0,8423,17936,29581,45068,45304,47323,51911,52971,54228,56021,59870,76254,76795,87643,88533,
chr7	27870192	28220437	NM_175061	0	-	27872418	28220196	0	5	2403,170,197,73,356,	0,10124,64646,161335,349889,
chr7	27565058	27702620	NM_152740	0	-	27565832	27702407	0	8	933,157,77,134,122,110,161,304,	0,5752,12901,17527,103931,106896,124033,137258,
chr7	29035246	29186153	NM_031311	0	-	29035387	29160677	0	13	252,183,174,99,132,123,67,80,59,115,119,179,109,	0,34946,68430,70392,76142,76670,90853,96992,99453,100472,117073,125262,150798,
chr7	28725720	28865511	NM_001011666	0	+	28725767	28858896	0	7	94,127,111,324,228,109,6779,	0,32649,38118,118095,123083,131967,133012,
chr1	170904611	171033906	NM_001163629	0	+	170914697	171033481	0	22	117,62,47,80,136,87,105,136,113,150,149,166,143,138,121,138,174,153,117,103,63,667,	0,10049,12056,22990,23991,26419,29680,36277,47951,51090,54384,56693,59918,61036,62683,78646,80692,88924,89178,89847,126661,128628,
chr7	29959718	30029734	NM_001145513	0	-	29963572	30008683	0	8	4013,181,166,195,203,182,160,176,	0,6349,16453,20579,23874,35076,48806,69840,
chr7	30067976	30157961	NM_001197027	0	+	30068378	30157603	0	14	442,117,156,125,159,41,158,157,86,59,131,71,62,376,	0,16724,17849,19471,20863,22073,24348,26348,26896,32523,33536,34311,45710,89609,
chr7	29846169	29956682	NM_001080529	0	+	29874340	29954132	0	9	125,147,133,132,744,150,102,77,2574,	0,28114,69276,72455,77296,81514,82752,97732,107939,
chr7	30536236	30544457	NM_024051	0	-	30536707	30544325	0	4	615,136,146,273,	0,2182,3915,7948,
chr7	30634180	30673648	NM_002047	0	+	30634537	30673476	0	17	579,102,103,142,89,77,146,150,163,165,108,146,86,110,94,191,298,	0,4231,5382,6494,8469,8931,15020,17531,21331,22549,26828,27752,31669,33995,36883,37682,39170,
chr7	31829246	32111045	NM_005020	0	-	31829859	32110005	0	18	627,78,231,176,121,82,121,102,129,101,141,117,67,183,114,27,103,228,	0,19398,26291,33440,35234,38659,47547,48237,58335,61008,75309,83658,88336,89362,91113,261919,280658,281571,
chr7	31592615	31693303	NM_194300	0	+	31592638	31692443	0	13	186,49,44,52,87,203,572,58,83,1272,128,112,1172,	0,1473,1856,16756,19100,21538,24861,30132,89174,89680,98140,98937,99516,
chr7	32997004	33046543	NM_007270	0	+	32997185	33044963	0	10	402,146,190,146,190,146,187,146,164,1757,	0,17224,17789,18961,22971,31114,38770,42722,45283,47782,
chr7	33944522	34195484	NM_133468	0	+	33945225	34192885	0	16	234,273,86,100,83,91,83,100,110,141,105,46,330,337,131,2781,	0,563,1907,32378,61568,65418,69791,141395,146950,150252,153148,157091,173946,180845,238319,248181,
chr7	34968492	35077653	NM_015283	0	-	34971184	35077508	0	22	2849,126,100,175,120,25,50,72,102,81,60,87,78,100,92,58,94,121,138,88,25,224,	0,9113,10395,11272,12884,13734,16786,18749,20916,25817,26427,29103,38013,40552,44633,61003,81587,82449,84687,89001,89691,108937,
chr7	34697896	34889590	NM_207172	0	+	34698024	34889267	0	9	275,133,104,94,202,77,87,181,414,	0,26267,120177,153485,169116,176099,186611,190198,191280,
chr7	35271111	35293711	NM_001166220	0	-	35271111	35293231	0	6	81,159,109,165,253,607,	0,9379,13449,17177,18451,21993,
chr7	35840595	35946715	NM_001011553	0	+	35840819	35943903	0	13	287,103,107,101,135,118,93,97,52,126,136,140,2852,	0,31812,62566,71680,72655,78837,81498,82905,84842,89682,97262,102090,103268,
chr7	36429431	36493400	NM_018685	0	+	36429635	36492209	0	24	222,154,315,386,223,191,108,127,111,236,146,148,136,177,127,49,57,39,22,113,87,108,173,1315,	0,6443,9256,16358,17911,20691,21236,25935,27257,29421,30346,30774,32034,32810,33994,34722,34863,35879,36192,37093,49381,53932,59842,62654,
chr7	36192835	36341152	NM_030636	0	+	36193933	36338815	0	8	448,1070,52,111,135,139,195,2537,	0,906,85758,127888,131459,134412,143766,145780,
chr1	11114648	11120091	NM_003132	0	-	11114921	11120000	0	8	294,123,146,84,154,93,121,258,	0,370,1189,1419,2012,4208,4633,5185,
chr7	36892510	37024717	NM_001039459	0	-	36895155	36934619	0	7	2846,78,83,108,113,164,198,	0,8753,17487,25104,34654,41948,132009,
chr7	38423296	38671167	NM_001635	0	-	38424418	38670951	0	21	1230,102,270,210,126,57,33,24,24,117,129,139,83,76,86,108,96,95,55,81,285,	0,6108,8052,10308,34128,38724,43257,46145,48492,52575,77586,79278,81770,82476,91634,93165,107353,110736,119953,151234,247586,
chr7	39017608	39504390	NM_001166018	0	+	39046449	39504285	0	11	50,111,172,92,229,374,141,207,169,169,502,	0,28748,107851,226225,229382,361632,428590,455067,473523,482537,486280,
chr7	39663151	39747723	NM_005402	0	+	39726266	39745844	0	5	273,151,209,175,2002,	0,63078,66829,73132,82570,
chr7	39989958	40136733	NM_031267	0	+	39990240	40134579	0	14	1493,660,171,140,171,190,57,102,78,117,132,206,273,3005,	0,37239,47134,49001,51501,95476,97461,112466,112663,127645,128360,137766,142605,143770,
chr1	11072678	11085549	NM_007375	0	+	11073784	11082711	0	6	122,250,164,141,171,3369,	0,1094,4222,6111,7807,9502,
chr7	42000547	42276618	NM_000168	0	-	42003927	42262852	0	15	5692,328,291,165,150,141,114,214,202,147,206,106,243,166,49,	0,6646,11388,16609,17650,62519,64315,65250,79089,84435,87542,115803,187277,262181,276022,
chr7	43906156	43946231	NM_001204871	0	-	43908584	43946174	0	7	425,112,69,39,51,71,71,	0,2405,2750,15101,15349,20857,40004,
chr7	43622691	43666978	NM_004760	0	+	43622842	43664441	0	7	357,213,145,127,49,180,2862,	0,12808,25163,36504,40479,40616,41425,
chr7	43152197	43602938	NM_015052	0	+	43283504	43601525	0	30	339,235,58,325,108,95,76,170,143,101,1353,102,151,140,122,186,135,106,97,84,110,121,114,153,99,130,147,115,199,1525,	0,1558,131276,199164,208036,248287,284215,294963,325404,329930,331619,338229,343698,351061,353848,356321,367011,379476,380485,388100,388614,394538,395419,396370,428564,429270,437846,439623,441993,449216,
chr7	44552134	44580914	NM_013389	0	-	44553045	44580858	0	20	1114,163,114,232,151,81,56,127,125,191,90,138,128,115,183,129,173,101,1526,110,	0,3267,3548,4167,4671,6050,8229,8456,9176,9516,19219,19544,20895,21203,21911,23304,23720,24306,26281,28670,
chr7	44646120	44748669	NM_002541	0	+	44663942	44747598	0	23	132,249,192,103,116,155,147,91,180,129,180,153,103,129,151,128,179,72,129,73,164,155,1192,	0,17795,38805,41135,60214,67265,67889,68656,69448,75198,87303,87902,89503,89907,90392,90848,91082,91670,93619,95021,100703,101060,101357,
chr1	11104854	11107296	NM_139208	0	-	11104996	11107264	0	5	156,132,178,229,37,	0,610,1758,2093,2405,
chr7	44256748	44365230	NM_172080	0	-	44259660	44365020	0	20	2373,235,95,76,49,45,72,38,43,84,123,95,84,103,73,66,55,60,95,275,	0,2910,3466,3676,13856,15672,17240,17489,23557,24550,25068,25410,26100,26275,29970,37392,41722,45855,66981,108207,
chr7	44421964	44530385	NM_015332	0	-	44425609	44530199	0	6	3756,189,144,133,317,378,	0,9931,22074,45205,102602,108043,
chr7	45614124	45762714	NM_021116	0	+	45614142	45753594	0	20	657,150,119,112,128,159,142,156,195,98,85,90,254,127,117,147,99,115,125,9423,	0,18233,35853,48106,74144,83201,85516,87533,103343,103640,105183,110453,111436,112021,128850,129074,129992,133824,136002,139167,
chr7	45197366	45223850	NM_005856	0	+	45197427	45223011	0	3	119,133,1095,	0,19541,25389,
chr7	47814249	47988071	NM_138295	0	-	47814740	47988037	0	57	515,171,162,231,135,141,105,235,173,84,124,111,119,177,85,136,163,47,73,111,174,217,107,208,84,193,101,158,111,228,213,57,196,112,121,143,78,177,60,369,161,222,182,207,133,240,169,120,174,168,323,218,121,113,125,116,78,	0,17975,21337,25997,28558,33595,34821,37165,38469,39279,40682,46424,52698,54773,55388,56565,58438,59687,60315,60481,62269,64794,65809,68310,70343,72227,78475,80230,80503,82953,84021,90564,91767,99247,101445,102837,106076,107257,109946,111034,113338,115890,119225,123335,127726,129725,130504,131190,133424,140779,154551,156451,157283,162193,165540,168743,173744,
chr7	47314751	47621742	NM_022748	0	-	47317673	47479234	0	31	3067,27,69,169,78,78,96,132,87,635,172,84,115,170,1257,105,66,130,76,61,113,84,65,123,51,172,53,39,38,112,94,	0,5010,5132,8543,16801,17674,18579,21928,27032,27796,29678,69601,69770,71033,93210,121645,125238,125630,136573,138783,139940,148947,153158,160128,162109,164333,166849,205949,231753,253882,306897,
chr7	47834888	47859444	NM_025031	0	+	47834933	47859195	0	3	153,170,340,	0,22735,24216,
chr7	49977023	50132860	NM_001159878	0	-	49977123	50132790	0	8	195,178,77,219,150,126,81,197,	0,45914,80812,93664,120561,144346,152201,155640,
chr7	49813256	49952138	NM_198570	0	+	49815031	49951781	0	4	453,799,130,509,	0,1672,29050,138373,
chr7	50344377	50472798	NM_001220771	0	+	50358657	50468325	0	5	141,54,120,261,5183,	0,14266,22856,99853,123238,
chr1	11249397	11256038	NM_021146	0	+	11249636	11255080	0	5	615,101,195,199,1128,	0,2929,4239,5120,5513,
chr7	50526133	50628768	NM_001242889	0	-	50530928	50611783	0	13	408,219,102,99,20,77,68,95,67,120,114,229,58,	0,4777,8778,11637,18188,21351,36914,40712,45557,79424,81479,85449,102577,
chr7	50657759	50772998	NM_001001550	0	-	50660648	50742320	0	16	3036,94,88,67,117,78,99,111,138,69,116,157,142,223,88,162,	0,5374,13935,14248,15227,16274,22678,24707,26147,28008,29107,36759,79659,84373,113758,115077,
chr1	11333254	11348491	NM_013319	0	+	11333588	11346188	0	2	863,2791,	0,12446,
chr1	11539294	11597640	NM_020780	0	+	11561049	11596743	0	21	135,1099,220,137,135,161,140,149,162,162,114,137,185,131,173,127,146,160,114,167,1260,	0,21752,23440,35152,36131,36763,38225,40117,40481,41449,44704,45938,47413,50318,50549,51669,52327,55143,55773,56240,57086,
chr7	55433140	55501435	NM_018697	0	+	55433718	55499013	0	9	782,118,208,148,147,183,177,73,2517,	0,26345,32975,34509,35726,46459,59806,62927,65778,
chr7	55086724	55224644	NM_201283	0	+	55086970	55224536	0	10	334,152,184,135,69,119,142,117,127,193,	0,123254,124273,127574,132262,133514,134979,136798,137501,137727,
chr7	56078743	56119268	NM_004577	0	-	56079454	56088905	0	8	819,149,146,135,159,126,146,438,	0,3972,6183,8549,10022,20878,22910,40087,
chr7	63688851	63727309	NM_153363	0	+	63709495	63727247	0	5	179,129,127,96,1036,	0,20554,31747,32360,37422,
chr7	65338256	65419800	NM_173517	0	+	65338358	65419287	0	3	296,110,740,	0,75401,80804,
chr1	171810620	172381857	NM_001136127	0	+	171810796	172376981	0	20	337,74,150,204,99,161,143,136,68,139,87,71,52,114,110,112,165,227,237,4946,	0,80267,146175,147464,190921,191624,196838,200528,202904,207131,227338,240351,251343,289694,412092,467247,537537,545652,547092,566291,
chr1	11714913	11723384	NM_183413	0	+	11715892	11721362	0	5	96,295,98,136,2198,	0,949,3410,3879,6273,
chr7	65670258	65825438	NM_003596	0	+	65705412	65821829	0	6	251,946,199,51,47,557,	0,35053,81239,147233,151553,154623,
chr7	66452689	66460588	NM_016038	0	-	66453357	66460404	0	5	797,165,201,130,312,	0,3434,5514,6509,7587,
chr7	66461791	66704507	NM_018264	0	+	66461965	66703516	0	16	178,131,138,102,195,291,123,118,53,119,110,178,136,111,168,1213,	0,1260,2012,12778,17562,21048,28095,53144,59030,70480,86625,101736,120678,186321,198365,241503,
chr7	70597788	71178584	NM_022479	0	+	70597788	71177131	0	11	238,184,167,175,198,118,186,138,96,168,1582,	0,202747,255432,283086,288105,438481,532607,537168,544407,577957,579214,
chr7	72023728	72298813	NM_001145441	0	-	72023756	72298654	0	13	145,168,111,136,178,110,68,50,118,123,102,131,163,	0,57928,70143,135948,154850,170061,185731,185800,218698,243686,262230,273705,274922,
chr7	72854727	72936615	NM_032408	0	-	72856525	72936263	0	20	1296,373,104,146,116,148,148,183,178,99,106,134,139,1702,198,122,202,145,117,459,	0,1783,2327,3586,6866,9144,10449,19138,22524,25041,25898,29119,29947,36470,48796,52402,58099,67929,70338,81429,
chr7	72742154	72772641	NM_001135211	0	+	72742275	72756897	0	9	163,118,90,203,120,195,110,93,452,	0,423,1208,1998,3505,12485,13117,14652,30035,
chr7	73498106	73536855	NM_002314	0	+	73498320	73535631	0	16	269,97,139,110,207,106,167,184,87,132,60,66,157,56,158,1387,	0,1971,12845,13303,15255,22098,22300,23233,24094,25128,27871,28156,32025,36806,37115,37362,
chr7	73645831	73668738	NM_181471	0	-	73646435	73668713	0	11	715,114,81,66,158,101,102,107,42,70,138,	0,4030,5860,7421,8436,11644,15160,17510,18237,20927,22769,
chr7	73868119	74016920	NM_016328	0	+	73922410	74016760	0	27	387,129,142,156,184,311,90,84,184,26,109,38,81,90,48,66,184,50,102,84,184,29,78,193,38,137,229,	0,54285,59040,61651,64349,65619,67418,70281,75944,81323,82377,84346,84890,86089,90965,91954,93313,101384,101603,103849,105071,105837,136060,137034,141221,147251,148572,
chr7	73703804	73820273	NM_003388	0	+	73731876	73818178	0	17	260,188,557,125,214,198,104,61,105,936,58,84,157,160,186,63,2107,	0,28005,48973,64405,66935,67805,70700,74780,83457,86412,91331,97046,99628,107599,110895,112030,114362,
chr7	75162618	75368283	NM_001243198	0	-	75167492	75368238	0	29	4927,109,62,124,106,101,111,137,108,87,136,144,102,117,89,184,73,98,141,76,58,141,62,77,81,57,143,64,165,	0,6024,8619,9551,11374,11767,15570,20133,20793,21120,22101,22711,23395,24339,24852,26417,28014,28758,29620,29873,34884,40447,47934,48772,53452,58755,59071,65883,205500,
chr7	74807604	74867341	NM_001145064	0	-	74807604	74867341	0	9	66,95,83,111,124,133,194,71,113,	0,165,2679,4486,5540,6513,6844,16578,59624,
chr7	75046064	75115568	NM_001099415	0	-	75048078	75070774	0	15	2112,123,1695,177,103,122,74,92,172,81,162,216,179,127,428,	0,2538,4727,7267,7744,8292,8853,9579,20728,22357,24167,24645,57905,58263,69076,
chr7	76139744	76157199	NM_030570	0	+	76139969	76144568	0	5	625,226,130,412,216,	0,1229,3519,4617,17239,
chr7	75831215	75916605	NM_001110199	0	+	75864384	75915160	0	15	170,272,102,129,81,30,63,36,51,105,178,362,225,138,1673,	0,33130,46290,58008,58219,58976,59454,59648,62867,63466,65360,79543,80750,81066,83717,
chr7	75625654	75677321	NM_016086	0	-	75625785	75659841	0	9	263,113,98,146,146,142,62,104,342,	0,4553,7421,8922,17405,25514,32305,34084,51325,
chr7	76018645	76039012	NM_080744	0	-	76019375	76033756	0	11	1047,78,312,75,78,315,78,306,36,199,282,	0,2635,4076,4501,5924,8189,9391,10957,11679,14978,20085,
chr7	77469446	77586821	NM_001127357	0	+	77469572	77584195	0	18	171,57,12,70,159,166,165,187,156,219,129,273,132,87,156,96,126,2647,	0,53478,53852,60581,61632,68663,70115,80149,82493,88979,97580,99900,100398,102570,109548,111487,113639,114728,
chr1	11708417	11714888	NM_012168	0	-	11708750	11714397	0	6	468,139,96,130,369,513,	0,726,1418,1584,2105,5958,
chr7	76751933	76924521	NM_020879	0	+	76796985	76924183	0	19	116,167,83,210,58,177,74,228,187,96,171,89,165,225,229,129,138,249,542,	0,45041,114330,119074,131889,133716,136378,137392,139504,151077,151865,156135,156320,157812,159940,164181,164823,170335,172046,
chr7	77167351	77269388	NM_001131008	0	+	77212943	77268597	0	18	72,109,77,96,39,72,60,143,67,78,99,86,971,78,68,31,108,853,	0,33043,43392,45520,47508,54150,59807,62629,69200,72730,72913,80445,88670,94313,97747,98983,100589,101184,
chr7	77325742	77409120	NM_198467	0	+	77325786	77408485	0	8	630,117,641,138,143,168,109,1274,	0,39984,52998,69069,72235,76721,81912,82104,
chr7	79764139	79848725	NM_002069	0	+	79764476	79846809	0	8	455,43,142,158,129,130,154,2107,	0,54127,54266,64401,68880,76145,77892,82479,
chr7	80371853	80548667	NM_006379	0	-	80374209	80546097	0	18	2770,131,68,158,42,89,223,145,70,115,143,120,91,120,63,161,141,524,	0,6360,8731,15793,19078,22617,46768,55554,58219,60127,61568,63101,68073,75761,84887,86047,174141,176290,
chr7	81331443	81399452	NM_000601	0	-	81331896	81399287	0	18	630,146,107,141,75,97,39,134,103,128,175,119,121,143,115,113,166,253,	0,3262,3519,4159,5162,8019,9353,15104,18617,23762,27477,41225,42872,49992,55061,56564,60579,67756,
chr1	11734536	11751678	NM_001127325	0	-	11734831	11740658	0	9	337,93,74,95,101,72,119,52,209,	0,602,1178,1566,2368,3063,5873,6082,16933,
chr7	82449795	82792197	NM_014510	0	-	82451793	82791908	0	20	2210,181,72,94,27,125,51,215,68,109,126,91,137,2188,2015,5080,717,1407,1645,537,	0,3756,6109,7393,15187,17738,20979,24791,26087,26659,58857,82171,88397,94206,128996,131376,145291,313770,334268,341865,
chr7	82993221	83278479	NM_012431	0	-	82996901	83277858	0	17	4133,140,68,167,42,92,223,145,70,115,143,120,94,120,60,161,736,	0,21388,23077,28649,30391,32732,36122,38726,41544,42039,43191,44462,54484,102576,105337,126208,284522,
chr7	83587658	83824217	NM_006080	0	-	83590686	83823902	0	17	3484,143,65,158,42,92,220,145,70,115,143,120,94,120,63,158,427,	0,4862,18789,22978,27093,43612,46996,49010,52679,52840,55866,87981,102122,152127,170780,176451,236132,
chr7	84624871	84751247	NM_152754	0	-	84628755	84751207	0	17	4310,140,65,158,42,89,223,145,70,115,143,129,94,120,63,161,191,	0,11246,17226,19503,22696,24677,26835,41333,45117,46615,60161,69868,72635,77406,85961,102249,126185,
chr7	86506222	86595291	NM_152748	0	-	86509786	86594224	0	21	3624,166,179,127,102,97,190,174,264,138,103,91,129,181,89,153,106,87,148,121,167,	0,14817,16015,20599,30763,31540,32905,35165,36034,37816,41535,42313,48621,49829,61219,61901,63103,65111,67992,87997,88902,
chr7	86273229	86494192	NM_000840	0	+	86394461	86493671	0	6	959,608,856,1067,175,595,	0,121092,142347,194925,206456,220368,
chr7	87257728	87461613	NM_001134405	0	+	87258139	87459345	0	11	533,116,134,86,90,81,169,158,147,122,2414,	0,22409,72008,82157,111378,113086,142168,149385,178959,187727,201471,
chr7	87133178	87342639	NM_000927	0	-	87133558	87229500	0	29	587,147,207,198,157,141,101,204,84,78,108,147,177,162,171,204,126,111,114,172,125,172,192,52,169,49,74,324,163,	0,2034,5412,11368,12646,15463,16913,27431,32595,35405,37494,40266,40960,42000,45485,45988,46308,46605,46862,49898,57400,62207,62922,66309,81649,91903,96254,96892,209298,
chr7	87563565	87832204	NM_021722	0	+	87563780	87825806	0	31	300,161,77,67,83,64,70,71,75,72,167,85,91,52,100,72,93,81,51,64,106,120,169,115,91,18,101,67,87,124,6419,	0,775,44085,141375,173925,180333,182494,191338,194351,196137,197018,198616,200078,201729,208775,210874,211164,214726,216730,217006,218970,221636,228761,231581,233886,237293,247254,247707,252364,258865,262220,
chr1	11724149	11734409	NM_018438	0	+	11728715	11733908	0	6	163,289,127,96,136,738,	0,4563,7173,7835,9184,9522,
chr7	88388752	88966346	NM_181646	0	+	88389290	88966346	0	4	646,141,131,3670,	0,458716,567905,573924,
chr7	89874487	89940377	NM_001160138	0	+	89874738	89939552	0	23	371,60,66,110,77,45,150,178,124,49,122,217,165,119,119,82,193,138,77,198,87,105,996,	0,10249,12924,16773,20127,23112,26352,26607,28813,31899,32039,34503,37718,41107,43060,52575,54693,58795,59570,61727,62594,64089,64894,
chr7	89783688	89794141	NM_012449	0	+	89789102	89794048	0	5	169,115,513,165,351,	0,5383,6430,7539,10102,
chr7	90338711	90839904	NM_012395	0	+	90338855	90747495	0	14	213,246,95,80,95,63,124,121,94,64,49,140,144,3425,	0,17169,38284,81176,153778,189894,208204,246300,274751,336500,370035,403145,408668,497768,
chr7	91875547	92030698	NM_019004	0	+	91924292	92028263	0	20	286,278,298,183,118,209,89,145,167,89,131,135,87,67,146,179,52,112,137,3173,	0,48655,61125,73096,81549,96790,98744,104716,106242,115951,125243,140275,141564,141741,143737,144932,146007,150131,151489,151978,
chr7	91570188	91739987	NM_005751	0	+	91570413	91739473	0	50	273,258,45,54,171,156,198,2388,214,80,139,86,115,196,97,93,354,225,141,104,206,233,163,213,233,120,177,105,153,180,1074,141,486,64,122,192,189,145,220,151,669,209,106,183,201,233,86,130,140,552,	0,32836,39414,51283,52010,53746,54728,59973,71554,73374,75254,76142,81363,81939,89020,90637,97544,99799,101171,101793,104133,111851,120385,121399,124356,125552,129155,130030,135980,136821,138204,141647,142295,143765,143944,144620,145353,148510,152222,154148,155814,156711,157234,158812,159981,161719,164803,166418,167619,169247,
chr7	92116336	92157845	NM_000466	0	-	92116770	92157749	0	24	519,131,198,231,177,104,143,65,135,167,190,155,171,97,133,83,104,124,120,767,115,84,144,225,	0,2270,2691,4249,5930,7270,7464,9690,12681,14484,14867,16018,17709,19225,19971,22306,23921,24557,26825,30253,31118,31972,35079,41284,
chr7	91741462	91764059	NM_001146152	0	-	91742978	91758346	0	10	1695,169,96,196,120,175,127,177,99,80,	0,4895,6371,10971,11585,14104,15356,16731,19625,22517,
chr7	93053798	93204042	NM_001742	0	-	93055667	93116293	0	14	2103,42,219,67,61,154,127,92,113,111,154,77,218,39,	0,9766,11465,13573,13723,19117,36334,44228,47888,53071,54867,62444,149802,150205,
chr7	92861652	92990435	NM_017667	0	+	92861780	92987748	0	28	161,69,123,72,54,71,118,36,83,43,99,141,133,92,95,99,91,177,119,107,122,81,149,97,159,122,190,2807,	0,7526,20313,21520,24168,25053,25818,26016,27209,38879,40294,43824,59362,62204,64401,64804,71119,73487,76483,78825,91270,101776,109086,116370,117534,121299,123550,125976,
chr7	94214535	94285521	NM_001099401	0	-	94214810	94285410	0	12	292,44,75,189,27,212,163,199,73,158,123,220,	0,3465,12706,13551,14473,15422,18066,33534,38101,42978,44495,70766,
chr1	11751780	11780336	NM_198545	0	+	11766315	11779753	0	7	130,461,191,115,90,90,696,	0,14525,17551,20127,20616,23395,27860,
chr7	95115212	95158113	NM_145872	0	+	95115283	95157687	0	3	258,300,989,	0,9857,41912,
chr7	94539209	94925727	NM_001166161	0	+	94539425	94919615	0	18	1611,133,121,105,136,156,54,230,97,172,158,247,88,84,199,120,183,6325,	0,201361,210814,251969,288451,316063,337575,340128,341864,342061,358652,359363,364001,364187,374120,376308,378638,380193,
chr7	96318078	96339203	NM_006304	0	-	96318235	96339075	0	3	200,94,204,	0,6031,20921,
chr7	95749531	95951459	NM_001160210	0	-	95750502	95951268	0	18	1158,91,159,139,141,81,53,159,88,85,94,139,147,140,116,143,54,206,	0,1435,1619,11523,26336,49825,51252,64057,64707,69074,69361,70889,72817,88618,114582,156976,176678,201722,
chr7	97736196	97838944	NM_014916	0	+	97736489	97834804	0	14	396,128,145,74,119,88,134,85,122,150,2959,133,243,4169,	0,30430,34512,44497,47873,52453,64656,78166,79992,83843,84729,96689,97059,98579,
chr1	11845786	11866160	NM_005957	0	-	11850736	11863173	0	12	5169,120,102,183,181,135,251,194,111,239,249,216,	0,5477,6548,8177,8628,8999,9368,10476,14482,15431,17151,20158,
chr7	99214570	99230030	NM_145115	0	+	99217229	99227643	0	8	69,127,85,433,202,92,124,3217,	0,1577,2100,2613,4425,5601,7109,12243,
chr7	98625057	98741743	NM_181349	0	-	98628206	98741403	0	18	3249,85,202,121,138,179,115,104,199,147,85,242,76,66,134,109,39,395,	0,5602,8080,9632,10953,12943,14683,18263,20249,22128,23922,24770,27355,29770,29983,33164,34364,116291,
chr7	98923495	98963885	NM_006409	0	+	98930976	98963552	0	10	132,93,105,223,108,213,76,194,91,372,	0,7452,12308,18420,22979,28036,32467,33672,37670,40018,
chr7	100400186	100425143	NM_004444	0	-	100401082	100424652	0	17	1026,156,194,150,216,248,114,65,103,166,125,333,156,397,288,71,543,	0,2601,2936,3855,4800,10182,10530,11087,11354,14627,15955,16992,17576,19706,21079,21638,24414,
chr7	99998494	100026431	NM_017984	0	-	99998636	100018272	0	18	465,153,61,92,67,81,105,76,121,117,120,152,118,79,254,57,107,241,	0,1017,1644,2822,3306,4141,5822,6356,7667,8556,15103,15433,16194,18239,18758,19750,24158,27696,
chr7	100136833	100165843	NM_006076	0	+	100136969	100162614	0	12	357,94,116,154,166,126,121,89,84,129,86,3289,	0,9611,11185,14136,14882,16399,23048,23383,23652,24623,25007,25721,
chr1	11866152	11903201	NM_001256959	0	+	11866319	11900280	0	22	254,60,66,67,107,127,68,59,133,114,167,127,124,154,160,107,187,158,157,108,126,3002,	0,1035,10519,13392,16599,17611,18390,20060,20993,22010,22362,23100,27419,27781,28140,28388,29871,30903,31247,32239,32439,34047,
chr7	101006121	101202304	NM_133457	0	+	101006313	101200810	0	13	350,123,98,62,157,99,153,84,53,36,51,85,1654,	0,57136,84849,170241,177052,181157,182497,184315,186330,188267,190485,192946,194529,
chr7	102220092	102257205	NM_001079877	0	-	102223217	102257136	0	20	3247,65,121,136,170,145,138,193,113,65,151,118,95,132,82,130,62,114,57,134,	0,3358,4572,7989,12639,13348,14061,14404,14801,15659,15988,16366,20214,20611,22678,26212,29115,29695,31440,36979,
chr7	102096666	102105321	NM_017621	0	-	102097840	102105283	0	3	1762,198,161,	0,3384,8494,
chr7	102453307	102715288	NM_001111038	0	-	102453788	102669865	0	19	671,164,84,127,120,163,118,99,130,101,53,133,96,168,110,149,68,104,146,	0,9179,41916,64606,65470,70444,70707,71353,100225,113413,119020,150672,155161,212202,214588,215739,216490,242783,261835,
chr7	102993176	103086624	NM_206885	0	-	102993336	103061961	0	10	197,83,153,165,167,111,140,205,129,80,	0,45202,55121,57655,58690,60272,68008,68633,90353,93368,
chr7	103112230	103629963	NM_173054	0	-	103113258	103629803	0	64	1125,99,198,220,158,162,74,176,243,107,176,178,215,155,257,194,178,141,169,250,259,148,221,230,103,172,183,85,178,141,274,189,159,77,208,158,233,201,172,206,187,138,113,193,237,162,234,67,110,129,209,113,152,146,241,97,52,97,79,33,71,136,111,386,	0,11089,11869,14413,17958,18884,20169,23939,24742,26036,26293,28961,31232,39067,43401,47539,50238,51607,63532,67294,68413,70947,73340,79283,81677,81876,85193,86181,89748,90029,93494,94440,94817,100400,102308,103764,117812,121898,122537,124672,131520,132562,138911,139827,158156,163641,164451,168759,178490,179877,180767,182309,189592,210332,226069,229126,251356,256327,277642,281398,304773,361753,44…
chr1	11917520	11918992	NM_002521	0	-	11917711	11918890	0	3	208,256,234,	0,750,1238,
chr7	104654636	104754532	NM_182931	0	+	104681399	104753780	0	27	346,74,185,115,230,81,59,173,39,231,131,118,110,265,99,165,309,255,145,251,57,564,287,89,126,98,2261,	0,23936,26649,47974,49161,52537,59429,60453,61853,62773,63113,64656,67498,75819,77026,87235,87696,91249,91669,92332,92976,93172,94752,96090,96287,96581,97635,
chr7	103969103	104549003	NM_199000	0	+	103969227	104546662	0	3	569,237,2370,	0,408018,577530,
chr7	105400635	105517031	NM_152749	0	-	105401823	105517004	0	4	1274,105,69,208,	0,28414,115622,116188,
chr7	105096959	105162685	NM_019042	0	-	105098236	105148959	0	16	1414,92,130,102,127,161,62,126,129,78,112,145,102,85,430,187,	0,2655,6108,8800,11824,14175,15619,24539,25799,35027,38629,45907,49442,49676,51602,65539,
chr7	105603656	105676877	NM_152750	0	+	105603764	105673143	0	19	154,203,166,98,95,105,149,190,172,103,99,227,172,251,182,14,32,49,4039,	0,11633,17757,20981,31540,33039,38251,41287,49649,51900,52716,54635,57162,58987,61170,63471,65340,67581,69182,
chr7	106685177	106802256	NM_002736	0	+	106685352	106800027	0	11	482,36,53,84,107,154,102,75,66,139,2363,	0,25548,77219,83479,96114,101575,106189,108444,112251,112453,114716,
chr7	106809405	106842974	NM_001244262	0	+	106809457	106841876	0	11	67,184,229,142,112,113,157,145,318,142,1116,	0,10918,13412,16840,17400,17608,20331,21212,26873,31199,32453,
chr7	106297210	106301634	NM_175884	0	-	106300634	106301342	0	1	4424,	0,
chr7	107204401	107218968	NM_181581	0	+	107207515	107218005	0	8	253,89,137,122,118,123,227,1211,	0,631,3093,7188,9747,11231,12409,13356,
chr7	107564245	107643804	NM_002291	0	-	107564395	107643330	0	34	287,160,177,142,208,145,204,242,185,370,97,215,225,164,232,144,205,124,128,159,136,80,113,180,189,121,203,64,189,74,136,176,123,249,	0,429,2382,5263,5611,7555,8373,11614,13292,16188,27425,28208,29729,31666,35448,35890,36644,37405,37748,39104,40751,49191,51185,51433,51888,54246,56808,62221,62374,71086,74556,77757,79048,79310,
chr7	107301079	107358252	NM_000441	0	+	107302086	107355891	0	21	221,167,140,111,185,165,153,83,148,114,78,96,107,70,93,96,231,55,146,84,2385,	0,1004,2661,11503,13529,14310,22567,22820,28418,29489,33768,33986,35298,37407,39448,40466,41192,43696,49419,51904,54788,
chr7	107663995	107770801	NM_007356	0	-	107664483	107763609	0	34	628,154,174,139,208,145,204,206,161,376,97,221,225,158,232,144,178,121,116,186,151,80,110,180,189,121,215,64,189,74,136,158,67,51,	0,5492,7255,10657,13837,20201,24357,25775,28546,32081,34281,39223,40210,42211,42818,44465,46157,53393,54650,56050,68075,68786,71677,74852,79493,80948,82266,82958,84080,85620,88260,92453,99580,106755,
chr1	11905766	11907840	NM_006172	0	-	11906065	11907741	0	3	305,327,222,	0,1403,1852,
chr7	108110865	108166762	NM_001256007	0	-	108112844	108155935	0	11	2254,196,195,58,172,95,152,150,1139,46,290,	0,8762,17337,20988,26162,27061,32069,43722,44014,51054,55607,
chr7	110731061	110765509	NM_001099660	0	+	110762828	110764955	0	4	499,107,82,3039,	0,6021,8875,31409,
chr1	11994723	12035599	NM_000302	0	+	11994836	12034865	0	19	189,92,134,164,113,64,98,102,132,122,105,126,142,114,66,105,147,126,890,	0,13309,15106,15690,17956,20163,22250,23175,23849,25979,28865,29508,29977,30813,31584,32320,36003,38205,39986,
chr7	111846642	111983989	NM_021994	0	+	111846771	111982784	0	12	220,202,89,83,92,111,133,68,97,43,175,1374,	0,80285,89281,89641,111594,121129,123496,129516,131142,133255,134284,135973,
chr7	112092112	112117258	NM_001197079	0	+	112095873	112115574	0	12	454,105,85,125,158,51,179,109,135,129,96,1774,	0,3705,3944,4856,6803,9808,9943,10212,15923,20161,20708,23372,
chr7	111366163	111846462	NM_014705	0	-	111368329	111846193	0	52	2613,62,114,73,110,82,121,122,120,84,177,87,167,142,105,87,149,94,61,96,86,149,59,101,76,95,99,135,128,193,171,82,101,84,98,157,107,163,125,126,89,133,61,82,152,85,149,97,56,41,84,306,	0,6118,8946,10809,13026,13288,14986,15432,15905,20226,21159,29407,32516,34073,39010,40924,43421,52168,56756,57749,62554,64349,82713,83193,85766,96254,108480,118655,120891,137264,141876,143466,145882,146161,146359,150922,169504,174266,175569,189670,209431,214001,218702,219608,251023,258197,262906,268026,272339,274385,277939,479993,
chr7	112720467	112727833	NM_018970	0	-	112723663	112724776	0	3	4479,115,339,	0,5579,7027,
chr7	112459201	112579932	NM_152556	0	-	112461798	112579805	0	5	3227,115,171,142,287,	0,13414,76422,96159,120444,
chr1	11979644	11986485	NM_138346	0	-	11980371	11986294	0	3	745,854,1224,	0,3048,5617,
chr7	115850546	115898837	NM_015641	0	+	115850761	115897536	0	7	242,86,253,336,216,159,1490,	0,24041,38527,39668,41267,41825,46801,
chr7	115575201	115608367	NM_001244583	0	-	115580604	115608304	0	6	5784,148,76,57,115,129,	0,6745,15726,19438,21531,33037,
chr7	117003275	117067577	NM_130768	0	-	117003649	117067514	0	13	527,114,106,110,57,76,125,135,112,112,123,100,168,	0,4130,5390,16716,17789,18847,19764,21504,22476,56941,59015,63614,64134,
chr7	117120016	117308718	NM_000492	0	+	117120148	117307162	0	27	185,111,109,216,90,164,126,247,93,183,192,95,87,724,129,38,251,80,151,228,101,249,156,90,173,106,1757,	0,24290,29071,50936,54313,55285,56585,60137,62053,68678,79501,107776,110390,111971,114967,122863,123569,126711,130556,131618,134650,147559,162475,172879,184725,185496,186945,
chr7	116502562	116559313	NM_006136	0	+	116502665	116557921	0	10	142,64,52,64,207,80,79,72,63,1533,	0,25618,30485,36263,41668,43754,47724,49560,53551,55218,
chr7	116593380	116870075	NM_018412	0	+	116593594	116869911	0	15	365,83,160,55,116,76,155,98,115,73,103,151,93,140,260,	0,146435,166234,176466,177164,178558,182754,185108,217535,235994,237507,256460,265757,268596,276435,
chr1	12079298	12092106	NM_021933	0	+	12081783	12091865	0	10	311,196,348,85,109,59,130,97,138,328,	0,2403,2853,3591,9791,9981,10523,10786,12024,12480,
chr7	117824085	117844093	NM_016200	0	+	117824277	117832056	0	4	223,41,128,12128,	0,1622,4246,7880,
chr7	119913721	120390387	NM_012281	0	+	119914686	120387912	0	6	2080,163,96,93,248,2653,	0,459235,467866,468842,472112,474013,
chr7	120427373	120498177	NM_012338	0	-	120428645	120496817	0	8	1578,144,108,75,136,83,136,304,	0,19229,23143,28409,51457,52707,69378,70500,
chr7	120969089	120981158	NM_057168	0	+	120969346	120979399	0	4	352,251,287,2224,	0,531,2642,9845,
chr7	120629444	120901972	NM_001105533	0	+	120629675	120901727	0	18	480,184,107,76,133,169,143,73,168,105,170,71,51,187,169,118,137,287,	0,26274,57496,74847,108308,110535,134940,136429,137699,138991,140734,144432,146649,151436,152582,247323,254811,272241,
chr7	121713597	121784344	NM_005763	0	-	121716542	121773780	0	24	3064,177,89,116,96,168,141,109,111,127,122,68,60,112,123,149,128,79,147,68,85,177,225,130,	0,4294,5318,6053,7956,12468,18159,19299,19504,24906,25201,27827,28077,39574,40054,41530,43089,43335,44763,45019,52831,55817,59973,70617,
chr7	121958477	122526813	NM_017954	0	-	121960218	122526391	0	30	1915,105,108,33,84,75,148,156,120,142,159,6,105,124,64,102,188,139,7,201,109,67,140,112,119,237,81,333,114,761,	0,7053,27150,42364,42506,60944,68602,70159,74772,75017,89116,91193,97636,119917,123088,132950,152951,155957,161698,171657,172888,194825,236126,262755,296757,303057,310824,344813,418531,567575,
chr1	12227059	12269277	NM_001066	0	+	12227148	12267077	0	10	167,100,129,150,94,236,78,35,205,2481,	0,21793,23954,24771,25428,25860,26952,27581,34964,39737,
chr7	123565285	123600100	NM_153189	0	+	123593624	123600023	0	5	121,112,1160,90,563,	0,24640,28133,29765,34252,
chr7	122753587	122840025	NM_022444	0	-	122755571	122840000	0	15	2122,138,162,110,107,102,99,120,152,49,58,188,137,129,124,	0,3937,5547,9592,12035,15311,15849,20876,33625,54840,54970,55614,58234,67439,86314,
chr7	123321996	123389116	NM_003941	0	-	123324572	123388788	0	11	2638,109,521,154,43,169,24,97,87,135,445,	0,7099,10404,12772,13880,14636,22691,24334,24797,27146,66675,
chr7	124462439	124570037	NM_015450	0	-	124464015	124537227	0	19	1689,106,92,89,136,206,157,57,80,167,156,291,131,115,48,114,73,185,190,	0,2866,4828,6868,12893,18587,20421,24556,29486,30586,36571,40964,48525,69880,74779,75875,93188,106429,107408,
chr7	124385654	124406079	NM_005302	0	-	124386578	124405030	0	2	1743,2072,	0,18353,
chr7	127292201	127732659	NM_014390	0	+	127292427	127732110	0	24	304,150,121,79,161,92,159,107,91,114,90,101,111,73,142,110,189,142,124,70,114,204,45,615,	0,34465,42680,46727,49015,50287,51017,52691,55409,69139,155336,192175,235753,252598,277039,338798,422352,429210,432574,433561,434788,437339,439687,439843,
chr7	128577993	128590088	NM_001242452	0	+	128582135	128588872	0	8	110,206,190,62,34,393,119,1462,	0,4131,7905,8561,9083,9789,10270,10633,
chr1	12627938	12677820	NM_004753	0	-	12628368	12677353	0	6	515,126,239,120,144,662,	0,4817,10807,11382,12612,49220,
chr7	128432049	128462187	NM_022742	0	+	128432465	128457913	0	18	432,255,75,324,112,166,141,159,171,186,195,228,513,222,282,318,107,335,	0,2352,2698,9190,12654,13363,13765,14241,14692,15364,17454,18143,19804,20712,22642,23618,25762,29803,
chr7	128828712	128853385	NM_005631	0	+	128828992	128852292	0	12	611,206,210,173,220,124,93,109,186,149,135,1521,	0,14512,16331,16738,17278,17592,19887,20417,21491,22093,22764,23152,
chr7	128312345	128323379	NM_001012454	0	+	128312451	128323213	0	5	259,212,250,119,362,	0,3356,5272,7739,10672,
chr7	129470572	129592800	NM_182697	0	-	129474776	129592395	0	5	4329,129,75,77,458,	0,8474,48835,50162,121770,
chr1	12776117	12788726	NM_001103170	0	+	12779479	12785963	0	4	230,217,64,3538,	0,3359,4767,9071,
chr7	129074273	129123475	NM_001134336	0	+	129074313	129122910	0	20	169,70,75,135,121,69,107,128,204,236,66,64,72,75,98,127,101,67,105,793,	0,5589,9591,17180,18794,19709,19988,20811,22006,23782,24279,25084,25868,28533,29611,30179,32917,36216,46352,48409,
chr7	129269918	129396922	NM_001040110	0	+	129297191	129395021	0	11	91,232,115,127,141,159,198,102,158,125,2065,	0,27264,41350,47553,60327,78996,80295,81396,87140,97162,124939,
chr7	129710348	129775560	NM_014997	0	+	129710483	129770586	0	10	301,87,222,155,149,85,67,48,140,5184,	0,26412,45936,50240,51545,53942,55356,56895,58928,60028,
chr7	130146079	130353598	NM_012133	0	-	130146516	130353508	0	13	568,99,139,101,158,87,93,76,80,72,81,53,127,	0,1035,1446,2323,149744,150943,152335,155781,191629,201727,205609,206242,207392,
chr7	131185020	131241376	NM_001018111	0	-	131189069	131241118	0	9	4247,168,62,148,78,221,96,606,358,	0,5606,5998,6317,8689,9103,9974,10566,55998,
chr1	175036993	175117202	NM_022093	0	+	175046554	175116207	0	19	78,444,375,264,186,90,264,267,264,267,264,264,131,133,152,97,168,164,1136,	0,9526,11475,12305,15892,17547,26132,29559,30474,49081,50703,55542,59097,60174,60737,67987,68963,76529,79073,
chr1	12834983	12838048	NM_001080830	0	+	12835010	12837742	0	3	314,576,895,	0,702,2170,
chr7	132469622	132766828	NM_017812	0	-	132470397	132766697	0	8	799,136,71,84,118,82,88,212,	0,11580,53536,100799,190306,239683,285279,296994,
chr7	133812104	133948933	NM_144648	0	+	133812120	133948727	0	20	313,108,82,101,82,125,144,81,87,107,120,97,114,202,96,140,89,126,149,337,	0,9671,12084,15710,20886,30683,36044,47203,49624,51150,56381,64302,69639,71867,74128,94426,120203,121598,130904,136492,
chr7	135071821	135194875	NM_001008225	0	-	135073545	135123079	0	11	1825,498,250,58,125,126,102,87,198,266,239,	0,6848,8564,11099,23452,26415,27258,28103,35083,51084,122815,
chr7	134868589	134896316	NM_014149	0	-	134870902	134896254	0	15	2478,198,113,109,169,95,151,194,159,166,131,83,208,180,185,	0,3134,4595,5506,9393,9740,11096,12306,14155,20430,22090,23282,24953,25738,27542,
chr7	134331530	134364567	NM_199186	0	+	134346259	134363783	0	4	159,321,662,963,	0,11569,14668,32074,
chr7	134464163	134655480	NM_033157	0	+	134552484	134653096	0	15	337,88,112,147,403,78,146,262,141,44,79,138,96,81,2390,	0,64471,88280,149341,153575,156275,161679,168095,170961,178656,178799,180561,181120,185893,188927,
chr7	134671258	134820530	NM_178563	0	+	134672684	134820013	0	17	194,122,61,186,108,139,780,163,127,101,113,67,72,58,72,232,938,	0,1367,2742,6985,30544,46336,47641,50910,57517,58966,59291,72661,89890,93696,95212,128873,148334,
chr7	135611502	135662204	NM_145808	0	-	135614673	135661848	0	4	3258,84,114,428,	0,23844,24762,50274,
chr1	12806162	12821102	NM_152290	0	+	12806378	12820884	0	4	327,114,178,400,	0,9487,13080,14540,
chr7	135365986	135412933	NM_012450	0	-	135366310	135412244	0	16	462,138,162,125,98,102,102,120,185,81,37,55,173,137,129,788,	0,2885,4283,9962,10309,11084,12898,14129,18125,20441,21606,24357,24889,26875,40156,46159,
chr7	136912091	137028546	NM_002825	0	-	136912766	136939720	0	5	731,162,174,116,362,	0,23885,26119,27514,116093,
chr7	136553398	136701771	NM_001006630	0	+	136699612	136701013	0	4	341,158,78,2205,	0,609,123535,146168,
chr1	12952726	12958094	NM_001039361	0	-	12952746	12955678	0	4	579,579,312,48,	0,1690,2665,5320,
chr7	138145078	138270332	NM_003852	0	+	138145293	138269696	0	19	579,119,148,133,117,115,147,118,167,174,174,136,73,169,329,133,75,150,846,	0,43956,54878,58855,64907,68782,78323,90729,94364,107147,110496,113173,116039,117086,118870,120228,121363,123516,124408,
chr7	138279029	138348969	NM_174959	0	-	138279354	138347832	0	12	337,114,90,82,112,206,74,129,126,64,72,15,	0,2132,26761,31684,33065,33873,35764,50432,54727,62163,68789,69925,
chr7	137597556	137686847	NM_001253775	0	-	137597572	137686451	0	4	268,176,217,498,	0,3026,15339,88793,
chr7	139044591	139108203	NM_016019	0	+	139045007	139107086	0	10	477,95,99,111,144,177,92,30,192,1295,	0,16216,38753,42291,45798,47328,49717,52705,57692,62317,
chr7	138516126	138666064	NM_001164665	0	-	138522650	138666015	0	20	6779,146,158,47,318,154,224,206,116,197,185,178,149,60,184,131,178,89,2691,236,	0,8751,12935,20842,29758,36594,38157,39776,48157,50007,62961,67574,72207,73641,75538,77610,79765,80991,85367,149702,
chr1	12939032	12946025	NM_001009611	0	-	12939364	12943215	0	4	894,582,309,55,	0,2642,3890,6938,
chr7	138916230	138992982	NM_173569	0	+	138916230	138982582	0	18	468,93,102,138,104,490,71,130,119,114,144,51,43,51,1551,232,93,10450,	0,5520,20471,27003,27782,29767,34848,37909,40837,41812,42446,44612,47833,50520,51539,61747,62404,66302,
chr7	139528951	139720125	NM_030984	0	+	139529186	139719840	0	12	327,94,53,97,117,89,149,131,315,92,138,301,	0,43082,46432,82072,107038,124215,126306,128481,132766,177939,186571,190873,
chr7	140103842	140126050	NM_001008749	0	+	140107446	140125950	0	4	175,224,184,369,	0,3581,7831,21839,
chr7	140218219	140302342	NM_015689	0	-	140218506	140302197	0	18	319,87,246,118,42,178,149,141,78,70,110,188,51,94,201,122,128,1140,	0,1212,3435,4887,7331,8898,26198,28379,37216,39723,41288,48666,50343,51225,55388,67169,69233,82983,
chr1	12907235	12908237	NM_001146181	0	-	12907260	12908142	0	1	1002,	0,
chr7	139784545	139876741	NM_030647	0	-	139790893	139876737	0	20	6443,274,83,209,149,98,155,125,210,90,92,107,88,163,187,142,161,118,86,198,	0,7058,9310,11809,12153,12799,14133,15153,17205,26349,28745,34367,35696,39875,41891,42696,44747,48793,54359,91998,
chr7	140372952	140394908	NM_052853	0	+	140373130	140394603	0	8	1111,147,129,96,252,129,54,446,	0,1458,6002,7889,13837,16444,17607,21510,
chr7	140774031	141180179	NM_001195278	0	+	140774110	141170586	0	4	461,114,138,9844,	0,138359,363376,396304,
chr7	141251077	141354209	NM_018238	0	+	141255266	141352724	0	16	157,115,40,80,76,93,33,95,70,80,58,151,98,71,85,1623,	0,4175,41868,45284,49927,59917,62868,64193,70454,82623,85682,89970,90533,97985,100247,101509,
chr7	141408152	141431071	NM_001105558	0	+	141408558	141430120	0	12	748,197,46,173,122,147,108,86,171,143,143,977,	0,5856,7869,10719,12582,14781,15588,15837,16673,18951,21178,21942,
chr7	143318044	143422176	NM_001130025	0	+	143400087	143421823	0	7	69,637,992,98,214,240,724,	0,82029,98731,100329,101706,102259,103408,
chr7	142985307	143004789	NM_032982	0	+	142985548	143002164	0	11	315,151,168,82,95,177,129,91,150,110,2757,	0,3325,4085,4402,6015,6382,11708,11989,15569,16459,16725,
chr1	12884467	12891264	NM_001146344	0	-	12884799	12888523	0	4	894,582,308,55,	0,2640,3889,6742,
chr7	144149033	144533146	NM_022445	0	-	144150637	144532695	0	9	1723,112,147,96,73,70,72,59,87,	0,96550,139482,171225,196866,230968,313939,383619,384026,
chr7	148504463	148581441	NM_001203248	0	-	148504737	148544390	0	20	335,85,81,82,96,179,126,41,95,170,241,92,164,103,141,121,117,102,124,186,	0,1699,1938,2961,4253,6587,7542,8134,9312,9850,10505,12224,19097,19792,21368,22356,25262,39125,39810,76792,
chr7	149535508	149564568	NM_001099220	0	+	149535700	149561373	0	8	216,112,105,698,178,105,2112,3371,	0,6205,7731,9315,11741,21002,21963,25689,
chr7	149412147	149431664	NM_032534	0	+	149416729	149431136	0	17	293,140,120,156,156,132,174,156,198,174,174,153,182,195,141,105,1370,	0,4476,4951,5778,6323,7365,7726,8677,9595,10258,10830,13466,14131,15089,15370,16614,18147,
chr1	12916940	12921764	NM_023014	0	+	12918864	12921634	0	4	62,312,579,689,	0,1899,2607,4135,
chr7	150845675	150864867	NM_001098834	0	-	150845675	150864635	0	2	554,770,	0,18422,
chr7	150076405	150095719	NM_173680	0	+	150085558	150095183	0	3	76,80,2119,	0,9104,17195,
chr7	150725509	150744869	NM_007188	0	+	150725602	150742436	0	16	188,313,156,95,106,162,86,98,106,34,137,95,134,148,251,2574,	0,5182,5850,6082,6301,7158,7459,7650,8121,11845,12075,12405,12676,13538,15548,16786,
chr7	151253200	151329344	NM_024429	0	-	151254286	151329185	0	12	1118,94,147,38,166,127,55,46,59,82,110,190,	0,4409,7963,9231,9605,12601,14056,16549,18776,20256,39230,75954,
chr7	151722777	151819427	NM_022087	0	+	151791312	151818762	0	12	192,333,124,167,126,250,118,153,219,105,138,797,	0,68497,75105,77419,79552,82345,84835,87553,91464,92985,95138,95853,
chr7	155437202	155574179	NM_053043	0	+	155437570	155567735	0	18	411,79,49,77,319,172,209,253,59,133,344,312,288,642,207,189,89,6493,	0,20666,28358,34099,36081,56264,62351,66694,73876,93021,93551,95206,97310,100452,119303,121958,130050,130484,
chr7	155293952	155326539	NM_001103176	0	-	155295762	155301732	0	4	1848,97,204,85,	0,5762,7636,32502,
chr7	156931654	157062066	NM_014671	0	+	156931966	157060449	0	23	378,54,75,147,116,158,154,221,152,188,87,158,233,105,88,98,133,248,213,189,67,131,1788,	0,24849,30087,31343,35958,39729,42557,43147,44917,47873,62760,68437,68742,77906,81728,84293,86446,92119,109407,114993,115283,117953,128624,
chr1	12851545	12856777	NM_023013	0	+	12853376	12856145	0	4	78,312,579,1191,	0,1806,2518,4041,
chr7	157129710	157210133	NM_058246	0	+	157151266	157208792	0	10	128,91,110,60,111,132,142,71,207,1424,	0,21530,26144,29485,30356,45229,47850,48524,72778,78999,
chr7	156473569	156685902	NM_022458	0	-	156476771	156685687	0	17	3288,162,67,91,74,78,77,81,73,65,69,127,104,140,40,73,281,	0,7154,43236,44559,44888,47054,47768,53301,75517,81258,82232,82793,115513,145729,152877,155937,212052,
chr7	156742416	156765876	NM_138400	0	+	156742431	156762397	0	11	1002,125,196,324,111,168,122,133,132,110,3654,	0,2751,4380,10128,12428,13285,14182,16547,17238,19364,19806,
chr7	158523688	158622319	NM_020728	0	-	158526897	158622253	0	22	3255,50,106,132,99,374,150,87,75,96,90,49,83,177,121,56,90,73,77,135,42,540,	0,3424,4505,6050,8025,10525,12531,17196,18651,28488,29060,30498,32085,33679,36656,42343,57006,57347,62652,66944,68033,98091,
chr7	158649268	158738883	NM_018051	0	+	158649426	158738470	0	25	173,54,421,83,306,56,55,69,78,220,103,130,112,89,130,173,163,114,62,52,61,100,132,224,612,	0,13277,14564,20031,23106,27986,30443,34687,45161,45798,49411,54972,56407,57655,62162,65799,66993,69609,69824,70414,73877,77551,77840,85347,89003,
chr7	158820865	158937649	NM_003382	0	-	158823306	158937463	0	13	2615,42,130,92,70,61,151,142,98,98,108,100,237,	0,3653,3763,6038,6406,7777,8577,14860,30306,75582,81637,114272,116547,
chr7	158424002	158497520	NM_017760	0	-	158424357	158494590	0	28	407,100,101,104,141,188,100,141,117,174,154,71,174,113,223,153,180,126,96,87,70,95,135,155,115,189,117,106,	0,12978,14208,15149,19521,20982,23284,23807,24028,24949,25241,27027,30883,32873,33217,40203,44166,48649,49410,51989,54861,56037,58508,59257,61531,61998,70510,73412,
chr7	330135	331454	NM_001195127	0	+	330135	331454	0	3	107,169,426,	0,483,893,
chr7	536896	559481	NM_033023	0	-	538200	558638	0	6	1315,127,188,105,97,906,	0,3856,13549,15091,20134,21679,
chr7	855193	883509	NM_001171946	0	+	872161	883273	0	6	47,97,189,185,27,532,	0,16948,23241,26389,27649,27784,
chr7	1022834	1029276	NM_017781	0	+	1022847	1028458	0	9	187,163,150,158,174,139,185,142,1006,	0,1213,1751,1967,3425,3908,4148,5078,5436,
chr7	937536	994289	NM_006869	0	-	938557	994113	0	11	1050,229,72,63,84,147,113,83,92,131,258,	0,1133,1519,2202,2633,6226,7160,22068,28652,37474,56495,
chr7	1004485	1015235	NM_001031617	0	-	1009013	1015145	0	3	4607,112,172,	0,8331,10578,
chr7	1126442	1133451	NM_001505	0	+	1131364	1132492	0	2	438,2409,	0,4600,
chr1	173010359	173020103	NM_005092	0	-	173010506	173020102	0	3	494,31,223,	0,2719,9521,
chr1	12977512	12980233	NM_001012277	0	+	12977512	12980233	0	3	287,576,562,	0,669,2159,
chr7	1097140	1098897	NM_138445	0	+	1097151	1098153	0	1	1757,	0,
chr7	1272653	1276613	NM_001080461	0	+	1272653	1276613	0	3	274,176,1146,	0,502,2814,
chr7	1192542	1199855	NM_182491	0	-	1192704	1197848	0	5	318,132,95,100,256,	0,2546,4749,5251,7057,
chr7	1473994	1499109	NM_182924	0	-	1474231	1498962	0	17	314,47,115,74,91,124,65,156,161,94,293,777,116,191,142,49,290,	0,742,2383,3176,3531,3738,3930,4481,5566,6232,7833,10293,12354,13216,14261,15881,24825,
chr7	1509912	1544018	NM_001080453	0	-	1510212	1543596	0	48	416,110,92,71,114,113,128,193,134,124,227,88,125,124,184,141,160,255,125,99,147,162,112,168,105,180,150,180,130,198,61,92,97,158,78,121,109,177,142,146,187,106,160,138,197,291,99,60,	0,569,856,1294,1996,2795,3289,3891,4428,5671,5952,6293,6517,7273,7476,8089,8449,9153,10040,10558,11065,12269,13465,13726,14821,15013,16348,16645,17043,17483,19067,19314,22733,23477,24539,25156,25879,26861,28135,28430,28698,28978,29196,29607,29893,32624,33626,34046,
chr7	1606969	1609629	NM_032302	0	-	1607333	1608975	0	2	517,870,	0,1790,
chr7	1581870	1596066	NM_001097620	0	-	1586587	1595120	0	9	4947,198,170,92,76,91,166,219,317,	0,5507,6284,7619,7888,8070,8582,13031,13879,
chr1	12998301	13007406	NM_001010889	0	-	12998504	13002348	0	4	765,582,309,64,	0,2512,3760,9041,
chr7	1748797	1787590	NM_001128636	0	+	1784232	1786719	0	2	91,3651,	0,35142,
chr7	2281856	2290780	NM_002452	0	+	2284209	2290636	0	4	35,164,146,317,	0,2341,7635,8607,
chr7	2291404	2354099	NM_013321	0	-	2294690	2354056	0	11	3400,150,150,69,133,161,81,122,118,206,137,	0,5104,5595,5965,11460,12528,17789,20080,23342,26330,62558,
chr7	2273925	2281833	NM_013393	0	-	2274756	2281804	0	3	1274,290,37,	0,5127,7871,
chr1	13035542	13038381	NM_001100631	0	+	13035542	13038381	0	3	293,579,574,	0,679,2265,
chr7	2394473	2420377	NM_003751	0	+	2394556	2419132	0	19	582,193,120,58,129,158,132,67,47,211,73,123,79,139,126,78,109,118,464,	0,5871,7806,8231,8793,9533,11478,11686,12160,14633,16938,17834,19689,20550,22111,23850,24295,24555,25440,
chr7	2443194	2474216	NM_001243795	0	+	2472274	2473519	0	2	100,2019,	0,29003,
chr7	2552162	2568063	NM_001166355	0	+	2552288	2566846	0	9	173,172,49,100,154,86,166,86,1284,	0,628,12166,12690,12885,13156,13715,14307,14617,
chr7	2577443	2595392	NM_152743	0	-	2577702	2594065	0	14	955,173,99,103,74,187,119,92,120,373,148,155,143,272,	0,1369,1734,1976,3169,3488,3908,4310,5394,5780,7099,9514,16495,17677,
chr7	2671602	2704436	NM_025250	0	+	2671789	2701373	0	14	310,170,112,221,96,73,76,56,93,93,137,174,76,3135,	0,14884,15173,15449,15990,17598,17944,20218,20949,24123,24429,26317,26971,29699,
chr7	4815261	4834026	NM_014855	0	+	4815346	4831016	0	17	126,138,187,145,110,169,141,38,163,179,143,141,112,98,133,215,3281,	0,5544,5937,7685,8058,8572,9277,9784,9891,10619,12003,12523,13209,14201,14828,15042,15484,
chr7	4721929	4811074	NM_001037165	0	+	4721939	4802095	0	9	570,186,157,147,194,167,285,225,9260,	0,58539,72160,72938,74695,76752,77012,78765,79885,
chr7	5322560	5343704	NM_001040661	0	+	5327447	5342570	0	11	153,180,132,114,129,75,263,139,188,241,1277,	0,4876,7802,8194,8763,11930,14006,16058,16310,17492,19867,
chr7	5566778	5570232	NM_001101	0	-	5567378	5569288	0	6	744,182,439,240,129,78,	0,856,1133,2013,2387,3376,
chr1	13182959	13184326	NM_001136561	0	-	13182990	13183872	0	2	1094,62,	0,1305,
chr7	5515427	5553399	NM_024963	0	-	5521405	5553305	0	5	6135,219,1544,219,112,	0,15434,24691,29615,37860,
chr7	5938340	5965603	NM_015622	0	+	5938430	5965318	0	15	210,98,94,78,48,84,176,82,62,112,34,118,159,128,341,	0,1574,1763,2145,2947,3951,6384,11325,13151,14133,20157,21139,24677,25125,26922,
chr7	5965776	6010314	NM_173565	0	-	5965998	6006747	0	21	403,199,94,129,144,108,149,80,115,190,122,145,177,121,86,174,69,76,339,120,66,	0,2050,6636,8874,11612,12576,17178,17765,18918,22074,25149,26929,29859,31761,32847,34545,38356,39491,40717,41172,44472,
chr7	5920428	5925994	NM_001097622	0	+	5920520	5925720	0	4	153,133,110,300,	0,1695,3092,5266,
chr7	6061877	6098860	NM_014413	0	-	6064303	6098714	0	15	2555,234,83,115,101,112,328,61,100,81,100,38,134,159,264,	0,4481,6368,6671,15177,16313,18645,20686,22315,23824,24745,26560,27665,32299,36719,
chr7	6048881	6063465	NM_006303	0	+	6048994	6063322	0	4	248,207,232,532,	0,5895,8563,14052,
chr7	6071006	6076183	NM_001271700	0	+	6071006	6076017	0	3	216,98,1109,	0,1463,4068,
chr7	6369039	6388590	NM_001037163	0	-	6370005	6370785	0	2	1827,387,	0,19164,
chr1	13108513	13117751	NM_001013407	0	-	13108837	13112680	0	4	886,582,309,78,	0,2632,3880,9160,
chr7	6448746	6487643	NM_001142936	0	-	6449467	6487473	0	13	920,251,73,69,128,81,78,84,127,123,172,152,265,	0,1014,3695,3850,7511,7725,12611,15636,16872,23721,27246,36837,38632,
chr7	6500711	6523849	NM_001100603	0	-	6502596	6523688	0	4	2095,159,101,252,	0,8515,13103,22886,
chr7	6617064	6628610	NM_018106	0	+	6620192	6628541	0	8	65,220,124,74,179,126,245,363,	0,1067,3121,4173,4639,5872,7582,11183,
chr7	6629914	6648355	NM_024067	0	+	6629914	6647792	0	6	192,222,166,528,40,765,	0,1362,4151,9545,11817,17676,
chr7	6655526	6663921	NM_017560	0	+	6655805	6662602	0	3	291,118,3169,	0,1294,5226,
chr1	13328832	13331671	NM_001100631	0	-	13328832	13331671	0	3	574,579,293,	0,1581,2546,
chr7	6728063	6746566	NM_016265	0	-	6730478	6744804	0	5	4271,96,127,65,504,	0,8906,9252,16726,17999,
chr7	6838565	6865926	NM_198097	0	-	6838854	6865828	0	15	345,128,159,118,34,112,62,82,176,84,48,78,94,98,218,	0,2013,2430,6003,7069,13017,14041,15829,20831,23346,24378,25154,25520,25705,27143,
chr7	7222245	7288280	NM_020156	0	+	7273950	7283358	0	4	206,237,668,5126,	0,51688,55640,60909,
chr7	7606615	7647110	NM_019005	0	+	7612106	7646723	0	13	88,82,98,1334,99,255,170,66,159,153,205,130,484,	0,622,1041,5451,7113,16133,18651,21513,22420,27995,29272,38957,40011,
chr7	10971579	10979813	NM_002489	0	-	10973262	10979684	0	4	1740,58,89,171,	0,6137,6855,8063,
chr7	12250847	12276890	NM_018374	0	+	12254436	12271601	0	9	204,194,219,64,160,141,50,54,5428,	0,2979,3587,7236,13004,18457,19167,19840,20615,
chr7	12370508	12443852	NM_001135924	0	-	12370808	12443342	0	29	315,104,96,96,96,96,96,96,96,96,141,220,251,115,105,156,137,965,209,271,74,218,145,90,248,66,232,185,568,	0,2582,5258,6105,6294,9439,11176,12200,13312,13491,20690,25228,26382,28695,30264,30483,36474,38662,39773,42094,43806,44127,46893,48594,49603,52653,58244,62711,72776,
chr7	12629147	12693228	NM_033128	0	+	12662500	12692340	0	14	51,150,93,133,89,216,122,91,171,178,122,78,61,1016,	0,14991,33278,35487,36239,37061,39578,46522,50824,54615,55061,59944,62318,63065,
chr7	12726451	12730558	NM_212460	0	+	12727879	12728482	0	2	217,2765,	0,1342,
chr7	15650836	15726308	NM_005924	0	-	15652011	15726027	0	3	1400,173,798,	0,15534,74674,
chr7	16501105	16505474	NM_015464	0	-	16502172	16505293	0	2	1483,386,	0,3983,
chr7	16566504	16621114	NM_001195280	0	+	16566577	16621114	0	9	163,74,70,82,111,90,153,28,166,	0,5615,10747,30480,32009,39433,40511,53194,54444,
chr7	16685758	16746148	NM_014038	0	+	16705068	16745713	0	12	155,65,177,104,66,136,110,171,147,139,123,464,	0,19303,28278,35167,36646,39771,43663,48700,50781,51914,58413,59926,
chr1	13359818	13369057	NM_001013407	0	+	13364890	13368733	0	4	78,309,582,886,	0,5050,6025,8353,
chr7	16832263	16844738	NM_006408	0	-	16832531	16841420	0	8	318,84,64,74,53,64,146,180,	0,2296,4991,7104,8511,8680,9018,12295,
chr7	16793350	16824161	NM_014399	0	+	16793592	16823116	0	6	305,168,81,114,114,1120,	0,22485,23316,24072,25277,29691,
chr7	17338275	17385775	NM_001621	0	+	17338888	17382688	0	11	678,188,107,90,124,131,203,110,142,1243,3231,	0,11284,23849,29107,31300,32104,35260,36235,36993,40334,44269,
chr7	18066399	18067486	NM_175886	0	-	18066448	18067405	0	1	1087,	0,
chr7	19184404	19185044	NM_152898	0	-	19184484	19184985	0	1	640,	0,
chr7	19155090	19157295	NM_000474	0	-	19156335	19156944	0	2	664,1002,	0,1203,
chr7	19735084	19748660	NM_001002926	0	-	19737938	19748639	0	4	3266,209,142,275,	0,4610,9317,13301,
chr7	20821893	20826508	NM_198956	0	-	20823908	20825381	0	3	3521,96,112,	0,3673,4503,
chr7	21940516	21985542	NM_001127370	0	-	21941939	21956434	0	11	1454,137,150,126,168,72,378,138,141,54,144,	0,2079,3211,4607,5390,5669,7231,10718,15855,39363,44882,
chr7	22459062	22539901	NM_207342	0	-	22459422	22534474	0	5	393,165,456,115,169,	0,73121,73880,75328,80670,
chr7	22766765	22771621	NM_000600	0	+	22766881	22771192	0	5	135,191,114,147,597,	0,297,1546,2367,4259,
chr7	22852250	22862471	NM_019059	0	-	22852788	22862398	0	3	554,49,176,	0,5368,10045,
chr7	22980877	23053770	NM_032581	0	-	22985207	23030730	0	11	4905,160,88,117,96,116,81,180,102,79,227,	0,18997,19976,23156,34951,35434,36082,37010,42685,49802,72666,
chr1	175913966	176176370	NM_001001740	0	-	175914288	176176114	0	19	340,45,161,125,118,117,82,109,144,136,115,58,77,69,120,65,98,60,663,	0,2364,42112,43457,44531,82741,98355,98879,101350,136321,140945,171793,190179,204175,218038,218996,231079,239802,261741,
chr1	13447413	13452656	NM_001024661	0	-	13448049	13450836	0	4	1195,579,312,78,	0,2146,3136,5165,
chr7	23221445	23240630	NM_007342	0	+	23221704	23240364	0	7	380,229,95,77,87,85,844,	0,3243,5225,14012,14853,17631,18341,
chr7	23286315	23314729	NM_001005340	0	+	23286476	23313843	0	11	231,153,144,174,159,318,135,103,209,94,1046,	0,6610,7472,10195,13283,13759,19784,21189,23270,26824,27368,
chr7	23338939	23349180	NM_138446	0	+	23338971	23349162	0	4	288,179,82,206,	0,1518,8547,10035,
chr7	23544400	23571656	NM_013293	0	-	23545177	23571443	0	8	788,68,129,116,189,166,134,249,	0,964,1356,2638,8112,11581,16925,27007,
chr7	23636997	23684327	NM_138771	0	+	23650934	23682734	0	4	227,85,383,1778,	0,588,13792,45552,
chr7	24323806	24331484	NM_000905	0	+	24324859	24331306	0	4	88,188,81,203,	0,1053,5311,7475,
chr7	25158269	25164980	NM_018947	0	-	25163319	25163738	0	3	5199,177,162,	0,5300,6549,
chr7	25264190	25268105	NM_022150	0	-	25264740	25268058	0	3	602,401,185,	0,2054,3730,
chr7	25174315	25219817	NM_138811	0	-	25175590	25218927	0	10	2097,92,175,89,182,30,72,177,158,537,	0,7544,7943,16899,20314,23804,26492,33592,44478,44965,
chr1	13421175	13428191	NM_001010890	0	+	13424002	13427859	0	4	78,309,582,894,	0,2811,3791,6122,
chr7	26229555	26240413	NM_002137	0	-	26232135	26240197	0	11	2403,83,123,120,63,81,102,211,147,111,222,	0,2559,3315,3639,5911,6465,6621,6871,7379,7686,10636,
chr7	26241323	26253227	NM_016587	0	+	26242618	26251828	0	6	123,52,143,163,95,1526,	0,1267,4664,6689,9958,10378,
chr7	26677489	26686924	NM_001145531	0	+	26678763	26686159	0	4	66,850,69,1006,	0,624,2825,8429,
chr7	27210209	27213955	NM_018951	0	-	27211517	27213925	0	2	1583,988,	0,2758,
chr7	27193337	27196296	NM_006896	0	-	27194527	27196164	0	2	1504,511,	0,2448,
chr7	27180670	27183287	NM_019102	0	-	27181453	27183226	0	2	1034,623,	0,1994,
chr1	13474052	13477569	NM_001099850	0	-	13474688	13477522	0	3	1210,579,334,	0,2218,3183,
chr7	27139972	27142394	NM_006735	0	-	27140344	27142119	0	2	1112,666,	0,1756,
chr7	27202056	27205149	NM_152739	0	-	27203221	27205076	0	2	1404,653,	0,2440,
chr7	27168125	27170399	NM_002141	0	-	27168843	27170352	0	2	1065,663,	0,1611,
chr7	27145808	27166639	NM_153631	0	-	27147533	27150259	0	4	2531,646,84,135,	0,3925,16369,20696,
chr7	27220775	27224835	NM_005523	0	-	27222414	27224763	0	2	1872,781,	0,3279,
chr7	27185201	27187393	NM_024014	0	-	27185276	27187368	0	2	335,467,	0,1725,
chr7	27132613	27135625	NM_153620	0	-	27134914	27135531	0	3	1801,95,448,	0,2266,2564,
chr7	27236498	27239725	NM_000522	0	-	27237816	27239696	0	2	1563,951,	0,2276,
chr7	27282163	27286192	NM_001989	0	+	27282649	27286044	0	3	913,257,688,	0,2503,3341,
chr7	28992973	28998029	NM_014817	0	-	28995226	28997662	0	2	4524,531,	0,4525,
chr7	29603426	29606911	NM_175887	0	+	29605945	29606335	0	2	567,1111,	0,2374,
chr7	30050198	30066417	NM_017946	0	-	30054350	30066124	0	4	4311,128,152,490,	0,8413,12082,15729,
chr7	30174551	30202381	NM_152793	0	+	30174752	30197164	0	3	363,123,5328,	0,11241,22502,
chr7	30323922	30407308	NM_147128	0	+	30324973	30402050	0	5	1520,96,106,80,1658,	0,39335,71421,78070,81728,
chr7	30464142	30518393	NM_006092	0	-	30465253	30496537	0	14	1184,84,84,84,84,84,84,84,1825,175,322,89,141,172,	0,4847,8569,11471,13046,21614,22440,23771,26689,30610,32194,34625,35374,54079,
chr7	30791750	30797218	NM_001199219	0	+	30791766	30795467	0	3	170,205,2181,	0,1599,3287,
chr7	30691558	30739719	NM_001202481	0	-	30693075	30726065	0	14	1658,42,136,86,73,61,154,118,110,86,126,227,94,160,	0,3096,3637,3984,8630,10213,10751,13127,13587,15285,29972,34446,37248,48001,
chr7	30811032	30932002	NM_032222	0	+	30811109	30931620	0	18	140,120,236,244,410,59,107,117,89,102,64,66,68,64,162,181,73,431,	0,7015,10560,14332,19748,57262,65241,67783,69343,79037,80799,81977,87840,100825,104077,110763,111503,120539,
chr7	31003635	31019146	NM_000823	0	+	31003683	31018859	0	13	105,103,108,98,98,133,154,61,70,92,130,42,413,	0,4813,5042,5846,7098,7942,9964,10408,10950,11756,12408,13260,15098,
chr7	30951414	30965131	NM_198098	0	+	30951524	30963244	0	4	494,165,81,2067,	0,10266,10764,11650,
chr7	31092075	31151093	NM_001199637	0	+	31102880	31146298	0	14	218,122,106,108,110,98,133,154,61,70,92,130,42,4984,	0,10734,12371,25530,31680,32276,32849,33922,34481,35165,40182,50775,52406,54034,
chr7	31377074	31380538	NM_022728	0	-	31377868	31378882	0	2	1829,332,	0,3132,
chr7	31726630	31748069	NM_006658	0	+	31732055	31746897	0	5	290,118,153,153,1252,	0,5389,8452,9948,20187,
chr1	13386646	13390765	NM_001012276	0	-	13386981	13389702	0	4	897,576,312,58,	0,1811,2769,4061,
chr7	32535175	32623779	NM_015060	0	+	32535321	32623519	0	16	239,121,86,72,90,67,41,39,70,536,135,220,118,54,89,376,	0,47577,49130,53283,55770,56665,58163,58994,62995,63365,74456,77635,80391,84655,85238,88228,
chr7	32524944	32534870	NM_001130710	0	-	32526872	32528915	0	5	1961,73,28,96,29,	0,2352,3292,3916,9897,
chr7	32907777	32931468	NM_015483	0	-	32908956	32919216	0	4	2715,166,508,321,	0,6826,11269,23370,
chr7	33053724	33102409	NM_001002009	0	-	33054341	33075581	0	10	719,201,163,90,86,47,70,99,55,230,	0,1557,3326,5522,7159,7940,9926,12704,21821,48455,
chr7	33134409	33149002	NM_203288	0	-	33134845	33148984	0	6	635,62,92,130,31,170,	0,1695,2473,4509,5733,14423,
chr1	13495253	13498259	NM_001045480	0	+	13495283	13498128	0	3	317,579,690,	0,713,2316,
chr7	35672269	35734772	NM_022373	0	-	35673299	35733940	0	9	1192,118,324,123,155,114,78,444,362,	0,1652,2475,5690,34774,37555,40541,61524,62141,
chr7	36363758	36429734	NM_001100425	0	-	36366368	36429683	0	7	2769,98,306,133,689,70,159,	0,6832,9706,10896,32752,59709,65817,
chr7	37779995	37780913	NM_181791	0	+	37779995	37780913	0	1	918,	0,
chr7	37960920	37991542	NM_001242948	0	+	37960967	37989998	0	3	133,209,1741,	0,27521,28881,
chr1	13516065	13526943	NM_001099852	0	+	13521972	13526873	0	4	95,291,579,632,	0,5903,7671,10246,
chr7	37888198	37940002	NM_016616	0	+	37889868	37936694	0	18	132,233,40,58,107,72,117,67,74,93,197,176,145,108,152,145,238,157,	0,227,1663,1781,2032,8677,13431,14799,15751,16928,19105,28235,35706,36548,39680,45869,48273,51647,
chr7	37945534	37956525	NM_003014	0	-	37947080	37956139	0	6	1732,64,199,66,81,831,	0,3684,6186,8280,8440,10160,
chr7	38217807	38270272	NM_032016	0	+	38247105	38268455	0	9	215,283,78,78,54,118,96,73,749,	0,29240,36150,36821,38818,38981,41358,50592,51716,
chr7	38299243	38313248	NM_001003806	0	-	38299688	38305094	0	4	588,48,330,61,	0,2528,5706,13944,
chr7	39606002	39612480	NM_020192	0	+	39606017	39612305	0	3	144,122,605,	0,4102,5873,
chr7	40172341	40174251	NM_138701	0	-	40172657	40174166	0	2	517,424,	0,1486,
chr7	41728600	41742706	NM_002192	0	-	41729247	41739972	0	3	1540,531,104,	0,10984,14002,
chr1	13607766	13610487	NM_001012277	0	-	13607766	13610487	0	3	562,576,287,	0,1476,2434,
chr7	42948871	42951689	NM_001099858	0	-	42949233	42951666	0	2	1649,176,	0,2642,
chr7	42956461	42971805	NM_002787	0	-	42957172	42971757	0	8	828,58,74,82,123,133,77,89,	0,915,4995,6462,7812,9673,10520,15255,
chr7	42971938	42977453	NM_031903	0	+	42971985	42977175	0	3	177,182,533,	0,2615,4982,
chr7	43678845	43769140	NM_018224	0	-	43679180	43688213	0	6	435,77,149,100,53,113,	0,1326,6004,8288,9353,90182,
chr7	43798271	43846941	NM_000712	0	+	43810757	43846834	0	8	62,33,122,120,98,108,172,366,	0,12465,29231,32576,34042,41792,45003,48304,
chr7	43966034	43995735	NM_015983	0	+	43966131	43992294	0	7	121,64,32,78,106,94,3487,	0,11995,16390,16518,22196,24163,26214,
chr1	178062863	178448648	NM_170692	0	+	178063627	178442374	0	18	966,128,127,107,110,154,99,555,145,145,237,202,179,862,135,203,88,6439,	0,189835,206263,296371,326782,345693,347820,348946,351789,357842,358687,360718,362992,363954,370549,372191,373605,379346,
chr7	44084238	44101315	NM_001122956	0	+	44084336	44100515	0	13	181,56,113,75,147,78,152,52,106,96,116,106,940,	0,5585,7190,8227,12117,13142,13489,13789,14238,14714,14903,15408,16137,
chr7	44154278	44163169	NM_006230	0	-	44154383	44163158	0	11	266,102,128,158,81,199,115,124,122,276,60,	0,615,1086,1435,1750,2137,2453,2939,3263,7154,8831,
chr7	44102325	44105186	NM_000290	0	-	44102362	44105128	0	3	204,181,472,	0,2105,2389,
chr7	44040488	44049723	NM_175064	0	+	44040624	44047367	0	7	395,228,59,86,319,105,1458,	0,1700,2963,4252,6378,6819,7777,
chr7	44111846	44122129	NM_013284	0	-	44112889	44122037	0	11	1130,84,243,103,133,121,72,171,99,184,280,	0,1377,1535,1883,2150,4261,6492,7323,7613,8485,10003,
chr7	44143959	44154159	NM_001129	0	+	44144264	44153860	0	21	558,342,72,72,123,78,78,78,54,110,140,85,145,86,124,197,180,352,140,100,967,	0,2185,3078,3268,3448,3646,4538,4746,4927,5654,5846,6364,6552,6793,7146,7493,7781,8197,8630,8891,9233,
chr7	44178462	44180916	NM_021223	0	-	44178519	44180904	0	7	159,49,79,105,76,114,15,	0,657,918,1459,1848,2097,2439,
chr7	44240577	44253893	NM_006555	0	+	44240734	44251881	0	7	261,83,101,105,66,102,2048,	0,3589,5406,6409,7154,10044,11268,
chr7	44183869	44198887	NM_033507	0	-	44184734	44198719	0	10	1010,234,156,184,100,96,120,155,163,216,	0,1226,2192,3379,5489,5698,6685,8000,9030,14802,
chr7	44605015	44614137	NM_001257189	0	-	44605600	44613494	0	13	663,77,106,90,74,95,114,245,91,171,161,162,703,	0,1031,2701,3486,3713,4392,4598,6075,6930,7157,7473,8166,8419,
chr7	44618761	44621827	NM_182547	0	-	44619077	44621805	0	5	466,147,126,101,182,	0,1930,2286,2560,2884,
chr7	44795786	44809479	NM_174929	0	+	44795848	44807222	0	17	112,115,203,184,261,180,169,145,211,106,158,68,69,245,170,243,2365,	0,237,759,1190,1660,3093,4237,5261,5507,6693,7068,8231,8753,9147,9976,10233,11328,
chr1	13736906	13747803	NM_001099852	0	+	13742811	13747733	0	4	95,291,579,632,	0,5901,7690,10265,
chr7	44836240	44842716	NM_021130	0	+	44836323	44841021	0	5	152,31,89,173,1831,	0,2605,2750,3060,4645,
chr7	44915891	44924960	NM_033224	0	-	44924008	44924947	0	1	9069,	0,
chr7	44873212	44887725	NM_201516	0	-	44874155	44887570	0	4	949,114,78,158,	0,7285,9663,14355,
chr7	45002259	45018704	NM_033054	0	-	45002337	45018560	0	22	235,155,114,105,145,224,208,167,133,75,71,171,115,146,225,117,111,54,166,94,209,239,	0,309,1388,1754,2284,2976,3412,4011,4944,5223,6752,7044,7379,7931,8174,9012,9454,12513,12823,13903,14202,16206,
chr7	45139698	45151346	NM_030900	0	-	45139923	45148836	0	9	327,115,112,246,145,111,324,461,105,	0,1158,1403,1725,2247,3233,5341,8727,11543,
chr1	13641972	13648988	NM_001010890	0	+	13644799	13648656	0	4	78,309,582,894,	0,2811,3791,6122,
chr7	45120035	45128493	NM_001146334	0	-	45120107	45128493	0	8	87,123,147,147,72,113,4005,67,	0,203,439,680,1164,1318,1671,8391,
chr7	45951843	45960871	NM_000598	0	-	45954418	45960739	0	5	1590,141,120,227,535,	0,2560,4303,4968,8493,
chr7	45927958	45933267	NM_000596	0	+	45928251	45932690	0	4	642,170,129,709,	0,2188,3572,4600,
chr7	47694841	47701246	NM_001123065	0	+	47694876	47698826	0	3	105,64,2742,	0,3449,3663,
chr7	48075107	48100894	NM_001100159	0	+	48075905	48099869	0	9	120,156,186,109,157,98,224,12,1072,	0,697,5823,7970,10949,14369,17189,19084,24715,
chr7	48002884	48019222	NM_004507	0	-	48004952	48019116	0	8	2151,120,100,75,108,177,128,158,	0,4518,5931,12325,13442,15129,15401,16180,
chr1	13694888	13698405	NM_001099850	0	-	13695524	13698358	0	3	1210,579,334,	0,2218,3183,
chr7	48026745	48068716	NM_001030019	0	-	48026926	48068535	0	10	301,93,168,116,85,163,41,104,62,303,	0,1639,7166,8882,18820,20016,21886,30113,38728,41668,
chr7	48128745	48148330	NM_003364	0	+	48134380	48147954	0	9	270,177,65,118,159,115,210,147,516,	0,1039,5614,10521,12675,14148,17724,18212,19069,
chr7	50135681	50198852	NM_001161834	0	+	50135681	50198765	0	9	553,98,77,139,68,42,108,108,211,	0,8228,33631,38022,40012,44054,45195,55364,62960,
chr7	50511831	50518088	NM_022116	0	-	50512960	50514985	0	4	3164,109,161,90,	0,4047,5429,6167,
chr7	53103348	53104618	NM_182595	0	+	53103364	53104255	0	1	1270,	0,
chr7	54610018	54636948	NM_182546	0	+	54610423	54636778	0	5	484,167,51,337,247,	0,2296,4621,7508,26683,
chr7	54819939	54826939	NM_001012456	0	-	54820103	54825281	0	4	174,103,100,85,	0,3532,5248,6915,
chr7	55861236	55930482	NM_207366	0	-	55863605	55929689	0	10	2549,133,169,97,162,187,196,121,69,102,	0,11714,13546,25583,40881,49398,50979,52973,68399,69144,
chr7	56032269	56067875	NM_001202469	0	+	56032302	56066765	0	8	125,140,95,141,32,95,84,1175,	0,13549,16896,19151,20270,30317,32789,34431,
chr7	55980330	56008433	NM_182633	0	+	55980368	56007699	0	4	86,127,93,1759,	0,10524,10969,26344,
chr7	56019610	56023033	NM_015969	0	+	56020888	56022871	0	3	13,140,432,	0,1261,2991,
chr7	56131916	56148365	NM_015411	0	+	56131947	56147305	0	9	155,157,115,45,151,56,85,145,1145,	0,4258,8773,9950,10362,12610,13878,14140,15304,
chr7	56147975	56160689	NM_001258459	0	-	56148746	56156634	0	11	1017,126,154,91,164,66,96,55,179,117,161,	0,1347,1610,1880,2995,3367,3866,6687,7315,8576,12553,
chr1	13716087	13719064	NM_001099851	0	+	13716117	13718962	0	3	317,579,661,	0,713,2316,
chr7	56182373	56184090	NM_001145712	0	-	56183713	56184007	0	2	217,383,	0,1334,
chr7	56169265	56174187	NM_016139	0	-	56169543	56174106	0	4	289,145,250,131,	0,1294,2653,4791,
chr7	56119377	56131682	NM_001762	0	+	56119541	56130778	0	14	301,64,135,174,104,111,160,83,97,148,134,103,73,977,	0,737,2684,3939,4626,6308,6677,6935,7859,8584,9122,10062,10998,11328,
chr1	13668268	13673511	NM_001099854	0	-	13668904	13671691	0	4	1195,435,392,78,	0,2290,3136,5165,
chr7	57187325	57207571	NM_033273	0	-	57187546	57200031	0	5	1534,96,127,53,257,	0,6399,6973,12667,19989,
chr7	57509882	57533265	NM_001159279	0	+	57509994	57529655	0	4	151,127,96,4836,	0,12283,12896,18547,
chr7	63505820	63538927	NM_001159522	0	+	63505999	63538927	0	4	182,127,96,1274,	0,23448,24071,31833,
chr7	63667580	63680668	NM_001159524	0	+	63667580	63680668	0	4	39,127,96,977,	0,5889,6810,12111,
chr7	63773185	63810017	NM_001170905	0	+	63774528	63809525	0	5	44,281,127,96,1550,	0,1065,23451,24079,35282,
chr7	63980254	64023505	NM_178558	0	-	63981538	64023332	0	4	2624,96,127,203,	0,23830,24429,43048,
chr7	64126510	64171401	NM_016220	0	+	64152319	64169034	0	7	153,142,160,127,127,96,4700,	0,2904,13044,24266,25115,25732,40191,
chr7	64254765	64294059	NM_001271638	0	+	64275310	64292580	0	4	184,89,127,2231,	0,19671,20530,37063,
chr7	64434829	64451414	NM_015852	0	-	64438496	64441798	0	4	5085,96,133,1090,	0,6935,7532,15495,
chr7	64363619	64391955	NM_021148	0	+	64363695	64389416	0	4	178,127,96,3924,	0,14339,14955,24412,
chr7	64838767	64865998	NM_152626	0	+	64838910	64864788	0	4	146,127,96,2745,	0,14047,14951,24486,
chr7	65425672	65447301	NM_000181	0	-	65425883	65447170	0	12	378,136,177,85,147,179,153,188,143,185,186,341,	0,3637,7045,9596,13609,13840,14233,15329,18713,19041,19538,21288,
chr7	65540833	65558329	NM_001024946	0	+	65541068	65557899	0	15	247,195,84,57,98,78,53,63,115,85,60,84,81,107,575,	0,5956,6521,7033,7230,10738,11487,11882,12960,13244,13429,13765,16159,16710,16921,
chr7	65579804	65619553	NM_001142414	0	+	65579815	65617344	0	5	97,37,95,58,2359,	0,12886,19462,30625,37390,
chr1	183441505	183523328	NM_001174061	0	+	183485073	183521066	0	22	279,118,133,172,72,151,136,163,157,71,61,120,427,145,383,372,150,81,160,171,146,2376,	0,43503,45317,54225,55585,56521,57027,60793,61305,64774,66009,68613,69705,71982,72559,73595,74732,76837,77393,78380,78674,79447,
chr1	13801444	13840242	NM_001010847	0	-	13802313	13840088	0	2	1123,785,	0,38013,
chr7	66093867	66108216	NM_153033	0	+	66094051	66104219	0	4	328,170,179,4374,	0,4394,9372,9975,
chr7	66205642	66276448	NM_014504	0	+	66236886	66274271	0	9	137,196,167,167,82,133,92,257,2576,	0,31227,34571,43019,54855,56718,58667,64484,68230,
chr7	66386202	66423538	NM_017994	0	+	66406852	66420509	0	7	246,177,286,151,184,144,3050,	0,20632,23760,27328,29736,32010,34286,
chr7	72716513	72722864	NM_001168348	0	-	72717592	72722787	0	9	1224,211,179,116,139,109,61,123,170,	0,1309,1713,2230,2442,4877,5066,5914,6181,
chr7	72726534	72742085	NM_178125	0	-	72726916	72738785	0	7	972,125,23,231,96,417,183,	0,4029,6151,6286,7611,11852,15368,
chr1	13911966	13944452	NM_001006624	0	+	13933726	13942406	0	6	168,134,130,39,112,2053,	0,21701,24915,28215,28828,30433,
chr7	72848108	72850450	NM_003508	0	+	72848337	72850113	0	1	2342,	0,
chr7	72950682	72972065	NM_001707	0	-	72951627	72971908	0	6	1038,80,171,97,76,249,	0,1581,3529,7195,15814,21134,
chr7	72983276	72993013	NM_012453	0	-	72984836	72992879	0	7	2026,153,127,152,185,131,264,	0,2242,3897,4373,4991,5436,9473,
chr7	73095247	73097781	NM_032317	0	-	73097072	73097753	0	1	2534,	0,
chr7	73082173	73086440	NM_001077621	0	+	73082288	73085706	0	4	253,172,83,1097,	0,1575,2176,3170,
chr7	73113534	73134017	NM_004603	0	-	73114736	73133961	0	10	1280,111,138,74,109,74,75,100,78,86,	0,1525,3640,4550,4943,5145,5945,9384,9840,20397,
chr7	73097897	73112551	NM_017528	0	+	73097955	73112216	0	12	106,38,96,83,97,97,51,86,46,59,90,390,	0,199,3068,3250,3431,7348,9028,9761,10056,10424,14037,14264,
chr7	73007523	73038870	NM_032954	0	-	73008194	73038822	0	17	790,130,124,71,114,116,151,68,532,170,81,202,45,90,83,107,341,	0,1080,2443,2648,2959,3170,3445,3671,3988,6332,12494,12716,13780,14137,14396,22877,31006,
chr7	73183326	73184600	NM_001306	0	-	73183716	73184379	0	1	1274,	0,
chr7	73245192	73247015	NM_001305	0	+	73245531	73246161	0	1	1823,	0,
chr7	73150424	73153184	NM_001145364	0	-	73150888	73153127	0	5	597,182,174,136,209,	0,834,1467,2233,2551,
chr7	73248920	73256855	NM_152559	0	-	73249072	73256470	0	6	412,90,136,129,127,36,	0,5440,5823,6479,7427,7899,
chr7	73275488	73280223	NM_182504	0	+	73275524	73280203	0	3	108,429,317,	0,3834,4418,
chr7	73442426	73484236	NM_001081753	0	+	73442517	73483030	0	31	173,51,30,33,36,93,51,66,42,72,30,72,42,60,54,90,60,147,54,165,42,162,45,126,39,72,60,75,39,45,1250,	0,7267,8458,9610,13119,14517,14887,15006,15782,17125,18091,18599,19578,20045,20406,23653,23827,25066,26619,28174,28575,31789,32043,32279,33004,35056,35213,35524,37597,38635,40560,
chr7	73624086	73644164	NM_032464	0	+	73630305	73639072	0	14	332,189,123,40,44,49,38,36,31,56,60,180,122,891,	0,5065,6190,7068,9987,10203,10460,10827,10947,11880,13967,14261,14882,19187,
chr7	73588705	73611429	NM_031992	0	+	73588713	73609638	0	6	67,188,65,97,138,1931,	0,13235,15297,15446,20365,20793,
chr7	74072029	74175022	NM_001518	0	+	74103462	74173168	0	33	365,104,139,135,184,29,55,44,78,57,111,66,184,59,72,184,59,72,184,59,75,102,66,184,56,81,84,184,29,42,42,76,1145,	0,31428,33275,41261,42547,42906,47466,48691,53333,59184,71094,72537,74790,76235,77773,78812,80357,85758,87067,88192,88646,90322,91332,91575,93663,94392,95396,96148,97811,99122,100262,101080,101848,
chr7	74210483	74267841	NM_173537	0	-	74211000	74251500	0	16	2121,29,184,84,78,66,57,78,44,55,29,184,120,139,104,179,	0,5842,7155,8634,10791,12961,14946,16788,23600,24015,26471,26668,28978,37444,40918,57179,
chr7	74188308	74203659	NM_000265	0	+	74188378	74203504	0	11	142,81,76,166,56,123,108,118,105,146,277,	0,3304,5119,5294,6817,8973,9559,11219,14019,14594,15074,
chr7	74379082	74438803	NM_001145063	0	+	74379082	74438803	0	9	113,71,194,133,124,111,83,95,66,	0,43077,52683,53075,54057,55124,56959,59461,59655,
chr7	74456282	74489699	NM_030798	0	-	74457139	74489573	0	11	935,86,174,88,182,85,52,67,129,130,450,	0,10535,13725,15353,18117,20737,22824,24112,26194,30171,32967,
chr1	14075875	14114574	NM_001007257	0	+	14099664	14113022	0	4	107,111,4414,1565,	0,23697,29037,37134,
chr7	74508346	74565623	NM_001003795	0	+	74524756	74565103	0	16	210,104,139,120,184,29,55,44,78,57,66,78,84,184,29,2124,	0,16405,19844,28345,30590,30942,33370,33796,40596,42464,44245,46411,48563,49942,51410,55153,
chr7	75024902	75034888	NM_198853	0	+	75028217	75034491	0	5	182,417,96,231,424,	0,3297,8025,9219,9562,
chr7	75124298	75133628	NM_001099435	0	+	75124434	75131261	0	8	395,231,59,86,108,211,105,1472,	0,1698,2962,4256,6387,6570,6903,7858,
chr7	75441113	75443033	NM_002991	0	-	75441113	75443033	0	3	169,118,73,	0,1510,1847,
chr7	75398841	75419064	NM_006072	0	-	75399010	75401494	0	4	266,115,151,30,	0,2365,2580,20193,
[truncated: 16,790 more rows]

## Sheet: lncRNA_CPS
Dataset. b. Set of lncRNA transcripts with co-ordinates from hg19 in bed format for complete promoter set (CPS).
chr9	33512956	33514771	OTTHUMT00000001034	1	-	33514771	33514771	255,0,0	3	134111150	0,1256,1665
chr9	33604294	33605279	OTTHUMT00000001041	1	+	33605279	33605279	255,0,0	2	274271	0,714
chr9	33719687	33722553	OTTHUMT00000001049	1	+	33722553	33722553	255,0,0	2	179965	0,1901
chr9	33732972	33738414	OTTHUMT00000001051	1	-	33738414	33738414	255,0,0	2	270129	0,5313
chr9	34665024	34666109	OTTHUMT00000001152	1	-	34666109	34666109	255,0,0	3	346,68,63	0,585,1022
chr1	38674705	38680439	OTTHUMT00000001202	1	-	38680439	38680439	255,0,0	4	1789,89,354,51	0,2700,3064,5683
chr1	38940867	38942156	OTTHUMT00000001204	1	+	38942156	38942156	255,0,0	3	629,63,98	0,997,1191
chr1	107360860	107380815	OTTHUMT00000001239	1	+	107380815	107380815	255,0,0	3	121,539,74	0,1965,19881
chr1	4000676	4015322	OTTHUMT00000001241	1	+	4015322	4015322	255,0,0	3	821503010	0,377,11636
chr1	81000662	81050048	OTTHUMT00000001249	1	-	81050048	81050048	255,0,0	2	275,74	0,49312
chr1	81106968	81112473	OTTHUMT00000001252	1	+	81112473	81112473	255,0,0	3	118129226	0,2941,5279
chr1	2728414	2729257	OTTHUMT00000001337	1	-	2729257	2729257	255,0,0	2	149458	0,385
chr1	2730996	2731563	OTTHUMT00000001338	1	-	2731563	2731563	255,0,0	2	257172	0,395
chr1	4611794	4612205	OTTHUMT00000001544	1	+	4612205	4612205	255,0,0	2	315,41	0,370
chr1	4631607	4643481	OTTHUMT00000001545	1	+	4643481	4643481	255,0,0	5	82,123,298,96,83	0,922,10729,11535,11791
chr1	4007208	4009040	OTTHUMT00000001812	1	-	4009040	4009040	255,0,0	3	180639118	0,808,1714
chr1	4472110	4484747	OTTHUMT00000001814	1	+	4484747	4484747	255,0,0	6	582,35,237,428,101,694	0,3502,4261,10709,11297,11943
chr1	2481721	2485589	OTTHUMT00000002187	1	-	2485589	2485589	255,0,0	2	4493159	0,709
chr1	2512998	2515972	OTTHUMT00000002191	1	+	2515972	2515972	255,0,0	3	91126409	0,1810,2565
chr1	89550	91105	OTTHUMT00000003226	1	-	91105	91105	255,0,0	2	500819	0,736
chr1	8066073	8066784	OTTHUMT00000003621	1	-	8066784	8066784	255,0,0	2	198212	0,499
chr1	9561150	9563530	OTTHUMT00000003726	1	-	9563530	9563530	255,0,0	2	457251	0,2129
chr1	2357418	2362089	OTTHUMT00000004637	1	+	2362089	2362089	255,0,0	2	58313	0,4358
chr1	9242270	9243855	OTTHUMT00000004915	1	+	9243855	9243855	255,0,0	2	105164	0,1421
chr1	8268731	8275270	OTTHUMT00000004930	1	+	8275270	8275270	255,0,0	4	202,109,54,132	0,1815,5953,6407
chr1	8278249	8280589	OTTHUMT00000004931	1	-	8280589	8280589	255,0,0	2	344133	0,2207
chr1	6787586	6790072	OTTHUMT00000004980	1	+	6790072	6790072	255,0,0	2	86293	0,2193
chr1	14675449	14677518	OTTHUMT00000005696	1	-	14677518	14677518	255,0,0	2	424155	0,1914
chr1	14548385	14549613	OTTHUMT00000005700	1	-	14549613	14549613	255,0,0	2	217,65	0,1163
chr1	17177815	17179624	OTTHUMT00000006251	1	-	17179624	17179624	255,0,0	4	157150295133	0,253,754,1676
chr1	17181901	17185779	OTTHUMT00000006253	1	+	17185779	17185779	255,0,0	3	117529236	0,1305,3642
chr1	521368	523833	OTTHUMT00000006453	1	-	523833	523833	255,0,0	3	370135337	0,832,2128
chr1	17516277	17524112	OTTHUMT00000006615	1	+	17524112	17524112	255,0,0	3	1482014327	0,3182,3508
chr1	529838	532878	OTTHUMT00000006709	1	+	532878	532878	255,0,0	2	298200	0,2840
chr1	700236	714006	OTTHUMT00000006889	1	-	714006	714006	255,0,0	7	391,59,66,216,132,110,343	0,1472,3691,4640,8119,9314,13427
chr1	677192	685396	OTTHUMT00000006890	1	-	685396	685396	255,0,0	2	15383322	0,4882
chr1	696290	697369	OTTHUMT00000006891	1	+	697369	697369	255,0,0	2	244212	0,867
chr1	18712322	18715008	OTTHUMT00000006932	1	+	18715008	18715008	255,0,0	2	392,99	0,2587
chr1	717324	720070	OTTHUMT00000007013	1	+	720070	720070	255,0,0	2	192321	0,2425
chr1	745488	753092	OTTHUMT00000007014	1	-	753092	753092	255,0,0	2	62340	0,7264
chr1	752750	755214	OTTHUMT00000007025	1	+	755214	755214	255,0,0	2	8321112	0,1352
chr1	142807	146831	OTTHUMT00000007036	1	-	146831	146831	255,0,0	3	204124190	0,3578,3834
chr1	139789	140339	OTTHUMT00000007038	1	-	140339	140339	255,0,0	2	58265	0,285
chr1	16847188	16848303	OTTHUMT00000007047	1	+	16848303	16848303	255,0,0	2	94248	0,867
chr1	18044181	18076473	OTTHUMT00000007156	1	+	18076473	18076473	255,0,0	4	58,161,89,302	0,873,3993,31990
chr1	165888	168767	OTTHUMT00000007168	1	-	168767	168767	255,0,0	3	54,66,158	0,2211,2721
chr1	160445	161525	OTTHUMT00000007169	1	+	161525	161525	255,0,0	2	245212	0,868
chr1	20484184	20487059	OTTHUMT00000007686	1	+	20487059	20487059	255,0,0	2	1556937	0,1938
chr1	20569587	20571148	OTTHUMT00000007692	1	+	20571148	20571148	255,0,0	2	120360	0,1201
chr1	20738796	20739746	OTTHUMT00000007960	1	-	20739746	20739746	255,0,0	3	179,87,110	0,264,840
chr1	453826	460465	OTTHUMT00000007987	1	-	460465	460465	255,0,0	2	340,86	0,6553
chr1	453216	453948	OTTHUMT00000007989	1	+	453948	453948	255,0,0	2	102304	0,428
chr1	1360831	1363179	OTTHUMT00000008136	1	-	1363179	1363179	255,0,0	2	361,82	0,2266
chr1	1363501	1365635	OTTHUMT00000008137	1	-	1365635	1365635	255,0,0	2	929281	0,1853
chr1	21742814	21743867	OTTHUMT00000008192	1	+	21743867	21743867	255,0,0	3	298150157	0,650,896
chr1	25436948	25439611	OTTHUMT00000009331	1	-	25439611	25439611	255,0,0	2	372242	0,2421
chr1	27852315	27857072	OTTHUMT00000009779	1	+	27857072	27857072	255,0,0	2	81202	0,4555
chr1	27986838	27989233	OTTHUMT00000009783	1	-	27989233	27989233	255,0,0	2	395,46	0,2349
chr1	29196994	29203848	OTTHUMT00000010344	1	-	29203848	29203848	255,0,0	3	520249316	0,1757,6538
chr1	30882406	30884485	OTTHUMT00000010416	1	-	30884485	30884485	255,0,0	3	165156186	0,1364,1893
chr1	30613109	30614454	OTTHUMT00000010419	1	+	30614454	30614454	255,0,0	2	78473	0,872
chr1	31283224	31288400	OTTHUMT00000010457	1	-	31288400	31288400	255,0,0	2	337107	0,5069
chr1	31297521	31306580	OTTHUMT00000010557	1	+	31306580	31306580	255,0,0	3	154,64,228	0,1456,8831
chr1	32307619	32321169	OTTHUMT00000011211	1	-	32321169	32321169	255,0,0	2	2129128	0,13422
chr1	35316294	35317156	OTTHUMT00000011553	1	+	35317156	35317156	255,0,0	2	456264	0,598
chr1	37238740	37241369	OTTHUMT00000012051	1	+	37241369	37241369	255,0,0	2	174289	0,2340
chr1	37728339	37790701	OTTHUMT00000012052	1	-	37790701	37790701	255,0,0	4	216147122111	0,7717,13399,62251
chr1	35642809	35643737	OTTHUMT00000012074	1	-	35643737	35643737	255,0,0	2	191148	0,780
chr1	27202623	27204736	OTTHUMT00000012180	1	+	27204736	27204736	255,0,0	2	178128	0,1985
chr1	25907968	25916847	OTTHUMT00000012834	1	+	25916847	25916847	255,0,0	2	295188	0,8691
chr1	41134760	41153260	OTTHUMT00000019595	1	-	41153260	41153260	255,0,0	5	27,181,143,56,64	0,338,4227,12406,18436
chr1	46641157	46642150	OTTHUMT00000020145	1	-	46642150	46642150	255,0,0	2	144251	0,742
chr1	32817121	32819143	OTTHUMT00000020210	1	+	32819143	32819143	255,0,0	3	89,91,87	0,1191,1935
chr1	32814794	32816264	OTTHUMT00000020212	1	-	32816264	32816264	255,0,0	2	628,59	0,1411
chr1	41329585	41342342	OTTHUMT00000020814	1	+	41342342	41342342	255,0,0	3	39228204	0,254,12553
chr1	46912344	46915376	OTTHUMT00000021455	1	-	46915376	46915376	255,0,0	3	473438218	0,779,2814
chr1	47643840	47644943	OTTHUMT00000021645	1	-	47644943	47644943	255,0,0	2	281,82	0,1021
chr1	47644921	47645829	OTTHUMT00000021648	1	+	47645829	47645829	255,0,0	2	189290	0,618
chr1	50671755	50688799	OTTHUMT00000021721	1	-	50688799	50688799	255,0,0	2	225,25	0,17019
chr1	13650430	13650910	OTTHUMT00000021789	1	+	13650910	13650910	255,0,0	2	124260	0,220
chr1	13983805	13987033	OTTHUMT00000021790	1	-	13987033	13987033	255,0,0	2	45962	0,2266
chr1	47897804	47900313	OTTHUMT00000021830	1	-	47900313	47900313	255,0,0	1	2509	0
chr1	48519880	48532873	OTTHUMT00000021834	1	+	48532873	48532873	255,0,0	3	58127604	0,861,12389
chr1	48154134	48169055	OTTHUMT00000021838	1	+	48169055	48169055	255,0,0	3	120,40,655	0,5732,14266
chr1	48671636	48672515	OTTHUMT00000021839	1	+	48672515	48672515	255,0,0	3	87,149,34	0,181,845
chr1	48567386	48627543	OTTHUMT00000021845	1	-	48627543	48627543	255,0,0	5	236,114,114,108,73	0,26193,26745,57834,60084
chr1	47846599	47874149	OTTHUMT00000021847	1	-	47874149	47874149	255,0,0	3	216109158	0,5320,27392
chr1	47223946	47233300	OTTHUMT00000021894	1	+	47233300	47233300	255,0,0	4	101124159104	0,6703,7410,9250
chr1	46921494	46948147	OTTHUMT00000021917	1	+	46948147	46948147	255,0,0	2	88266	0,26387
chr1	13429633	13430107	OTTHUMT00000022044	1	+	13430107	13430107	255,0,0	2	124254	0,220
chr1	48544458	48547868	OTTHUMT00000022065	1	-	48547868	48547868	255,0,0	2	238,54	0,3356
chr1	53814159	53814905	OTTHUMT00000022105	1	-	53814905	53814905	255,0,0	2	143240	0,506
chr1	53832339	53833917	OTTHUMT00000022107	1	-	53833917	53833917	255,0,0	2	610240	0,1338
chr1	56611392	56620896	OTTHUMT00000022251	1	+	56620896	56620896	255,0,0	3	161271299	0,5280,9205
chr1	56880634	56881638	OTTHUMT00000022253	1	+	56881638	56881638	255,0,0	4	188,95,77,185	0,285,570,819
chr1	51660766	51700768	OTTHUMT00000022441	1	-	51700768	51700768	255,0,0	2	2234132	0,39870
chr1	56289479	56333921	OTTHUMT00000022600	1	+	56333921	56333921	255,0,0	5	95162109128151	0,8457,23622,39125,44291
chr1	56410759	56415792	OTTHUMT00000022602	1	+	56415792	56415792	255,0,0	2	166287	0,4746
chr1	54982084	54982932	OTTHUMT00000023021	1	-	54982932	54982932	255,0,0	2	627,56	0,792
chr1	54881928	54886533	OTTHUMT00000023024	1	+	54886533	54886533	255,0,0	2	27262	0,4343
chr1	54878380	54879139	OTTHUMT00000023025	1	-	54879139	54879139	255,0,0	3	170173111	0,373,648
chr1	59304119	59316926	OTTHUMT00000023039	1	-	59316926	59316926	255,0,0	3	241,123,31	0,2649,12776
chr1	59361516	59362375	OTTHUMT00000023041	1	-	59362375	59362375	255,0,0	2	165,54	0,805
chr1	59486270	59488692	OTTHUMT00000023093	1	+	59488692	59488692	255,0,0	3	25,90,37	0,889,2385
chr1	59598185	59664293	OTTHUMT00000023102	1	-	59664293	59664293	255,0,0	3	233100439	0,717,65669
chr1	59522314	59553867	OTTHUMT00000023103	1	-	59553867	59553867	255,0,0	4	107141194181	0,25925,29760,31372
chr1	60580546	60615351	OTTHUMT00000024949	1	+	60615351	60615351	255,0,0	3	99141443	0,33638,34362
chr1	63604920	63628824	OTTHUMT00000025342	1	+	63628824	63628824	255,0,0	3	248168407	0,19786,23497
chr1	63715693	63717442	OTTHUMT00000025343	1	+	63717442	63717442	255,0,0	2	438316	0,1433
chr1	63466167	63476596	OTTHUMT00000025348	1	-	63476596	63476596	255,0,0	2	307,48	0,10381
chr1	63489877	63491329	OTTHUMT00000025349	1	+	63491329	63491329	255,0,0	2	104255	0,1197
chr1	69521580	69650686	OTTHUMT00000025521	1	+	69650686	69650686	255,0,0	5	150,119,48,92,218	0,29282,32617,126872,128888
chr1	69898937	69901092	OTTHUMT00000025522	1	+	69901092	69901092	255,0,0	2	51407	0,1748
chr1	69709054	69715106	OTTHUMT00000025523	1	-	69715106	69715106	255,0,0	2	225209	0,5843
chr1	65532309	65533420	OTTHUMT00000025777	1	-	65533420	65533420	255,0,0	2	176134	0,977
chr1	71181615	71185972	OTTHUMT00000025916	1	-	71185972	71185972	255,0,0	2	344,88	0,4269
chr1	67995312	67998012	OTTHUMT00000025987	1	+	67998012	67998012	255,0,0	3	120,64,224	0,685,2476
chr1	73240953	73256963	OTTHUMT00000026183	1	+	73256963	73256963	255,0,0	6	274,85,187,214,355,216	0,3002,4836,8399,11356,15794
chr1	73214603	73364823	OTTHUMT00000026184	1	-	73364823	73364823	255,0,0	5	108,111,51,117,112	0,245,101829,149846,150108
chr1	13146776	13147256	OTTHUMT00000026266	1	+	13147256	13147256	255,0,0	2	124260	0,220
chr1	73772898	73785344	OTTHUMT00000026414	1	+	73785344	73785344	255,0,0	3	148138194	0,3637,12252
chr1	74175050	74180897	OTTHUMT00000026419	1	+	74180897	74180897	255,0,0	2	58262	0,5585
chr1	71716681	71717802	OTTHUMT00000026633	1	+	71717802	71717802	255,0,0	2	60458	0,663
chr1	77223808	77244952	OTTHUMT00000026685	1	-	77244952	77244952	255,0,0	3	45125278	0,156,20866
chr1	77533604	77544167	OTTHUMT00000026695	1	+	77544167	77544167	255,0,0	4	82164108143	0,164,816,10420
chr1	80839048	80840306	OTTHUMT00000026797	1	-	80840306	80840306	255,0,0	2	395185	0,1073
chr1	79789453	79790534	OTTHUMT00000026864	1	+	79790534	79790534	255,0,0	2	191151	0,930
chr1	83439611	83451891	OTTHUMT00000026939	1	-	83451891	83451891	255,0,0	3	1190,226,60	0,5132,12220
chr1	83911735	83920454	OTTHUMT00000026942	1	+	83920454	83920454	255,0,0	2	622114	0,8605
chr1	76477008	76485041	OTTHUMT00000026985	1	+	76485041	76485041	255,0,0	3	75,71,223	0,1936,7810
chr1	76507375	76531913	OTTHUMT00000026986	1	+	76531913	76531913	255,0,0	2	208191	0,24347
chr1	82680903	82726817	OTTHUMT00000027201	1	-	82726817	82726817	255,0,0	2	553118	0,45796
chr1	84255962	84267148	OTTHUMT00000027497	1	+	84267148	84267148	255,0,0	3	163,93,427	0,10414,10759
chr1	61005920	61106163	OTTHUMT00000027657	1	-	61106163	61106163	255,0,0	8	185,115,74,126,836,124,116,220	0,2048,33089,47788,55289,59878,99762,100023
chr1	90976466	90999029	OTTHUMT00000027723	1	-	90999029	90999029	255,0,0	4	76,22,28,105	0,1077,3072,22458
chr1	91317315	91319843	OTTHUMT00000027727	1	+	91319843	91319843	255,0,0	2	521,59	0,2469
chr1	87819206	87837338	OTTHUMT00000028275	1	-	87837338	87837338	255,0,0	4	344,355,103,87	0,1320,4052,18045
chr1	86064813	86066417	OTTHUMT00000029185	1	+	86066417	86066417	255,0,0	2	101154	0,1450
chr1	90254472	90256051	OTTHUMT00000029205	1	+	90256051	90256051	255,0,0	2	69440	0,1139
chr1	94610666	94611175	OTTHUMT00000029326	1	+	94611175	94611175	255,0,0	2	103249	0,260
chr1	94713463	94715048	OTTHUMT00000029383	1	+	94715048	94715048	255,0,0	2	132,80	0,1505
chr1	94798822	94800404	OTTHUMT00000029385	1	+	94800404	94800404	255,0,0	2	143337	0,1245
chr1	94784034	94790125	OTTHUMT00000029386	1	-	94790125	94790125	255,0,0	2	429163	0,5928
chr1	90421224	90422281	OTTHUMT00000029425	1	-	90422281	90422281	255,0,0	2	536,62	0,995
chr1	98676302	98738214	OTTHUMT00000029438	1	+	98738214	98738214	255,0,0	3	641012064	0,38699,59848
chr1	96719624	96839681	OTTHUMT00000029470	1	-	96839681	96839681	255,0,0	6	1682,81,66,79,42,44	0,49415,50204,99085,101157,120013
chr1	96458020	96488436	OTTHUMT00000029473	1	+	96488436	96488436	255,0,0	3	45,74,348	0,3656,30068
chr1	95051111	95057853	OTTHUMT00000029603	1	-	95057853	95057853	255,0,0	2	1207964	0,5778
chr1	95086706	95089740	OTTHUMT00000029604	1	-	95089740	95089740	255,0,0	2	8061466	0,1568
chr1	99937917	99999571	OTTHUMT00000029680	1	-	99999571	99999571	255,0,0	4	288,124,60,23	0,7752,15383,61631
chr1	101815604	101855859	OTTHUMT00000029905	1	+	101855859	101855859	255,0,0	2	137634	0,39621
chr1	102665294	102855186	OTTHUMT00000029981	1	-	102855186	102855186	255,0,0	6	259,59,47,60,95,137	0,110531,187466,187623,188796,189755
chr1	103228877	103319398	OTTHUMT00000030002	1	-	103319398	103319398	255,0,0	7	184,100,108,28,135,125,251	0,3235,4201,4453,9636,36482,90270
chr1	95940292	95944912	OTTHUMT00000030074	1	+	95944912	95944912	255,0,0	4	439,61,237,2018	0,577,2007,2602
chr1	95776483	95783819	OTTHUMT00000030082	1	-	95783819	95783819	255,0,0	2	266116	0,7220
chr1	95816806	95817810	OTTHUMT00000030083	1	-	95817810	95817810	255,0,0	2	379223	0,781
chr1	102189297	102195170	OTTHUMT00000030148	1	+	102195170	102195170	255,0,0	2	134344	0,5529
chr1	100810032	100810798	OTTHUMT00000030217	1	+	100810798	100810798	255,0,0	2	116351	0,415
chr1	106144773	106161557	OTTHUMT00000030256	1	-	106161557	106161557	255,0,0	4	1407103155161	0,2011,3783,16623
chr1	106470246	106496111	OTTHUMT00000030261	1	-	106496111	106496111	255,0,0	4	90,72,97,118	0,24583,24879,25747
chr1	108614992	108617115	OTTHUMT00000030279	1	+	108617115	108617115	255,0,0	2	327101	0,2022
chr1	110370976	110414058	OTTHUMT00000032165	1	+	110414058	110414058	255,0,0	4	97,194,116,69	0,582,4945,43013
chr1	110426797	110428886	OTTHUMT00000032186	1	-	110428886	110428886	255,0,0	2	410,40	0,2049
chr11	3210775	3211159	OTTHUMT00000032331	1	+	3211159	3211159	255,0,0	2	73220	0,164
chr1	115642292	115645279	OTTHUMT00000032831	1	+	115645279	115645279	255,0,0	2	80411	0,2576
chr1	114749048	114804900	OTTHUMT00000032873	1	+	114804900	114804900	255,0,0	2	259,73	0,55779
chr1	116706904	116708862	OTTHUMT00000033488	1	+	116708862	116708862	255,0,0	2	60854	0,1104
chr1	113362911	113392401	OTTHUMT00000033532	1	-	113392401	113392401	255,0,0	5	249,102,160,93,100	0,3363,5223,20198,29390
chr1	113576294	113589677	OTTHUMT00000033547	1	+	113589677	113589677	255,0,0	2	166270	0,13113
chr1	117838141	117863958	OTTHUMT00000033591	1	+	117863958	117863958	255,0,0	3	184114213	0,1000,25604
chr1	112719855	112903150	OTTHUMT00000033693	1	-	112903150	112903150	255,0,0	2	380167	0,183128
chr1	152178333	152179533	OTTHUMT00000034017	1	+	152179533	152179533	255,0,0	2	198199	0,1001
chr1	119543240	119544028	OTTHUMT00000034371	1	-	119544028	119544028	255,0,0	2	273137	0,651
chr1	152627952	152629280	OTTHUMT00000034506	1	+	152629280	152629280	255,0,0	3	71,28,203	0,834,1125
chr1	119802887	119869926	OTTHUMT00000034533	1	-	119869926	119869926	255,0,0	3	415142341	0,33761,66698
chr1	152902515	152921686	OTTHUMT00000034662	1	-	152921686	152921686	255,0,0	2	1772225	0,18946
chr11	2012325	2014699	OTTHUMT00000034754	1	+	2014699	2014699	255,0,0	3	164343215	0,842,2159
chr1	121315743	121322322	OTTHUMT00000036734	1	-	121322322	121322322	255,0,0	2	333,93	0,6486
chr1	142553292	142559170	OTTHUMT00000036736	1	+	142559170	142559170	255,0,0	3	204,38,723	0,4040,5155
chr1	12587765	12588462	OTTHUMT00000036896	1	+	12588462	12588462	255,0,0	2	69369	0,328
chr9	65467782	65469026	OTTHUMT00000036955	1	+	65469026	65469026	255,0,0	2	63356	0,888
chr9	45108580	45112467	OTTHUMT00000037008	1	+	45112467	45112467	255,0,0	4	135177122313	0,1074,3362,3574
chr9	45034956	45047145	OTTHUMT00000037010	1	-	45047145	45047145	255,0,0	4	135299152133	0,715,7599,12056
chr9	45004878	45023236	OTTHUMT00000037011	1	+	45023236	45023236	255,0,0	2	48444	0,17914
chr9	45001906	45003117	OTTHUMT00000037012	1	-	45003117	45003117	255,0,0	2	323116	0,1095
chr9	46270850	46274899	OTTHUMT00000037030	1	-	46274899	46274899	255,0,0	4	313122177402	0,403,2638,3647
chr9	46359241	46380257	OTTHUMT00000037031	1	-	46380257	46380257	255,0,0	2	480,48	0,20968
chr9	43144979	43160008	OTTHUMT00000037044	1	-	43160008	43160008	255,0,0	3	588224145	0,6805,14884
chr9	43140536	43142739	OTTHUMT00000037045	1	-	43142739	43142739	255,0,0	2	271111	0,2092
chr9	43184022	43189411	OTTHUMT00000037052	1	-	43189411	43189411	255,0,0	5	1531,85,60,42,43	0,3192,3936,4085,5346
chr9	46661443	46662837	OTTHUMT00000037087	1	-	46662837	46662837	255,0,0	2	105390	0,1004
chr1	63543751	63544702	OTTHUMT00000037178	1	-	63544702	63544702	255,0,0	2	25132	0,819
chr1	142569265	142588234	OTTHUMT00000037256	1	-	142588234	142588234	255,0,0	4	46,101,48,168	0,715,8221,18801
chr1	143348739	143351483	OTTHUMT00000037547	1	+	143351483	143351483	255,0,0	3	147,36,176	0,1933,2568
chr1	143361990	143368190	OTTHUMT00000037550	1	+	143368190	143368190	255,0,0	4	68,29,73,109	0,2858,2978,6091
chr1	143465379	143467604	OTTHUMT00000037556	1	-	143467604	143467604	255,0,0	2	59241	0,1984
chr1	143193901	143196803	OTTHUMT00000037570	1	-	143196803	143196803	255,0,0	2	441282	0,2620
chr1	143188827	143189695	OTTHUMT00000037572	1	+	143189695	143189695	255,0,0	2	197273	0,595
chr1	143154492	143169960	OTTHUMT00000037573	1	+	143169960	143169960	255,0,0	2	379469	0,14999
chr1	143378735	143380964	OTTHUMT00000037978	1	+	143380964	143380964	255,0,0	2	178501	0,1728
chr1	143394150	143399814	OTTHUMT00000037980	1	+	143399814	143399814	255,0,0	4	61,57,54,120	0,4220,4685,5544
chr1	143498343	143517299	OTTHUMT00000037981	1	+	143517299	143517299	255,0,0	4	167,48,101,46	0,10696,18140,18910
chr1	143527884	143529223	OTTHUMT00000037983	1	-	143529223	143529223	255,0,0	2	242,63	0,1276
chr1	146126403	146159102	OTTHUMT00000038921	1	-	146159102	146159102	255,0,0	8	323,100,69,32,194,128,82,122	0,4036,9665,10643,20979,30536,32029,32577
chr1	149576590	149577296	OTTHUMT00000039131	1	-	149577296	149577296	255,0,0	2	181380	0,326
chr1	149590751	149591762	OTTHUMT00000039132	1	-	149591762	149591762	255,0,0	2	222176	0,835
chr1	149672996	149677287	OTTHUMT00000039135	1	+	149677287	149677287	255,0,0	2	1446542	0,3749
chr1	149691431	149698605	OTTHUMT00000039137	1	-	149698605	149698605	255,0,0	3	215135187	0,1515,6987
chr6	224949	226400	OTTHUMT00000039618	1	+	226400	226400	255,0,0	3	139383322	0,736,1129
chr6	155134	156639	OTTHUMT00000039619	1	+	156639	156639	255,0,0	3	261,396,94	0,984,1411
chr6	958562	962511	OTTHUMT00000039629	1	-	962511	962511	255,0,0	2	266137	0,3812
chr6	2637169	2640235	OTTHUMT00000039634	1	+	2640235	2640235	255,0,0	2	520314	0,2752
chr6	2854890	2876744	OTTHUMT00000039645	1	-	2876744	2876744	255,0,0	3	1034336218	0,3254,21636
chr6	2917127	2917967	OTTHUMT00000039657	1	+	2917967	2917967	255,0,0	2	112372	0,468
chr6	3052196	3053998	OTTHUMT00000039666	1	-	3053998	3053998	255,0,0	2	121195	0,1607
chr6	3056123	3056995	OTTHUMT00000039669	1	+	3056995	3056995	255,0,0	2	135263	0,609
chr6	3594480	3624981	OTTHUMT00000039687	1	-	3624981	3624981	255,0,0	3	289296204	0,29401,30297
chr6	3894073	3894524	OTTHUMT00000039696	1	+	3894524	3894524	255,0,0	1	451	0
chr6	4155169	4156133	OTTHUMT00000039726	1	+	4156133	4156133	255,0,0	2	58419	0,545
chr6	4226934	4227505	OTTHUMT00000039729	1	+	4227505	4227505	255,0,0	2	167,69	0,502
chr6	4345976	4347271	OTTHUMT00000039730	1	-	4347271	4347271	255,0,0	3	64,238,29	0,889,1266
chr6	5851738	5870453	OTTHUMT00000039751	1	+	5870453	5870453	255,0,0	3	157,75,180	0,557,18535
chr6	5875163	5876103	OTTHUMT00000039755	1	-	5876103	5876103	255,0,0	2	258103	0,837
chr6	6692976	6714208	OTTHUMT00000039763	1	+	6714208	6714208	255,0,0	3	438195265	0,18129,20967
chr6	6901254	6918948	OTTHUMT00000039767	1	+	6918948	6918948	255,0,0	2	727206	0,17488
chr6	6993423	6995787	OTTHUMT00000039768	1	+	6995787	6995787	255,0,0	3	182104231	0,1859,2133
chr6	8328383	8342688	OTTHUMT00000039800	1	+	8342688	8342688	255,0,0	3	127269131	0,1504,14174
chr6	8342169	8343254	OTTHUMT00000039801	1	-	8343254	8343254	255,0,0	2	712,34	0,1051
chr6	8784410	8785678	OTTHUMT00000039803	1	+	8785678	8785678	255,0,0	2	160329	0,939
chr6	9124453	9162010	OTTHUMT00000039804	1	-	9162010	9162010	255,0,0	3	486,120,55	0,16800,37502
chr6	10423372	10426409	OTTHUMT00000039808	1	-	10426409	10426409	255,0,0	3	364,95,80	0,1618,2957
chr6	10474732	10478735	OTTHUMT00000039810	1	-	10478735	10478735	255,0,0	2	94162	0,3841
chr6	11810834	11811481	OTTHUMT00000039866	1	+	11811481	11811481	255,0,0	2	148406	0,241
chr6	11990575	11992245	OTTHUMT00000039868	1	-	11992245	11992245	255,0,0	2	178,98	0,1572
chr6	12007902	12009089	OTTHUMT00000039869	1	+	12009089	12009089	255,0,0	3	157,49,578	0,271,609
chr6	14005150	14007132	OTTHUMT00000039915	1	+	14007132	14007132	255,0,0	2	61325	0,1657
chr6	14230005	14231801	OTTHUMT00000039917	1	-	14231801	14231801	255,0,0	2	427,43	0,1753
chr6	14394556	14404520	OTTHUMT00000039919	1	+	14404520	14404520	255,0,0	3	119,219,67	0,727,9897
chr6	14391461	14393519	OTTHUMT00000039920	1	-	14393519	14393519	255,0,0	4	274,51,79,85	0,590,1073,1973
chr6	14597744	14599921	OTTHUMT00000039921	1	-	14599921	14599921	255,0,0	2	82,65	0,2112
chr6	14841454	14871959	OTTHUMT00000039922	1	+	14871959	14871959	255,0,0	2	128,49	0,30456
chr6	14977018	15090234	OTTHUMT00000039923	1	-	15090234	15090234	255,0,0	4	531,60,198,228	0,20628,102846,112988
chr6	19043979	19061067	OTTHUMT00000039967	1	+	19061067	19061067	255,0,0	2	165,32	0,17056
chr6	19290549	19321252	OTTHUMT00000039969	1	-	19321252	19321252	255,0,0	2	277104	0,30599
chr6	19730657	19734798	OTTHUMT00000039976	1	-	19734798	19734798	255,0,0	2	353117	0,4024
chr6	19740407	19749924	OTTHUMT00000039977	1	-	19749924	19749924	255,0,0	3	62,104,46	0,3854,9471
chr6	21354641	21355527	OTTHUMT00000039988	1	+	21355527	21355527	255,0,0	2	185202	0,684
chr6	21980813	21981701	OTTHUMT00000039991	1	-	21981701	21981701	255,0,0	3	127,151,88	0,456,800
chr6	22056774	22111157	OTTHUMT00000039992	1	+	22111157	22111157	255,0,0	2	145182	0,54201
chr6	23337938	23346788	OTTHUMT00000039997	1	+	23346788	23346788	255,0,0	4	86,110,71,45	0,4024,7239,8805
chr6	25053854	25057301	OTTHUMT00000040031	1	-	25057301	25057301	255,0,0	4	228,46,94,62	0,373,829,3385
chr6	25061852	25063735	OTTHUMT00000040032	1	-	25063735	25063735	255,0,0	3	256,188,28	0,848,1855
chr6	25042066	25056892	OTTHUMT00000040034	1	+	25056892	25056892	255,0,0	3	78153346	0,13124,14480
chr6	28129558	28137372	OTTHUMT00000040181	1	+	28137372	28137372	255,0,0	5	411871531054193	0,799,2968,4720,7621
chr6	33881860	33892460	OTTHUMT00000040212	1	+	33892460	33892460	255,0,0	3	128,89,350	0,6842,10250
chr6	34247481	34252266	OTTHUMT00000040220	1	+	34252266	34252266	255,0,0	1	4785	0
chr6	34252266	34254545	OTTHUMT00000040223	1	+	34254545	34254545	255,0,0	1	2279	0
chr6	35512408	35513446	OTTHUMT00000040303	1	+	35513446	35513446	255,0,0	3	74,66,455	0,236,583
chr6	36907862	36912451	OTTHUMT00000040379	1	+	36912451	36912451	255,0,0	2	279200	0,4389
chr6	37511328	37514531	OTTHUMT00000040405	1	-	37514531	37514531	255,0,0	3	354,52,329	0,2194,2874
chr6	37514327	37515490	OTTHUMT00000040406	1	+	37515490	37515490	255,0,0	3	204196114	0,539,1049
chr6	37517779	37518636	OTTHUMT00000040407	1	+	37518636	37518636	255,0,0	2	149293	0,564
chr6	38130576	38131580	OTTHUMT00000040429	1	-	38131580	38131580	255,0,0	2	147292	0,712
chr6	38681826	38682993	OTTHUMT00000040437	1	+	38682993	38682993	255,0,0	2	248152	0,1015
chr6	40239304	40243976	OTTHUMT00000040480	1	-	40243976	40243976	255,0,0	3	395,121,23	0,4440,4649
chr6	40326482	40337213	OTTHUMT00000040482	1	-	40337213	40337213	255,0,0	2	738,86	0,10645
chr6	40346075	40347624	OTTHUMT00000040484	1	+	40347624	40347624	255,0,0	2	561604	0,945
chr6	40681149	40683102	OTTHUMT00000040490	1	-	40683102	40683102	255,0,0	3	53103457	0,885,1496
chr6	41107800	41108570	OTTHUMT00000040503	1	-	41108570	41108570	255,0,0	2	143235	0,535
chr6	42908101	42911708	OTTHUMT00000040563	1	+	42911708	42911708	255,0,0	4	243157106173	0,409,1146,3434
chr6	43690522	43705571	OTTHUMT00000040694	1	-	43705571	43705571	255,0,0	3	174,75,99	0,6432,14950
chr6	44492995	44494491	OTTHUMT00000040744	1	+	44494491	44494491	255,0,0	3	142130201	0,944,1295
chr6	47697562	47708477	OTTHUMT00000040822	1	-	47708477	47708477	255,0,0	2	119,78	0,10837
chr6	49785142	49788155	OTTHUMT00000040874	1	+	49788155	49788155	255,0,0	3	64200117	0,1695,2896
chr6	50061423	50066995	OTTHUMT00000040877	1	+	50066995	50066995	255,0,0	2	121571	0,5001
chr6	50566303	50604918	OTTHUMT00000040879	1	-	50604918	50604918	255,0,0	4	330,53,104,75	0,874,38171,38540
chr6	52011611	52016223	OTTHUMT00000040895	1	-	52016223	52016223	255,0,0	4	124,100,238,56	0,554,4068,4556
chr6	53247134	53247532	OTTHUMT00000040960	1	-	53247532	53247532	255,0,0	2	304,52	0,346
chr6	53493177	53496192	OTTHUMT00000040964	1	+	53496192	53496192	255,0,0	3	67117382	0,195,2633
chr6	53605546	53611820	OTTHUMT00000040966	1	-	53611820	53611820	255,0,0	3	590146114	0,3470,6160
chr6	53794843	53862465	OTTHUMT00000040975	1	+	53862465	53862465	255,0,0	4	232,93,75,2704	0,52712,64744,64918
chr6	53863687	53871950	OTTHUMT00000040978	1	+	53871950	53871950	255,0,0	4	170185106182	0,2020,3724,8081
chr6	54704915	54705653	OTTHUMT00000040993	1	-	54705653	54705653	255,0,0	2	371215	0,523
chr6	57690894	57691645	OTTHUMT00000041048	1	+	57691645	57691645	255,0,0	2	62253	0,498
chr6	58488887	58489027	OTTHUMT00000041063	1	+	58489027	58489027	255,0,0	1	140	0
chr6	65087687	65122672	OTTHUMT00000041093	1	+	65122672	65122672	255,0,0	4	138129114144	0,1789,22521,34841
chr6	68765242	68770394	OTTHUMT00000041116	1	+	68770394	68770394	255,0,0	2	85407	0,4745
chr6	69342554	69344216	OTTHUMT00000041119	1	-	69344216	69344216	255,0,0	2	394140	0,1522
chr6	71104589	71109120	OTTHUMT00000041135	1	+	71109120	71109120	255,0,0	3	157,37,203	0,343,4328
chr6	72038644	72039509	OTTHUMT00000041156	1	+	72039509	72039509	255,0,0	2	54298	0,567
chr6	72160536	72168577	OTTHUMT00000041164	1	+	72168577	72168577	255,0,0	4	73,91,193,97	0,2170,7645,7944
chr6	72126179	72129970	OTTHUMT00000041166	1	-	72129970	72129970	255,0,0	4	83,124,66,202	0,843,2212,3589
chr6	77232167	77303340	OTTHUMT00000041290	1	+	77303340	77303340	255,0,0	3	354,120,95	0,63998,71078
chr6	79314183	79315753	OTTHUMT00000041294	1	-	79315753	79315753	255,0,0	2	105282	0,1288
chr6	79519431	79523020	OTTHUMT00000041295	1	-	79523020	79523020	255,0,0	2	2450182	0,3407
chr6	79980094	79980669	OTTHUMT00000041303	1	+	79980669	79980669	255,0,0	2	216,44	0,531
chr6	80130013	80131022	OTTHUMT00000041307	1	+	80131022	80131022	255,0,0	3	108,98,268	0,243,741
chr6	80581589	80584327	OTTHUMT00000041312	1	+	80584327	80584327	255,0,0	2	14311	0,2427
chr6	81153172	81172924	OTTHUMT00000041323	1	+	81172924	81172924	255,0,0	4	83128211336	0,9678,10654,19416
chr6	82554901	82643197	OTTHUMT00000041336	1	-	82643197	82643197	255,0,0	3	725,45,52	0,83672,88244
chr6	84437773	84446244	OTTHUMT00000041359	1	-	84446244	84446244	255,0,0	2	97254	0,8217
chr6	84693446	84717042	OTTHUMT00000041365	1	+	84717042	84717042	255,0,0	4	29105192509	0,4364,22614,23087
chr6	84732773	84734272	OTTHUMT00000041366	1	+	84734272	84734272	255,0,0	2	56284	0,1215
chr6	88081310	88102519	OTTHUMT00000041439	1	+	88102519	88102519	255,0,0	4	120,249,96,77	0,3869,20187,21132
chr6	89008668	89130752	OTTHUMT00000041466	1	-	89130752	89130752	255,0,0	3	69,146,90	0,25050,121994
chr6	90629914	90631479	OTTHUMT00000041506	1	+	90631479	90631479	255,0,0	2	120636	0,929
chr6	92100030	92102718	OTTHUMT00000041535	1	-	92102718	92102718	255,0,0	3	232,124,86	0,1891,2602
chr6	92339632	92400146	OTTHUMT00000041538	1	-	92400146	92400146	255,0,0	4	315155145118	0,3766,55133,60396
chr6	93432720	93433547	OTTHUMT00000041541	1	-	93433547	93433547	255,0,0	2	85508	0,319
chr6	94596617	94599128	OTTHUMT00000041547	1	+	94599128	94599128	255,0,0	2	157327	0,2184
chr6	94873637	94904376	OTTHUMT00000041548	1	+	94904376	94904376	255,0,0	2	30235	0,30504
chr6	97233012	97243697	OTTHUMT00000041565	1	+	97243697	97243697	255,0,0	3	195,63,223	0,5516,10462
chr6	98158828	98165073	OTTHUMT00000041580	1	-	98165073	98165073	255,0,0	3	246,156,97	0,1384,6148
chr6	98657895	98662559	OTTHUMT00000041582	1	+	98662559	98662559	255,0,0	2	704,67	0,4597
chr6	98723021	98727735	OTTHUMT00000041583	1	+	98727735	98727735	255,0,0	2	122104	0,4610
chr6	99006309	99006447	OTTHUMT00000041584	1	+	99006447	99006447	255,0,0	1	138	0
chr6	106060541	106080071	OTTHUMT00000041660	1	-	106080071	106080071	255,0,0	6	126,129,87,58,128,61	0,6667,8821,10064,17234,19469
chr6	106806440	106807592	OTTHUMT00000041665	1	-	106807592	106807592	255,0,0	2	214200	0,952
chr6	107172489	107187962	OTTHUMT00000041680	1	-	107187962	107187962	255,0,0	4	46,96,121,387	0,9367,10683,15086
chr6	107219992	107235354	OTTHUMT00000041681	1	-	107235354	107235354	255,0,0	4	244,17,146,221	0,2659,2737,15141
chr6	107143409	107147869	OTTHUMT00000041683	1	+	107147869	107147869	255,0,0	3	140126153	0,740,4307
chr6	108444836	108480596	OTTHUMT00000041713	1	+	108480596	108480596	255,0,0	2	1433191	0,32569
chr6	108596845	108597750	OTTHUMT00000041716	1	+	108597750	108597750	255,0,0	2	215417	0,488
chr6	110147724	110149988	OTTHUMT00000041773	1	+	110149988	110149988	255,0,0	2	175290	0,1974
chr6	111599134	111599945	OTTHUMT00000041829	1	+	111599945	111599945	255,0,0	2	227330	0,481
chr6	112221691	112223054	OTTHUMT00000041866	1	+	112223054	112223054	255,0,0	2	653109	0,1254
chr6	112797739	112802838	OTTHUMT00000041888	1	-	112802838	112802838	255,0,0	2	379109	0,4990
chr6	113678204	113689146	OTTHUMT00000041893	1	-	113689146	113689146	255,0,0	3	296,140,71	0,5528,10871
chr6	113749752	113753843	OTTHUMT00000041894	1	-	113753843	113753843	255,0,0	2	428,83	0,4008
chr6	113852319	113864995	OTTHUMT00000041896	1	+	113864995	113864995	255,0,0	3	141,65,391	0,10719,12285
chr6	113944980	113953716	OTTHUMT00000041898	1	-	113953716	113953716	255,0,0	3	44206215	0,3691,8521
chr6	114113031	114158556	OTTHUMT00000041900	1	+	114158556	114158556	255,0,0	2	315,60	0,45465
chr6	114191161	114191899	OTTHUMT00000041902	1	-	114191899	114191899	255,0,0	2	347,66	0,672
chr6	114488640	114489604	OTTHUMT00000041914	1	-	114489604	114489604	255,0,0	2	203,86	0,878
chr6	114802588	114809916	OTTHUMT00000041918	1	-	114809916	114809916	255,0,0	2	621165	0,7163
chr6	114844614	114857039	OTTHUMT00000041919	1	-	114857039	114857039	255,0,0	2	242160	0,12265
chr6	115954705	115955355	OTTHUMT00000041921	1	-	115955355	115955355	255,0,0	2	231,52	0,598
chr6	121711035	121712027	OTTHUMT00000042022	1	+	121712027	121712027	255,0,0	3	92,75,104	0,428,888
chr6	125691356	125695470	OTTHUMT00000042070	1	-	125695470	125695470	255,0,0	3	491144186	0,3056,3928
chr6	125746772	125766329	OTTHUMT00000042071	1	-	125766329	125766329	255,0,0	3	50,69,162	0,5507,19395
chr6	125995498	126039244	OTTHUMT00000042072	1	+	126039244	126039244	255,0,0	4	123,41,38,641	0,8024,9289,43105
chr6	126498338	126523385	OTTHUMT00000042102	1	+	126523385	126523385	255,0,0	4	143,77,151,212	0,21606,22557,24835
chr6	131018456	131018923	OTTHUMT00000042202	1	+	131018923	131018923	255,0,0	2	73262	0,205
chr6	134158321	134172938	OTTHUMT00000042290	1	+	134172938	134172938	255,0,0	3	39132604	0,409,14013
chr6	134927436	134930575	OTTHUMT00000042327	1	-	134930575	134930575	255,0,0	2	138341	0,2798
chr6	134957626	134963633	OTTHUMT00000042328	1	+	134963633	134963633	255,0,0	3	73,84,213	0,3936,5794
chr6	135027197	135028487	OTTHUMT00000042332	1	-	135028487	135028487	255,0,0	2	839,90	0,1200
chr6	135581133	135582071	OTTHUMT00000042346	1	+	135582071	135582071	255,0,0	2	98118	0,820
chr6	135950542	135951406	OTTHUMT00000042362	1	-	135951406	135951406	255,0,0	2	219312	0,552
chr6	137994596	137995691	OTTHUMT00000042407	1	+	137995691	137995691	255,0,0	3	176180167	0,485,928
chr6	138051306	138060120	OTTHUMT00000042410	1	-	138060120	138060120	255,0,0	2	428275	0,8539
chr6	138144809	138147031	OTTHUMT00000042411	1	-	138147031	138147031	255,0,0	2	905120	0,2102
chr6	138264215	138266939	OTTHUMT00000042419	1	-	138266939	138266939	255,0,0	2	439134	0,2590
chr6	138266502	138272711	OTTHUMT00000042422	1	+	138272711	138272711	255,0,0	2	101434	0,5775
chr6	139628818	139629359	OTTHUMT00000042462	1	-	139629359	139629359	255,0,0	2	296195	0,346
chr6	140177240	140198528	OTTHUMT00000042471	1	-	140198528	140198528	255,0,0	2	693,93	0,21195
chr6	141167094	141174061	OTTHUMT00000042475	1	-	141174061	141174061	255,0,0	2	347106	0,6861
chr6	142454226	142456288	OTTHUMT00000042482	1	+	142456288	142456288	255,0,0	3	108183622	0,760,1440
chr6	142572983	142580769	OTTHUMT00000042486	1	-	142580769	142580769	255,0,0	2	120229	0,7557
chr6	142847591	142959026	OTTHUMT00000042494	1	-	142959026	142959026	255,0,0	3	1929187177	0,18352,111258
chr6	143271347	143277783	OTTHUMT00000042500	1	+	143277783	143277783	255,0,0	3	181145228	0,5042,6208
chr6	143360561	143363461	OTTHUMT00000042505	1	-	143363461	143363461	255,0,0	2	404148	0,2752
chr6	147180316	147184217	OTTHUMT00000042589	1	+	147184217	147184217	255,0,0	3	58,81,316	0,2780,3585
chr6	147480060	147502128	OTTHUMT00000042590	1	+	147502128	147502128	255,0,0	3	60129264	0,6806,21804
chr6	148062569	148064460	OTTHUMT00000042611	1	-	148064460	148064460	255,0,0	2	451152	0,1739
chr6	148013533	148058692	OTTHUMT00000042614	1	+	148058692	148058692	255,0,0	3	90,83,240	0,41331,44919
chr6	148338557	148342110	OTTHUMT00000042616	1	-	148342110	148342110	255,0,0	3	144163139	0,1371,3414
chr6	148454944	148458540	OTTHUMT00000042617	1	-	148458540	148458540	255,0,0	2	330,96	0,3500
chr6	149564434	149565137	OTTHUMT00000042629	1	-	149565137	149565137	255,0,0	2	186376	0,327
chr6	149882287	149885085	OTTHUMT00000042647	1	+	149885085	149885085	255,0,0	2	78300	0,2498
chr6	153125887	153126263	OTTHUMT00000042755	1	-	153126263	153126263	255,0,0	2	121123	0,253
chr6	153625729	153630117	OTTHUMT00000042775	1	-	153630117	153630117	255,0,0	3	220,74,144	0,3154,4244
chr6	155701644	155702317	OTTHUMT00000042820	1	-	155702317	155702317	255,0,0	2	495,59	0,614
chr6	156818879	156820100	OTTHUMT00000042821	1	-	156820100	156820100	255,0,0	2	278122	0,1099
chr6	159485759	159486305	OTTHUMT00000042889	1	-	159486305	159486305	255,0,0	2	211120	0,426
chr6	159528822	159537085	OTTHUMT00000042895	1	+	159537085	159537085	255,0,0	4	363,125,77,280	0,1524,7641,7983
chr6	159586940	159588385	OTTHUMT00000042896	1	+	159588385	159588385	255,0,0	2	280105	0,1340
chr6	159774953	159775705	OTTHUMT00000042902	1	-	159775705	159775705	255,0,0	2	204216	0,536
chr6	159804562	159817475	OTTHUMT00000042903	1	+	159817475	159817475	255,0,0	3	247142383	0,9678,12530
chr6	160060338	160061133	OTTHUMT00000042920	1	-	160061133	160061133	255,0,0	2	40701	0,94
chr6	160320217	160323542	OTTHUMT00000042929	1	+	160323542	160323542	255,0,0	2	207388	0,2937
chr6	160693648	160697162	OTTHUMT00000042942	1	+	160697162	160697162	255,0,0	2	97370	0,3144
chr6	161119524	161121664	OTTHUMT00000042955	1	+	161121664	161121664	255,0,0	2	43,79	0,2061
chr6	161236581	161238383	OTTHUMT00000042967	1	-	161238383	161238383	255,0,0	3	712280198	0,1014,1604
chr6	161347400	161348194	OTTHUMT00000042973	1	+	161348194	161348194	255,0,0	2	210169	0,625
chr6	161352111	161390803	OTTHUMT00000042974	1	+	161390803	161390803	255,0,0	4	293,130,96,54	0,25491,27889,38638
chr6	164007614	164009197	OTTHUMT00000043019	1	+	164009197	164009197	255,0,0	2	146454	0,1129
chr6	164529651	164530726	OTTHUMT00000043021	1	-	164530726	164530726	255,0,0	2	142306	0,769
chr6	164767521	164769677	OTTHUMT00000043022	1	-	164769677	164769677	255,0,0	2	121345	0,1811
chr6	165241238	165243106	OTTHUMT00000043023	1	+	165243106	165243106	255,0,0	2	214,97	0,1771
chr6	166167676	166189268	OTTHUMT00000043033	1	+	166189268	166189268	255,0,0	2	194928	0,20664
chr6	166186688	166188674	OTTHUMT00000043034	1	-	166188674	166188674	255,0,0	2	71288	0,1698
chr6	166513152	166526761	OTTHUMT00000043040	1	+	166526761	166526761	255,0,0	3	396,52,587	0,1045,13022
chr6	167317185	167318323	OTTHUMT00000043074	1	+	167318323	167318323	255,0,0	2	91536	0,602
chr6	167655378	167659404	OTTHUMT00000043123	1	+	167659404	167659404	255,0,0	2	75130	0,3896
chr6	167650995	167653968	OTTHUMT00000043124	1	-	167653968	167653968	255,0,0	2	298281	0,2692
chr6	168595037	168605181	OTTHUMT00000043187	1	+	168605181	168605181	255,0,0	2	331118	0,10026
chr6	168625958	168627197	OTTHUMT00000043188	1	-	168627197	168627197	255,0,0	2	246209	0,1030
chr6	168630411	168641395	OTTHUMT00000043189	1	+	168641395	168641395	255,0,0	3	123,88,262	0,9290,10722
chr6	168643617	168663261	OTTHUMT00000043190	1	+	168663261	168663261	255,0,0	5	138509226703670	0,15930,16727,17730,18974
chr6	168700862	168702794	OTTHUMT00000043192	1	-	168702794	168702794	255,0,0	2	407,38	0,1894
chr6	169116744	169123604	OTTHUMT00000043200	1	+	169123604	169123604	255,0,0	3	80,60,417	0,4329,6443
chr6	169467993	169469519	OTTHUMT00000043207	1	+	169469519	169469519	255,0,0	2	84220	0,1306
chr6	170125186	170125950	OTTHUMT00000043229	1	-	170125950	170125950	255,0,0	3	226,149,28	0,330,736
chr6	170209413	170210198	OTTHUMT00000043247	1	-	170210198	170210198	255,0,0	2	176518	0,267
chr6	170477740	170478251	OTTHUMT00000043248	1	+	170478251	170478251	255,0,0	2	212217	0,294
chr6	170563421	170571657	OTTHUMT00000043250	1	-	170571657	170571657	255,0,0	3	1044132154	0,4036,8082
chr6	170586026	170588557	OTTHUMT00000043252	1	+	170588557	170588557	255,0,0	2	85261	0,2270
chr6	171004400	171006038	OTTHUMT00000043280	1	+	171006038	171006038	255,0,0	3	92267447	0,787,1191
chr6	171034284	171037576	OTTHUMT00000043281	1	+	171037576	171037576	255,0,0	2	200558	0,2734
chr6	171044838	171045633	OTTHUMT00000043282	1	+	171045633	171045633	255,0,0	2	135198	0,597
chr6	171045260	171046865	OTTHUMT00000043284	1	-	171046865	171046865	255,0,0	3	222,51,166	0,1328,1439
chr6	28616062	28616843	OTTHUMT00000043560	1	-	28616843	28616843	255,0,0	2	366171	0,610
chr13	19114636	19124837	OTTHUMT00000043974	1	+	19124837	19124837	255,0,0	2	433408	0,9793
chr13	19246966	19250303	OTTHUMT00000043977	1	+	19250303	19250303	255,0,0	2	282176	0,3161
chr13	19292906	19293869	OTTHUMT00000043984	1	-	19293869	19293869	255,0,0	2	384,46	0,917
chr13	19836936	19837285	OTTHUMT00000044003	1	-	19837285	19837285	255,0,0	1	349	0
chr13	20161257	20162490	OTTHUMT00000044027	1	+	20162490	20162490	255,0,0	2	39383	0,850
chr13	20252829	20253837	OTTHUMT00000044034	1	+	20253837	20253837	255,0,0	2	93170	0,838
chr13	20248895	20252078	OTTHUMT00000044038	1	-	20252078	20252078	255,0,0	2	229215	0,2968
chr13	20676839	20677369	OTTHUMT00000044048	1	+	20677369	20677369	255,0,0	2	126305	0,225
chr13	21808706	21809343	OTTHUMT00000044106	1	+	21809343	21809343	255,0,0	2	86319	0,318
chr13	22446908	22450817	OTTHUMT00000044133	1	-	22450817	22450817	255,0,0	3	453201969	0,2596,2940
chr13	23743973	23744736	OTTHUMT00000044145	1	+	23744736	23744736	255,0,0	2	218,46	0,717
chr13	24072934	24077013	OTTHUMT00000044155	1	+	24077013	24077013	255,0,0	2	47505	0,3574
chr13	25755578	25763898	OTTHUMT00000044224	1	+	25763898	25763898	255,0,0	3	93176502	0,5083,7818
chr13	26626413	26627523	OTTHUMT00000044235	1	-	26627523	26627523	255,0,0	2	397,38	0,1072
chr13	27810418	27810948	OTTHUMT00000044269	1	-	27810948	27810948	255,0,0	2	306114	0,416
chr13	27947484	27948503	OTTHUMT00000044280	1	+	27948503	27948503	255,0,0	2	207373	0,646
chr13	30728202	30728723	OTTHUMT00000044345	1	+	30728723	30728723	255,0,0	2	76298	0,223
chr13	30890496	30894040	OTTHUMT00000044348	1	-	30894040	30894040	255,0,0	2	275155	0,3389
chr13	30948139	30951101	OTTHUMT00000044354	1	-	30951101	30951101	255,0,0	3	91310138	0,1464,2824
chr13	31377342	31384782	OTTHUMT00000044371	1	+	31384782	31384782	255,0,0	2	387519	0,6921
chr13	31456687	31457532	OTTHUMT00000044374	1	+	31457532	31457532	255,0,0	2	109302	0,543
chr13	31569298	31570275	OTTHUMT00000044383	1	-	31570275	31570275	255,0,0	2	314,85	0,892
chr13	36271863	36273393	OTTHUMT00000044469	1	+	36273393	36273393	255,0,0	2	125518	0,1012
chr13	38055603	38058906	OTTHUMT00000044565	1	-	38058906	38058906	255,0,0	4	261,109,76,65	0,2818,3003,3238
chr13	38628056	38635590	OTTHUMT00000044594	1	-	38635590	38635590	255,0,0	3	250,190,58	0,5599,7476
chr13	39150776	39153131	OTTHUMT00000044598	1	+	39153131	39153131	255,0,0	3	63106266	0,965,2089
chr13	40755945	40763165	OTTHUMT00000044627	1	+	40763165	40763165	255,0,0	4	54108102570	0,4337,6112,6650
chr13	40918093	40924440	OTTHUMT00000044628	1	-	40924440	40924440	255,0,0	2	249195	0,6152
chr13	41026793	41034546	OTTHUMT00000044630	1	-	41034546	41034546	255,0,0	2	55128	0,7625
chr13	42617862	42618383	OTTHUMT00000044693	1	-	42618383	42618383	255,0,0	2	222141	0,380
chr13	43385972	43386428	OTTHUMT00000044706	1	+	43386428	43386428	255,0,0	2	102,90	0,366
chr13	43416549	43417023	OTTHUMT00000044707	1	-	43417023	43417023	255,0,0	2	138,89	0,385
chr13	43732766	43733602	OTTHUMT00000044714	1	+	43733602	43733602	255,0,0	2	375172	0,664
chr13	44599454	44604073	OTTHUMT00000044729	1	+	44604073	44604073	255,0,0	2	15761632	0,2987
chr13	44680513	44711372	OTTHUMT00000044730	1	-	44711372	44711372	255,0,0	3	80126134	0,714,30725
chr13	44806060	44810195	OTTHUMT00000044735	1	-	44810195	44810195	255,0,0	2	234,89	0,4046
chr13	45225947	45275152	OTTHUMT00000044747	1	+	45275152	45275152	255,0,0	3	57,141,97	0,12083,49108
chr13	45373638	45383766	OTTHUMT00000044748	1	-	45383766	45383766	255,0,0	3	1503311222	0,5217,9906
chr13	45620724	45657260	OTTHUMT00000044756	1	+	45657260	45657260	255,0,0	2	152,88	0,36448
chr13	45924457	45925485	OTTHUMT00000044764	1	+	45925485	45925485	255,0,0	2	224,86	0,942
chr13	45918513	45919045	OTTHUMT00000044765	1	+	45919045	45919045	255,0,0	2	68157	0,375
chr13	45949068	45955297	OTTHUMT00000044770	1	+	45955297	45955297	255,0,0	2	2282,90	0,6139
chr13	46255224	46256554	OTTHUMT00000044784	1	-	46256554	46256554	255,0,0	2	402118	0,1212
chr13	48399464	48410091	OTTHUMT00000044839	1	-	48410091	48410091	255,0,0	3	98152161	0,809,10466
chr13	48479463	48481492	OTTHUMT00000044840	1	-	48481492	48481492	255,0,0	3	70,118,27	0,1689,2002
chr13	49144774	49147453	OTTHUMT00000044892	1	-	49147453	49147453	255,0,0	2	203210	0,2469
chr13	49151109	49152224	OTTHUMT00000044893	1	-	49152224	49152224	255,0,0	2	886,76	0,1039
chr13	50638815	50640735	OTTHUMT00000044963	1	+	50640735	50640735	255,0,0	2	288499	0,1421
chr13	51095068	51101585	OTTHUMT00000044966	1	-	51101585	51101585	255,0,0	3	504,56,171	0,5019,6346
chr13	51657936	51659535	OTTHUMT00000045013	1	+	51659535	51659535	255,0,0	2	525,81	0,1518
chr13	51578388	51581996	OTTHUMT00000045015	1	-	51581996	51581996	255,0,0	4	102,210,152,67	0,2447,2737,3541
chr13	53058295	53058815	OTTHUMT00000045100	1	-	53058815	53058815	255,0,0	2	124161	0,359
chr13	53063127	53073440	OTTHUMT00000045102	1	+	53073440	53073440	255,0,0	3	351107263	0,1116,10050
chr13	53720673	53725943	OTTHUMT00000045115	1	-	53725943	53725943	255,0,0	3	364108105	0,1718,5165
chr13	58785824	58807251	OTTHUMT00000045157	1	+	58807251	58807251	255,0,0	7	138,58,132,62,61,73,283	0,3937,9448,10177,15865,17447,21144
chr13	60788485	60789080	OTTHUMT00000045171	1	-	60789080	60789080	255,0,0	2	350,69	0,526
chr13	61259332	61268202	OTTHUMT00000045180	1	+	61268202	61268202	255,0,0	3	154,92,157	0,5574,8713
chr13	61491175	61492139	OTTHUMT00000045182	1	+	61492139	61492139	255,0,0	2	197206	0,758
chr13	62895437	62896531	OTTHUMT00000045188	1	+	62896531	62896531	255,0,0	2	82473	0,621
chr13	62798229	62824080	OTTHUMT00000045189	1	+	62824080	62824080	255,0,0	3	98,99,121	0,3537,25730
chr13	63305992	63306492	OTTHUMT00000045192	1	-	63306492	63306492	255,0,0	2	336,66	0,434
chr13	63757233	63801189	OTTHUMT00000045193	1	-	63801189	63801189	255,0,0	3	228,42,78	0,11389,43878
chr13	64241814	64312151	OTTHUMT00000045195	1	-	64312151	64312151	255,0,0	4	152,32,121,110	0,59369,61707,70227
chr13	64322131	64325213	OTTHUMT00000045197	1	+	64325213	64325213	255,0,0	2	399377	0,2705
chr13	64402901	64405985	OTTHUMT00000045199	1	-	64405985	64405985	255,0,0	2	391399	0,2685
chr13	64560503	64650144	OTTHUMT00000045202	1	-	64650144	64650144	255,0,0	6	669,105,25,118,191,770	0,3725,16014,16977,47976,88871
chr13	66440305	66452351	OTTHUMT00000045206	1	+	66452351	66452351	255,0,0	3	70,63,363	0,9533,11683
chr13	67946518	67954108	OTTHUMT00000045216	1	+	67954108	67954108	255,0,0	3	84101426	0,2478,7164
chr13	69796477	69866286	OTTHUMT00000045227	1	+	69866286	69866286	255,0,0	4	103,61,125,528	0,47545,52794,69281
chr13	69885464	69896233	OTTHUMT00000045228	1	+	69896233	69896233	255,0,0	2	64757	0,10012
chr13	71589272	71742549	OTTHUMT00000045235	1	+	71742549	71742549	255,0,0	4	108,51,57,732	0,128045,152229,152545
chr13	74138380	74162207	OTTHUMT00000045268	1	+	74162207	74162207	255,0,0	3	59107391	0,23095,23436
chr13	74120524	74222390	OTTHUMT00000045270	1	-	74222390	74222390	255,0,0	2	454,31	0,101835
chr13	74805593	74834113	OTTHUMT00000045273	1	+	74834113	74834113	255,0,0	2	2963044	0,25476
chr13	74993309	75009296	OTTHUMT00000045275	1	+	75009296	75009296	255,0,0	5	56,97,326,120,128	0,270,6920,15330,15859
chr13	75824615	75826148	OTTHUMT00000045281	1	+	75826148	75826148	255,0,0	2	122265	0,1268
chr13	76587158	76588637	OTTHUMT00000045308	1	+	76588637	76588637	255,0,0	2	134143	0,1336
chr13	78236634	78237275	OTTHUMT00000045342	1	+	78237275	78237275	255,0,0	2	166352	0,289
chr13	78402356	78408085	OTTHUMT00000045353	1	+	78408085	78408085	255,0,0	5	194,75,51,63,218	0,806,2331,5143,5511
chr13	78605070	78611354	OTTHUMT00000045355	1	+	78611354	78611354	255,0,0	3	62,122,24	0,927,6260
chr13	78763742	78848472	OTTHUMT00000045357	1	+	78848472	78848472	255,0,0	2	89,85	0,84645
chr13	78849854	78851649	OTTHUMT00000045358	1	-	78851649	78851649	255,0,0	2	147195	0,1600
chr13	79361453	79366442	OTTHUMT00000045365	1	-	79366442	79366442	255,0,0	3	161,68,147	0,2198,4842
chr13	80140880	80144983	OTTHUMT00000045379	1	-	80144983	80144983	255,0,0	2	62286	0,3817
chr13	80378552	80379820	OTTHUMT00000045383	1	+	80379820	80379820	255,0,0	2	67361	0,907
chr13	81617804	81618577	OTTHUMT00000045391	1	+	81618577	81618577	255,0,0	2	181476	0,297
chr13	81857307	81876542	OTTHUMT00000045393	1	+	81876542	81876542	255,0,0	4	47,47,84,112	0,15431,16016,19123
chr13	85136498	85137371	OTTHUMT00000045401	1	+	85137371	85137371	255,0,0	3	100,68,445	0,245,428
chr13	85639221	85653055	OTTHUMT00000045402	1	-	85653055	85653055	255,0,0	5	132,29,101,180,159	0,2913,9957,11716,13675
chr13	85937735	86118705	OTTHUMT00000045403	1	+	86118705	86118705	255,0,0	4	495,130,93,195	0,169473,178637,180775
chr13	86634947	86745025	OTTHUMT00000045406	1	+	86745025	86745025	255,0,0	3	48,100,46	0,12014,110032
chr13	87564172	87589062	OTTHUMT00000045409	1	+	87589062	87589062	255,0,0	2	64232	0,24658
chr13	88079468	88080528	OTTHUMT00000045412	1	-	88080528	88080528	255,0,0	2	334176	0,884
chr13	88453290	88456063	OTTHUMT00000045418	1	+	88456063	88456063	255,0,0	3	244,65,35	0,1974,2738
chr13	89194539	89197764	OTTHUMT00000045421	1	+	89197764	89197764	255,0,0	2	140167	0,3058
chr13	89867149	89872813	OTTHUMT00000045424	1	-	89872813	89872813	255,0,0	4	432,168,61,26	0,1078,3339,5638
chr13	89925456	89932494	OTTHUMT00000045426	1	+	89932494	89932494	255,0,0	2	160574	0,6464
chr13	90129861	90152763	OTTHUMT00000045428	1	-	90152763	90152763	255,0,0	2	530136	0,22766
chr13	90203486	90204643	OTTHUMT00000045430	1	-	90204643	90204643	255,0,0	2	45285	0,872
chr13	91543207	91578851	OTTHUMT00000045437	1	-	91578851	91578851	255,0,0	6	1488,154,18,117,124,117	0,2433,10267,12440,20377,35527
chr13	91739507	91741847	OTTHUMT00000045439	1	-	91741847	91741847	255,0,0	2	281,72	0,2268
chr13	91779905	91783619	OTTHUMT00000045440	1	-	91783619	91783619	255,0,0	3	207114143	0,3027,3571
chr13	93708909	93710179	OTTHUMT00000045456	1	+	93710179	93710179	255,0,0	2	42168	0,1102
chr13	95351947	95355116	OTTHUMT00000045470	1	-	95355116	95355116	255,0,0	3	196,50,1598	0,994,1571
chr13	95954704	95956401	OTTHUMT00000045477	1	-	95956401	95956401	255,0,0	2	965,51	0,1646
chr13	97824722	97831876	OTTHUMT00000045522	1	-	97831876	97831876	255,0,0	2	396296	0,6858
chr13	98327264	98330217	OTTHUMT00000045530	1	-	98330217	98330217	255,0,0	2	519173	0,2780
chr13	100229365	100232622	OTTHUMT00000045606	1	+	100232622	100232622	255,0,0	3	280172200	0,1358,3057
chr13	101593115	101596618	OTTHUMT00000045661	1	-	101596618	101596618	255,0,0	2	271190	0,3313
chr13	103532285	103533517	OTTHUMT00000045702	1	+	103533517	103533517	255,0,0	2	281,80	0,1152
chr13	103395339	103397574	OTTHUMT00000045714	1	+	103397574	103397574	255,0,0	2	6441303	0,932
chr13	104077549	104080035	OTTHUMT00000045717	1	+	104080035	104080035	255,0,0	2	122370	0,2116
chr13	106382234	106384063	OTTHUMT00000045722	1	+	106384063	106384063	255,0,0	3	74144267	0,429,1562
chr13	109934320	109940081	OTTHUMT00000045751	1	+	109940081	109940081	255,0,0	2	305393	0,5368
chr13	109962482	109964121	OTTHUMT00000045753	1	+	109964121	109964121	255,0,0	2	105559	0,1080
chr13	110053042	110053988	OTTHUMT00000045754	1	+	110053988	110053988	255,0,0	2	113301	0,645
chr13	110380628	110382354	OTTHUMT00000045757	1	+	110382354	110382354	255,0,0	3	264,160,50	0,751,1676
chr13	110705631	110707299	OTTHUMT00000045758	1	+	110707299	110707299	255,0,0	4	27,61,169,180	0,568,729,1488
chr13	111635653	111642911	OTTHUMT00000045793	1	+	111642911	111642911	255,0,0	2	99585	0,6673
chr13	111748184	111755444	OTTHUMT00000045794	1	+	111755444	111755444	255,0,0	3	57193400	0,832,6860
chr13	112761432	112762329	OTTHUMT00000045818	1	+	112762329	112762329	255,0,0	2	241304	0,593
chr13	112760408	112761196	OTTHUMT00000045819	1	-	112761196	112761196	255,0,0	2	144284	0,504
chr13	112976880	112985539	OTTHUMT00000045824	1	-	112985539	112985539	255,0,0	3	190300167	0,4679,8492
chr13	114583504	114584459	OTTHUMT00000045943	1	-	114584459	114584459	255,0,0	2	364139	0,816
chr13	114586639	114588308	OTTHUMT00000045944	1	+	114588308	114588308	255,0,0	2	143382	0,1287
chr13	114580580	114582349	OTTHUMT00000045950	1	+	114582349	114582349	255,0,0	2	82262	0,1507
chr13	115095033	115099423	OTTHUMT00000045980	1	-	115099423	115099423	255,0,0	3	287113114	0,1107,4276
chr1	155961180	155971578	OTTHUMT00000046191	1	+	155971578	155971578	255,0,0	2	121280	0,10118
chr1	155966113	155972355	OTTHUMT00000046192	1	-	155972355	155972355	255,0,0	2	305124	0,6118
chr1	157202020	157206926	OTTHUMT00000046272	1	-	157206926	157206926	255,0,0	2	310,89	0,4817
chr1	157257492	157257843	OTTHUMT00000046273	1	-	157257843	157257843	255,0,0	2	84,72	0,279
chr10	60000	60544	OTTHUMT00000046373	1	-	60544	60544	255,0,0	2	239108	0,436
chr10	789931	790898	OTTHUMT00000046388	1	+	790898	790898	255,0,0	2	42382	0,585
chr10	978965	988683	OTTHUMT00000046393	1	+	988683	988683	255,0,0	3	90,53,264	0,9161,9454
chr10	2114123	2114923	OTTHUMT00000046433	1	+	2114923	2114923	255,0,0	3	46163221	0,289,579
chr10	2208525	2211654	OTTHUMT00000046435	1	+	2211654	2211654	255,0,0	2	742247	0,882
chr10	2211349	2218626	OTTHUMT00000046437	1	-	2218626	2218626	255,0,0	2	97,90	0,7187
chr10	2054846	2055605	OTTHUMT00000046439	1	-	2055605	2055605	255,0,0	2	319165	0,594
chr10	2347276	2357269	OTTHUMT00000046441	1	-	2357269	2357269	255,0,0	3	654,42,46	0,1185,9947
chr10	2488451	2489546	OTTHUMT00000046443	1	-	2489546	2489546	255,0,0	2	656,58	0,1037
chr10	2541912	2542762	OTTHUMT00000046445	1	+	2542762	2542762	255,0,0	2	88244	0,606
chr10	2543994	2579817	OTTHUMT00000046446	1	+	2579817	2579817	255,0,0	2	187133	0,35690
chr10	3026555	3027331	OTTHUMT00000046449	1	+	3027331	3027331	255,0,0	2	181234	0,542
chr10	3052722	3055303	OTTHUMT00000046450	1	+	3055303	3055303	255,0,0	3	199116293	0,1059,2288
chr10	3282562	3299402	OTTHUMT00000046451	1	-	3299402	3299402	255,0,0	4	132,93,98,67	0,4196,16089,16773
chr10	3247907	3248816	OTTHUMT00000046476	1	+	3248816	3248816	255,0,0	2	245220	0,689
chr10	3266007	3269599	OTTHUMT00000046488	1	+	3269599	3269599	255,0,0	3	35141421	0,1772,3171
chr10	3308194	3309207	OTTHUMT00000046489	1	+	3309207	3309207	255,0,0	2	105358	0,655
chr10	3529085	3545030	OTTHUMT00000046490	1	-	3545030	3545030	255,0,0	5	117,84,72,51,508	0,9259,10759,12290,15437
chr10	3577303	3579049	OTTHUMT00000046492	1	-	3579049	3579049	255,0,0	2	293,79	0,1667
chr10	3810106	3810943	OTTHUMT00000046493	1	+	3810943	3810943	255,0,0	2	133180	0,657
chr10	3793258	3805418	OTTHUMT00000046494	1	+	3805418	3805418	255,0,0	6	5.31181e+16	0,1439,8119,8706,9269,11951
chr10	3876141	3876920	OTTHUMT00000046501	1	+	3876920	3876920	255,0,0	2	288248	0,531
chr10	3976710	3978004	OTTHUMT00000046502	1	+	3978004	3978004	255,0,0	2	456134	0,1160
chr10	4067131	4070586	OTTHUMT00000046504	1	+	4070586	4070586	255,0,0	2	417216	0,3239
chr10	4093917	4131205	OTTHUMT00000046505	1	+	4131205	4131205	255,0,0	4	432,97,103,1655	0,33471,33880,35633
chr10	4285141	4285981	OTTHUMT00000046506	1	-	4285981	4285981	255,0,0	2	160286	0,554
chr10	4457496	4468371	OTTHUMT00000046510	1	-	4468371	4468371	255,0,0	4	231209142109	0,964,8245,10766
chr10	4697618	4704611	OTTHUMT00000046511	1	+	4704611	4704611	255,0,0	3	894130721	0,4555,6272
chr10	4693352	4720324	OTTHUMT00000046513	1	-	4720324	4720324	255,0,0	5	43,223,125,228,84	0,5542,6440,8292,26888
chr10	5276320	5305165	OTTHUMT00000046539	1	+	5305165	5305165	255,0,0	2	235242	0,28603
chr10	5307995	5313199	OTTHUMT00000046542	1	-	5313199	5313199	255,0,0	2	653,39	0,5165
chr10	5658824	5660124	OTTHUMT00000046557	1	-	5660124	5660124	255,0,0	3	326100231	0,439,1069
chr10	5650437	5652756	OTTHUMT00000046558	1	-	5652756	5652756	255,0,0	5	257,111,60,123,62	0,1212,1633,1839,2257
chr10	6168004	6179520	OTTHUMT00000046625	1	-	6179520	6179520	255,0,0	4	70,187,127,25	0,1362,10272,11491
chr10	6163690	6168004	OTTHUMT00000046626	1	-	6168004	6168004	255,0,0	2	285,86	0,4228
chr10	6660677	6667308	OTTHUMT00000046667	1	+	6667308	6667308	255,0,0	4	61,255,153,30	0,2203,2994,6601
chr10	6779343	6780988	OTTHUMT00000046668	1	+	6780988	6780988	255,0,0	2	247670	0,975
chr10	6933418	6962434	OTTHUMT00000046669	1	-	6962434	6962434	255,0,0	3	147,108,44	0,393,28972
chr10	6821559	6884868	OTTHUMT00000046670	1	+	6884868	6884868	255,0,0	5	290,183,46,35,2516	0,1706,54045,58376,60793
chr10	7139113	7139637	OTTHUMT00000046671	1	+	7139637	7139637	255,0,0	2	202234	0,290
chr10	7487519	7513904	OTTHUMT00000046676	1	-	7513904	7513904	255,0,0	4	235,130,160,32	0,21839,23876,26353
chr10	7575168	7578527	OTTHUMT00000046677	1	+	7578527	7578527	255,0,0	3	287199228	0,882,3131
chr10	8340859	8343630	OTTHUMT00000046729	1	+	8343630	8343630	255,0,0	2	231670	0,2101
chr10	8442822	8503826	OTTHUMT00000046731	1	+	8503826	8503826	255,0,0	4	84,57,110,179	0,514,60206,60825
chr10	8939951	8956559	OTTHUMT00000046733	1	+	8956559	8956559	255,0,0	4	94,81,81,110	0,4645,15833,16498
chr10	9012087	9015431	OTTHUMT00000046734	1	+	9015431	9015431	255,0,0	2	148529	0,2815
chr10	9317795	9329020	OTTHUMT00000046735	1	+	9329020	9329020	255,0,0	2	28466	0,10759
chr10	9800745	9801200	OTTHUMT00000046737	1	-	9801200	9801200	255,0,0	2	185159	0,296
chr10	10407142	10408450	OTTHUMT00000046740	1	-	10408450	10408450	255,0,0	2	70265	0,1043
chr10	10477911	10504248	OTTHUMT00000046741	1	-	10504248	10504248	255,0,0	5	334,120,73,604,120	0,582,6990,22419,26217
chr10	10988868	10994115	OTTHUMT00000046747	1	-	10994115	10994115	255,0,0	3	414111215	0,540,5032
chr10	10976902	10978626	OTTHUMT00000046748	1	-	10978626	10978626	255,0,0	2	474,40	0,1684
chr10	11495944	11497386	OTTHUMT00000046763	1	+	11497386	11497386	255,0,0	2	162341	0,1101
chr10	13457201	13465133	OTTHUMT00000046861	1	+	13465133	13465133	255,0,0	2	55399	0,7533
chr10	13570515	13572262	OTTHUMT00000046862	1	+	13572262	13572262	255,0,0	2	137243	0,1504
chr10	16320699	16331047	OTTHUMT00000046999	1	+	16331047	16331047	255,0,0	3	49179207	0,5029,10141
chr10	19035361	19036782	OTTHUMT00000047086	1	+	19036782	19036782	255,0,0	2	359189	0,1232
chr10	20010906	20017479	OTTHUMT00000047096	1	-	20017479	20017479	255,0,0	4	248,259,55,146	0,352,2949,6427
chr10	21629161	21661879	OTTHUMT00000047127	1	-	21661879	21661879	255,0,0	5	81,94,59,149,56	0,14438,28264,29734,32662
chr10	25940703	25971574	OTTHUMT00000047252	1	+	25971574	25971574	255,0,0	4	25176115125	0,1092,16441,30746
chr10	26878793	26883253	OTTHUMT00000047265	1	+	26883253	26883253	255,0,0	4	473104117391	0,1445,2985,4069
chr10	26866604	26868024	OTTHUMT00000047267	1	-	26868024	26868024	255,0,0	2	172260	0,1160
chr10	26938260	26942040	OTTHUMT00000047274	1	+	26942040	26942040	255,0,0	3	262,104,47	0,1222,3733
chr10	26953134	26965088	OTTHUMT00000047275	1	-	26965088	26965088	255,0,0	3	187,88,44	0,4201,11910
chr10	26932156	26933945	OTTHUMT00000047282	1	+	26933945	26933945	255,0,0	2	369103	0,1686
chr10	27220134	27223852	OTTHUMT00000047294	1	-	27223852	27223852	255,0,0	2	357511	0,3207
chr10	27232251	27233347	OTTHUMT00000047295	1	-	27233347	27233347	255,0,0	2	169476	0,620
chr10	29081497	29085042	OTTHUMT00000047377	1	-	29085042	29085042	255,0,0	2	376220	0,3325
chr10	29095875	29097148	OTTHUMT00000047378	1	+	29097148	29097148	255,0,0	2	76330	0,943
chr10	30569014	30569839	OTTHUMT00000047412	1	-	30569839	30569839	255,0,0	2	400114	0,711
chr10	30842782	30843412	OTTHUMT00000047431	1	-	30843412	30843412	255,0,0	2	383158	0,472
chr10	30865627	30869111	OTTHUMT00000047432	1	+	30869111	30869111	255,0,0	2	139239	0,3245
chr10	30944417	30946464	OTTHUMT00000047435	1	+	30946464	30946464	255,0,0	3	223,57,206	0,1080,1841
chr10	31012179	31012669	OTTHUMT00000047438	1	+	31012669	31012669	255,0,0	2	86322	0,168
chr10	31893527	31895146	OTTHUMT00000047455	1	+	31895146	31895146	255,0,0	2	128293	0,1326
chr10	31982011	31996316	OTTHUMT00000047456	1	-	31996316	31996316	255,0,0	2	264,83	0,14222
chr10	33385184	33405600	OTTHUMT00000047515	1	-	33405600	33405600	255,0,0	2	350202	0,20214
chr10	33867858	33888968	OTTHUMT00000047517	1	-	33888968	33888968	255,0,0	4	439,148,92,183	0,11691,15189,20927
chr10	33973682	33975992	OTTHUMT00000047518	1	+	33975992	33975992	255,0,0	2	427,25	0,2285
chr10	34198165	34206732	OTTHUMT00000047520	1	+	34206732	34206732	255,0,0	5	85,84,135,66,261	0,177,1041,3530,8306
chr10	35508821	35519526	OTTHUMT00000047566	1	-	35519526	35519526	255,0,0	2	207173	0,10532
chr10	36185801	36187891	OTTHUMT00000047578	1	-	36187891	36187891	255,0,0	2	624244	0,1846
chr10	36378013	36378317	OTTHUMT00000047579	1	-	36378317	36378317	255,0,0	2	76111	0,193
chr10	36727543	36728725	OTTHUMT00000047583	1	+	36728725	36728725	255,0,0	2	54344	0,838
chr10	37529814	37530977	OTTHUMT00000047593	1	+	37530977	37530977	255,0,0	3	130103102	0,284,1061
chr10	38453575	38466958	OTTHUMT00000047618	1	+	38466958	38466958	255,0,0	3	225,73,130	0,1338,13253
chr10	39010983	39012507	OTTHUMT00000047657	1	+	39012507	39012507	255,0,0	2	277225	0,1299
chr10	38937625	38982200	OTTHUMT00000047659	1	-	38982200	38982200	255,0,0	10	9.91361e+28	0,798,1818,5740,6733,7310,27410,40326,41768,44403
chr10	42971075	42990784	OTTHUMT00000047673	1	+	42990784	42990784	255,0,0	5	3.37182e+15	0,1633,11351,16452,18376
chr10	43169644	43187171	OTTHUMT00000047687	1	-	43187171	43187171	255,0,0	4	161,103,66,189	0,9161,11754,17338
chr10	43474464	43476955	OTTHUMT00000047692	1	-	43476955	43476955	255,0,0	3	83277140	0,1266,2351
chr10	43819112	43823380	OTTHUMT00000047697	1	+	43823380	43823380	255,0,0	3	36,92,263	0,3706,4005
chr10	43916046	43917254	OTTHUMT00000047701	1	+	43917254	43917254	255,0,0	3	51115137	0,353,1071
chr10	44273009	44274074	OTTHUMT00000047730	1	-	44274074	44274074	255,0,0	2	289,45	0,1020
chr10	44407891	44409684	OTTHUMT00000047733	1	+	44409684	44409684	255,0,0	2	35478	0,1315
chr10	44409346	44409954	OTTHUMT00000047734	1	-	44409954	44409954	255,0,0	2	108357	0,251
chr10	44396812	44407774	OTTHUMT00000047735	1	-	44407774	44407774	255,0,0	2	459,34	0,10928
chr10	44755049	44757261	OTTHUMT00000047740	1	-	44757261	44757261	255,0,0	2	544297	0,1915
chr10	44787705	44789157	OTTHUMT00000047741	1	-	44789157	44789157	255,0,0	2	477438	0,1014
chr10	45086655	45097552	OTTHUMT00000047743	1	-	45097552	45097552	255,0,0	2	577155	0,10742
chr10	46310875	46312772	OTTHUMT00000047811	1	-	46312772	46312772	255,0,0	2	192130	0,1767
chr10	46798369	46809021	OTTHUMT00000047821	1	-	46809021	46809021	255,0,0	3	331181197	0,966,10455
chr10	46951552	46953608	OTTHUMT00000047835	1	+	46953608	46953608	255,0,0	2	231322	0,1734
chr10	47096453	47099716	OTTHUMT00000047838	1	-	47099716	47099716	255,0,0	3	2196119129	0,2837,3134
chr10	47279191	47280335	OTTHUMT00000047852	1	-	47280335	47280335	255,0,0	2	331160	0,984
chr10	47556164	47566804	OTTHUMT00000047857	1	+	47566804	47566804	255,0,0	2	90,69	0,10571
chr10	47570512	47573855	OTTHUMT00000047858	1	-	47573855	47573855	255,0,0	2	98,69	0,3274
chr10	47658248	47665128	OTTHUMT00000047862	1	+	47665128	47665128	255,0,0	3	498,72,64	0,5045,6816
chr10	47668641	47681735	OTTHUMT00000047864	1	+	47681735	47681735	255,0,0	6	69,81,61,99,79,39	0,425,596,5316,9996,13055
chr10	48324787	48332197	OTTHUMT00000047886	1	-	48332197	48332197	255,0,0	4	79,72,59,389	0,642,6868,7021
chr10	48988120	48989268	OTTHUMT00000047900	1	-	48989268	48989268	255,0,0	2	331160	0,988
chr10	49872243	49880469	OTTHUMT00000047941	1	-	49880469	49880469	255,0,0	2	214121	0,8105
chr10	54316742	54515169	OTTHUMT00000048113	1	-	54515169	54515169	255,0,0	3	159110100	0,4023,198327
chr10	54733247	54735575	OTTHUMT00000048117	1	-	54735575	54735575	255,0,0	3	203,136,76	0,1177,2252
chr10	55050831	55070825	OTTHUMT00000048119	1	-	55070825	55070825	255,0,0	2	523,74	0,19920
chr10	60064312	60065381	OTTHUMT00000048141	1	+	60065381	60065381	255,0,0	2	267,61	0,1008
chr10	60759385	60761303	OTTHUMT00000048153	1	+	60761303	60761303	255,0,0	2	162315	0,1603
chr10	61348907	61371006	OTTHUMT00000048170	1	+	61371006	61371006	255,0,0	4	222,100,97,118	0,5802,7175,21981
chr10	63541513	63581004	OTTHUMT00000048231	1	-	63581004	63581004	255,0,0	4	84178115100	0,472,12595,39391
chr10	64883697	64885297	OTTHUMT00000048248	1	-	64885297	64885297	255,0,0	3	245147113	0,787,1487
chr10	65796104	65797040	OTTHUMT00000048267	1	-	65797040	65797040	255,0,0	2	474148	0,788
chr10	66662884	66684276	OTTHUMT00000048270	1	-	66684276	66684276	255,0,0	2	299282	0,21110
chr10	67073542	67074728	OTTHUMT00000048274	1	+	67074728	67074728	255,0,0	3	44,92,171	0,218,1015
chr10	67345445	67441220	OTTHUMT00000048275	1	+	67441220	67441220	255,0,0	3	115126503	0,29948,95272
chr10	69993009	69995190	OTTHUMT00000048311	1	-	69995190	69995190	255,0,0	2	321,96	0,2085
chr10	70237754	70240521	OTTHUMT00000048332	1	-	70240521	70240521	255,0,0	2	806974	0,1793
chr10	71335562	71336910	OTTHUMT00000048457	1	+	71336910	71336910	255,0,0	2	331172	0,1176
chr10	71426991	71477999	OTTHUMT00000048467	1	+	71477999	71477999	255,0,0	8	1.54177e+23	0,291,2964,25490,27591,33868,48429,50019
chr10	71754381	71767592	OTTHUMT00000048479	1	-	71767592	71767592	255,0,0	3	229,213,82	0,12831,13129
chr10	72689681	72691814	OTTHUMT00000048530	1	+	72691814	72691814	255,0,0	2	1529434	0,1699
chr10	73638113	73638865	OTTHUMT00000048552	1	+	73638865	73638865	255,0,0	2	130395	0,357
chr10	77039488	77043104	OTTHUMT00000048821	1	-	77043104	77043104	255,0,0	4	181,63,62,74	0,327,539,3542
chr10	77056147	77121436	OTTHUMT00000048824	1	+	77121436	77121436	255,0,0	3	2625401058	0,62120,64231
chr10	80455818	80456779	OTTHUMT00000048937	1	-	80456779	80456779	255,0,0	2	288291	0,670
chr10	81390510	81391942	OTTHUMT00000048971	1	-	81391942	81391942	255,0,0	2	180205	0,1227
chr10	81524485	81546199	OTTHUMT00000048976	1	-	81546199	81546199	255,0,0	2	1595626	0,21088
chr10	81586458	81598237	OTTHUMT00000049008	1	+	81598237	81598237	255,0,0	3	655,58,173	0,1691,11606
chr10	81679933	81682875	OTTHUMT00000049017	1	+	81682875	81682875	255,0,0	3	891,75,458	0,1736,2484
chr10	82093526	82094182	OTTHUMT00000049069	1	+	82094182	82094182	255,0,0	2	88251	0,405
chr10	82289352	82295698	OTTHUMT00000049090	1	-	82295698	82295698	255,0,0	2	235363	0,5983
chr10	82409552	82413488	OTTHUMT00000049095	1	+	82413488	82413488	255,0,0	3	52,75,243	0,2110,3693
chr10	85432161	85435195	OTTHUMT00000049106	1	-	85435195	85435195	255,0,0	3	160,101,90	0,733,2944
chr10	85671409	85672678	OTTHUMT00000049107	1	-	85672678	85672678	255,0,0	2	138171	0,1098
chr10	86039746	86048751	OTTHUMT00000049128	1	+	86048751	86048751	255,0,0	3	75197402	0,8233,8603
chr10	87191698	87192271	OTTHUMT00000049142	1	-	87192271	87192271	255,0,0	2	290113	0,460
chr10	89102680	89115187	OTTHUMT00000049215	1	+	89115187	89115187	255,0,0	4	214,59,278,340	0,1513,11696,12167
chr10	89351363	89365781	OTTHUMT00000049225	1	-	89365781	89365781	255,0,0	2	137,31	0,14387
chr10	91454051	91457685	OTTHUMT00000049326	1	-	91457685	91457685	255,0,0	2	508159	0,3475
chr10	91589312	91600618	OTTHUMT00000049334	1	+	91600618	91600618	255,0,0	3	190,57,3644	0,5645,7662
chr10	92754376	92766147	OTTHUMT00000049359	1	+	92766147	92766147	255,0,0	2	134246	0,11525
chr10	92720832	92757505	OTTHUMT00000049360	1	-	92757505	92757505	255,0,0	2	188175	0,36498
chr10	96901681	96928182	OTTHUMT00000049504	1	-	96928182	96928182	255,0,0	5	79,90,59,148,45	0,683,1311,2346,26456
chr10	101286837	101288018	OTTHUMT00000049800	1	+	101288018	101288018	255,0,0	2	124268	0,913
chr10	102133371	102143125	OTTHUMT00000049862	1	+	102143125	102143125	255,0,0	2	3982153	0,7601
chr10	102941446	102953904	OTTHUMT00000049927	1	+	102953904	102953904	255,0,0	4	56142201450	0,9381,9620,12008
chr10	103070774	103071262	OTTHUMT00000049933	1	+	103071262	103071262	255,0,0	2	223159	0,329
chr10	103012577	103023307	OTTHUMT00000049934	1	-	103023307	103023307	255,0,0	3	1747,99,376	0,8046,10354
chr10	103082399	103082763	OTTHUMT00000049935	1	-	103082763	103082763	255,0,0	2	120162	0,202
chr10	103464408	103468158	OTTHUMT00000050002	1	-	103468158	103468158	255,0,0	2	54237	0,3513
chr10	106375859	106376731	OTTHUMT00000050219	1	+	106376731	106376731	255,0,0	2	52317	0,555
chr10	107249353	107262113	OTTHUMT00000050223	1	-	107262113	107262113	255,0,0	3	266,43,141	0,1987,12619
chr10	107568532	107578955	OTTHUMT00000050226	1	-	107578955	107578955	255,0,0	3	217109130	0,9143,10293
chr10	107944142	107959138	OTTHUMT00000050229	1	+	107959138	107959138	255,0,0	2	210473	0,14523
chr10	109136307	109160994	OTTHUMT00000050239	1	+	109160994	109160994	255,0,0	4	202,124,123,79	0,3046,11738,24608
chr10	110307732	110321573	OTTHUMT00000050242	1	-	110321573	110321573	255,0,0	3	383,53,139	0,1930,13702
chr10	110470275	110599121	OTTHUMT00000050244	1	+	110599121	110599121	255,0,0	3	18,51,411	0,51051,128435
chr10	113109696	113111861	OTTHUMT00000050374	1	-	113111861	113111861	255,0,0	2	260167	0,1998
chr10	114648491	114665870	OTTHUMT00000050408	1	+	114665870	114665870	255,0,0	3	75107135	0,2233,17244
chr10	116754415	116756352	OTTHUMT00000050506	1	+	116756352	116756352	255,0,0	3	129,96,119	0,786,1818
chr10	119321594	119331968	OTTHUMT00000050570	1	-	119331968	119331968	255,0,0	3	184129162	0,3932,10212
chr10	119494823	119495918	OTTHUMT00000050576	1	+	119495918	119495918	255,0,0	2	39205	0,890
chr10	120001163	120027222	OTTHUMT00000050590	1	+	120027222	120027222	255,0,0	4	31,87,145,293	0,3696,6047,25766
chr10	120117266	120124615	OTTHUMT00000050605	1	+	120124615	120124615	255,0,0	2	94391	0,6958
chr10	120763047	120763396	OTTHUMT00000050620	1	-	120763396	120763396	255,0,0	2	139,90	0,259
chr10	121940741	121968507	OTTHUMT00000050697	1	+	121968507	121968507	255,0,0	4	167,61,82,169	0,5888,23775,27597
chr10	123374938	123375353	OTTHUMT00000050714	1	-	123375353	123375353	255,0,0	2	241,69	0,346
chr10	125185228	125187156	OTTHUMT00000050846	1	-	125187156	125187156	255,0,0	2	282134	0,1794
chr10	125208868	125248852	OTTHUMT00000050848	1	+	125248852	125248852	255,0,0	2	160414	0,39570
chr10	125333742	125343283	OTTHUMT00000050849	1	+	125343283	125343283	255,0,0	3	152146140	0,7717,9401
chr10	125673089	125691113	OTTHUMT00000050855	1	-	125691113	125691113	255,0,0	3	225,89,75	0,455,17949
chr10	126617451	126619962	OTTHUMT00000050895	1	-	126619962	126619962	255,0,0	2	320110	0,2401
chr10	128102437	128110448	OTTHUMT00000050968	1	-	128110448	128110448	255,0,0	4	870,112,93,93	0,2931,3847,7918
chr10	130114545	130118478	OTTHUMT00000051004	1	-	130118478	130118478	255,0,0	2	93253	0,3680
chr10	130757035	130758326	OTTHUMT00000051005	1	-	130758326	130758326	255,0,0	3	220,67,88	0,840,1203
chr10	130711142	130714535	OTTHUMT00000051006	1	+	130714535	130714535	255,0,0	5	39,33,138,165,75	0,1494,1880,2122,3318
chr10	130695765	130696233	OTTHUMT00000051007	1	-	130696233	130696233	255,0,0	2	111,89	0,379
chr10	131076514	131089986	OTTHUMT00000051008	1	+	131089986	131089986	255,0,0	2	83392	0,13080
chr10	131567107	131567699	OTTHUMT00000051013	1	+	131567699	131567699	255,0,0	2	234261	0,331
chr10	131581116	131584811	OTTHUMT00000051014	1	+	131584811	131584811	255,0,0	3	1700358647	0,2096,3048
chr10	131984444	131985130	OTTHUMT00000051028	1	+	131985130	131985130	255,0,0	2	108444	0,242
chr10	132001137	132001392	OTTHUMT00000051029	1	-	132001392	132001392	255,0,0	2	80144	0,111
chr10	132237330	132281418	OTTHUMT00000051030	1	-	132281418	132281418	255,0,0	2	23274	0,43814
chr10	134232586	134234457	OTTHUMT00000051076	1	+	134234457	134234457	255,0,0	2	101196	0,1675
chr10	134247236	134254988	OTTHUMT00000051077	1	-	134254988	134254988	255,0,0	2	959,54	0,7698
chr10	134334330	134335953	OTTHUMT00000051081	1	-	134335953	134335953	255,0,0	1	1623	0
chr10	134774843	134775741	OTTHUMT00000051103	1	-	134775741	134775741	255,0,0	2	125479	0,419
chr10	135060391	135061389	OTTHUMT00000051117	1	+	135061389	135061389	255,0,0	2	163,95	0,903
chr10	135280477	135281916	OTTHUMT00000051177	1	+	135281916	135281916	255,0,0	2	380566	0,873
chr1	117035644	117041834	OTTHUMT00000051445	1	-	117041834	117041834	255,0,0	2	1884411	0,5779
chr9	112715	113754	OTTHUMT00000051455	1	-	113754	113754	255,0,0	2	352,61	0,978
chr9	1041218	1042520	OTTHUMT00000051497	1	-	1042520	1042520	255,0,0	2	127653	0,649
chr9	2541096	2541635	OTTHUMT00000051518	1	+	2541635	2541635	255,0,0	2	118,88	0,451
chr9	3647334	3648338	OTTHUMT00000051552	1	+	3648338	3648338	255,0,0	2	143585	0,419
chr9	3674545	3691814	OTTHUMT00000051553	1	+	3691814	3691814	255,0,0	3	103123311	0,16291,16958
chr9	3684075	3689626	OTTHUMT00000051554	1	-	3689626	3689626	255,0,0	2	384292	0,5259
chr9	6047359	6066714	OTTHUMT00000051653	1	+	6066714	6066714	255,0,0	2	149350	0,19005
chr9	6704470	6707780	OTTHUMT00000051681	1	+	6707780	6707780	255,0,0	2	183239	0,3071
chr9	7930826	7935137	OTTHUMT00000051706	1	-	7935137	7935137	255,0,0	3	72,86,38	0,1258,4273
chr9	10631749	10632203	OTTHUMT00000051723	1	-	10632203	10632203	255,0,0	2	36121	0,333
chr9	11275313	11276314	OTTHUMT00000051727	1	-	11276314	11276314	255,0,0	2	223,62	0,939
chr9	12098659	12159147	OTTHUMT00000051728	1	-	12159147	12159147	255,0,0	4	356,45,129,31	0,18161,47613,60457
chr9	13446524	13487510	OTTHUMT00000051737	1	+	13487510	13487510	255,0,0	2	68409	0,40577
chr9	14025969	14030114	OTTHUMT00000051740	1	+	14030114	14030114	255,0,0	3	107166163	0,973,3982
chr9	14347318	14357907	OTTHUMT00000051745	1	+	14357907	14357907	255,0,0	2	36757	0,9832
chr9	16121130	16122432	OTTHUMT00000051772	1	+	16122432	16122432	255,0,0	2	103209	0,1093
chr9	18360594	18362218	OTTHUMT00000051798	1	-	18362218	18362218	255,0,0	2	99138	0,1486
chr9	22203988	22214671	OTTHUMT00000051934	1	-	22214671	22214671	255,0,0	4	70,72,93,208	0,9288,9687,10475
chr9	22767173	22768315	OTTHUMT00000051937	1	+	22768315	22768315	255,0,0	2	92355	0,787
chr9	23829670	23849912	OTTHUMT00000051950	1	+	23849912	23849912	255,0,0	5	602161132133399	0,1765,2511,17603,19843
chr9	23894987	23898054	OTTHUMT00000051951	1	-	23898054	23898054	255,0,0	2	617,72	0,2995
chr9	27245681	27282791	OTTHUMT00000051963	1	-	27282791	27282791	255,0,0	17	79,121,108,74,207,92,57,97,162,197,169,147,226,368,188,157,464	0,1706,12728,13011,16146,17028,17525,22737,26243,28406,30098,31280,31867,32677,34744,35084,36646
chr9	32643100	32645024	OTTHUMT00000052014	1	-	32645024	32645024	255,0,0	2	641198	0,1726
chr9	35642510	35643514	OTTHUMT00000052320	1	+	35643514	35643514	255,0,0	2	41638	0,366
chr9	35786642	35790429	OTTHUMT00000052387	1	+	35790429	35790429	255,0,0	2	130277	0,3510
chr9	35930008	35937148	OTTHUMT00000052397	1	+	35937148	35937148	255,0,0	3	123,99,135	0,5695,7005
chr9	36307038	36315276	OTTHUMT00000052420	1	+	36315276	36315276	255,0,0	2	222282	0,7956
chr9	36332946	36334969	OTTHUMT00000052421	1	-	36334969	36334969	255,0,0	2	274114	0,1909
chr9	37079931	37086871	OTTHUMT00000052437	1	+	37086871	37086871	255,0,0	2	104207	0,6733
chr9	37112914	37115487	OTTHUMT00000052438	1	-	37115487	37115487	255,0,0	2	338606	0,1967
chr9	37383174	37384431	OTTHUMT00000052460	1	-	37384431	37384431	255,0,0	2	114129	0,1128
chr9	38360423	38376427	OTTHUMT00000052493	1	+	38376427	38376427	255,0,0	4	88,66,384,131	0,12485,14902,15873
chr9	38848557	38851913	OTTHUMT00000052508	1	+	38851913	38851913	255,0,0	2	115678	0,2678
chr9	70922308	70923361	OTTHUMT00000052540	1	+	70923361	70923361	255,0,0	2	62354	0,699
chr9	70843566	70844228	OTTHUMT00000052545	1	+	70844228	70844228	255,0,0	2	81259	0,403
chr9	71158456	71161505	OTTHUMT00000052553	1	-	71161505	71161505	255,0,0	4	63,124,120,31	0,1960,2176,3018
chr9	74920432	74930380	OTTHUMT00000052643	1	+	74930380	74930380	255,0,0	2	109479	0,9469
chr9	74872251	74872699	OTTHUMT00000052650	1	+	74872699	74872699	255,0,0	2	70291	0,157
chr9	75486643	75489025	OTTHUMT00000052662	1	-	75489025	75489025	255,0,0	4	289,123,129,42	0,381,1299,2340
chr9	78194584	78203464	OTTHUMT00000052713	1	+	78203464	78203464	255,0,0	2	138320	0,8560
chr9	82132787	82147257	OTTHUMT00000052783	1	-	82147257	82147257	255,0,0	2	576126	0,14344
chr9	82489610	82501593	OTTHUMT00000052798	1	-	82501593	82501593	255,0,0	2	410114	0,11869
chr9	82645493	82649470	OTTHUMT00000052799	1	+	82649470	82649470	255,0,0	2	191255	0,3722
chr9	83484672	83486210	OTTHUMT00000052804	1	-	83486210	83486210	255,0,0	3	606,62,123	0,736,1415
chr9	85020102	85021154	OTTHUMT00000052819	1	+	85021154	85021154	255,0,0	2	123332	0,720
chr9	85068259	85070140	OTTHUMT00000052822	1	+	85070140	85070140	255,0,0	3	114166319	0,293,1562
chr9	85834245	85849157	OTTHUMT00000052827	1	+	85849157	85849157	255,0,0	3	47204193	0,14385,14719
chr9	89247061	89311411	OTTHUMT00000052927	1	+	89311411	89311411	255,0,0	3	122,44,364	0,27866,63986
chr9	90479080	90481205	OTTHUMT00000052953	1	+	90481205	90481205	255,0,0	2	63389	0,1736
chr9	92740563	92749768	OTTHUMT00000053004	1	+	92749768	92749768	255,0,0	2	151306	0,8899
chr9	93145891	93195787	OTTHUMT00000053010	1	-	93195787	93195787	255,0,0	3	112,568,75	0,1406,49821
chr9	93323310	93344976	OTTHUMT00000053015	1	-	93344976	93344976	255,0,0	2	124167	0,21499
chr9	93719541	93727675	OTTHUMT00000053023	1	-	93727675	93727675	255,0,0	2	165130	0,8004
chr9	93867238	93869586	OTTHUMT00000053024	1	-	93869586	93869586	255,0,0	3	426207182	0,1508,2166
chr9	93922050	93927858	OTTHUMT00000053025	1	+	93927858	93927858	255,0,0	2	392706	0,3102
chr9	93881419	93925369	OTTHUMT00000053026	1	-	93925369	93925369	255,0,0	2	423,83	0,43867
chr9	94188519	94189426	OTTHUMT00000053037	1	+	94189426	94189426	255,0,0	2	159315	0,592
chr9	94912662	94919727	OTTHUMT00000053047	1	-	94919727	94919727	255,0,0	2	120,91	0,6974
chr9	94909993	94910588	OTTHUMT00000053049	1	+	94910588	94910588	255,0,0	2	71385	0,210
chr9	94914875	94920770	OTTHUMT00000053055	1	+	94920770	94920770	255,0,0	6	3.61282e+16	0,143,3516,5093,5507,5740
chr9	95909321	95910838	OTTHUMT00000053137	1	+	95910838	95910838	255,0,0	3	152,34,224	0,643,1293
chr9	96192623	96193581	OTTHUMT00000053138	1	-	96193581	96193581	255,0,0	2	452189	0,769
chr9	96197613	96199403	OTTHUMT00000053139	1	-	96199403	96199403	255,0,0	2	591100	0,1690
chr9	96619364	96620615	OTTHUMT00000053163	1	+	96620615	96620615	255,0,0	2	168223	0,1028
chr9	97247981	97250077	OTTHUMT00000053185	1	+	97250077	97250077	255,0,0	2	85,70	0,2026
chr9	98177780	98189078	OTTHUMT00000053234	1	-	98189078	98189078	255,0,0	2	666,73	0,11225
chr9	98361826	98368568	OTTHUMT00000053236	1	-	98368568	98368568	255,0,0	3	141,189,65	0,2426,6677
chr9	99449337	99483403	OTTHUMT00000053285	1	+	99483403	99483403	255,0,0	2	269156	0,33910
chr9	99995482	99997296	OTTHUMT00000053308	1	+	99997296	99997296	255,0,0	2	151130	0,1684
chr9	100568216	100572290	OTTHUMT00000053343	1	-	100572290	100572290	255,0,0	2	90114	0,3960
chr9	101945654	101947173	OTTHUMT00000053389	1	+	101947173	101947173	255,0,0	2	141298	0,1221
chr9	102293977	102299206	OTTHUMT00000053396	1	+	102299206	102299206	255,0,0	2	117302	0,4927
chr9	105052401	105053194	OTTHUMT00000053458	1	+	105053194	105053194	255,0,0	2	546167	0,626
chr9	106006007	106015452	OTTHUMT00000053465	1	+	106015452	106015452	255,0,0	2	64138	0,9307
chr9	106124233	106192174	OTTHUMT00000053468	1	-	106192174	106192174	255,0,0	3	233185110	0,2928,67831
chr9	107753076	107754062	OTTHUMT00000053496	1	-	107754062	107754062	255,0,0	2	508,98	0,888
chr9	108823634	108827274	OTTHUMT00000053524	1	-	108827274	108827274	255,0,0	2	266170	0,3470
chr9	109213096	109367076	OTTHUMT00000053525	1	+	109367076	109367076	255,0,0	4	73,112,88,1040	0,107656,137561,152940
chr9	109377358	109378087	OTTHUMT00000053527	1	-	109378087	109378087	255,0,0	2	133464	0,265
chr9	109346422	109354233	OTTHUMT00000053531	1	-	109354233	109354233	255,0,0	2	134237	0,7574
chr9	110189520	110190683	OTTHUMT00000053553	1	-	110190683	110190683	255,0,0	2	96111	0,1052
chr9	111014433	111017100	OTTHUMT00000053566	1	-	111017100	111017100	255,0,0	2	115109	0,2558
chr9	111463649	111465372	OTTHUMT00000053568	1	+	111465372	111465372	255,0,0	2	72325	0,1398
chr9	113361754	113367499	OTTHUMT00000053625	1	+	113367499	113367499	255,0,0	3	54,71,510	0,4943,5235
chr9	113901525	114047116	OTTHUMT00000053635	1	-	114047116	114047116	255,0,0	3	374153217	0,133567,145374
chr9	116413235	116445135	OTTHUMT00000053744	1	+	116445135	116445135	255,0,0	3	209,64,950	0,1061,30950
chr9	117418583	117424654	OTTHUMT00000053786	1	-	117424654	117424654	255,0,0	2	304100	0,5971
chr9	118501941	118506511	OTTHUMT00000053794	1	+	118506511	118506511	255,0,0	3	210,103,76	0,1799,4494
chr9	118774639	118775244	OTTHUMT00000053796	1	+	118775244	118775244	255,0,0	2	170339	0,266
chr9	120224571	120228538	OTTHUMT00000053806	1	-	120228538	120228538	255,0,0	2	425326	0,3641
chr9	120602599	120659534	OTTHUMT00000053809	1	-	120659534	120659534	255,0,0	4	289,184,78,74	0,29722,34637,56861
chr9	120545725	120630349	OTTHUMT00000053810	1	+	120630349	120630349	255,0,0	3	121,93,309	0,64615,84315
chr9	121450029	121468238	OTTHUMT00000053812	1	-	121468238	121468238	255,0,0	2	252134	0,18075
chr9	121502840	121507590	OTTHUMT00000053813	1	+	121507590	121507590	255,0,0	2	87169	0,4581
chr9	122735371	122736600	OTTHUMT00000053818	1	+	122736600	122736600	255,0,0	3	70126186	0,631,1043
chr9	125163248	125165185	OTTHUMT00000053940	1	-	125165185	125165185	255,0,0	2	254,43	0,1894
chr9	125165685	125211256	OTTHUMT00000053941	1	+	125211256	125211256	255,0,0	6	51,120,69,118,424,48	0,1265,12307,13361,43716,45523
chr9	127277216	127278335	OTTHUMT00000054028	1	+	127278335	127278335	255,0,0	2	147119	0,1000
chr9	128506032	128508019	OTTHUMT00000054083	1	-	128508019	128508019	255,0,0	2	184325	0,1662
chr9	128819858	128921892	OTTHUMT00000054108	1	+	128921892	128921892	255,0,0	2	235,81	0,101953
chr9	129289896	129292622	OTTHUMT00000054117	1	+	129292622	129292622	255,0,0	2	179160	0,2566
chr9	130801413	130819641	OTTHUMT00000054329	1	-	130819641	130819641	255,0,0	2	173207	0,18021
chr9	130873449	130880972	OTTHUMT00000054410	1	-	130880972	130880972	255,0,0	5	1.47912e+16	0,2307,3903,6539,6752
chr9	131425412	131425857	OTTHUMT00000054468	1	-	131425857	131425857	255,0,0	2	267,67	0,378
chr9	132044736	132048007	OTTHUMT00000054569	1	+	132048007	132048007	255,0,0	3	235129219	0,472,3052
chr9	132021340	132023860	OTTHUMT00000054570	1	+	132023860	132023860	255,0,0	2	144251	0,2269
chr9	132096184	132109678	OTTHUMT00000054572	1	+	132109678	132109678	255,0,0	4	293126308174	0,4886,7830,13320
chr9	132200494	132201397	OTTHUMT00000054574	1	+	132201397	132201397	255,0,0	2	444356	0,547
chr9	132265280	132275796	OTTHUMT00000054582	1	+	132275796	132275796	255,0,0	4	138,350,152,99	0,321,1890,10417
chr9	132337687	132346835	OTTHUMT00000054584	1	+	132346835	132346835	255,0,0	4	190,269,80,1910	0,4642,5070,7238
chr9	134691578	134696375	OTTHUMT00000054768	1	+	134696375	134696375	255,0,0	3	196286347	0,3659,4450
chr9	136890616	136893224	OTTHUMT00000054937	1	+	136893224	136893224	255,0,0	2	422258	0,350
chr9	137185776	137187243	OTTHUMT00000054944	1	-	137187243	137187243	255,0,0	2	656,87	0,1380
chr9	137397317	137413288	OTTHUMT00000054945	1	-	137413288	137413288	255,0,0	3	75156219	0,14993,15752
chr9	137444583	137445743	OTTHUMT00000054946	1	+	137445743	137445743	255,0,0	2	104176	0,984
chr9	137419027	137437090	OTTHUMT00000054947	1	-	137437090	137437090	255,0,0	2	103325	0,17738
chr9	137474324	137477036	OTTHUMT00000054951	1	+	137477036	137477036	255,0,0	2	3991999	0,713
chr9	137519675	137521252	OTTHUMT00000054952	1	+	137521252	137521252	255,0,0	2	540,59	0,1518
chr9	137828996	137835041	OTTHUMT00000054962	1	+	137835041	137835041	255,0,0	3	40141281	0,4317,5764
chr9	138137541	138144554	OTTHUMT00000054978	1	-	138144554	138144554	255,0,0	2	539347	0,6666
chr9	138096567	138129443	OTTHUMT00000054979	1	-	138129443	138129443	255,0,0	2	473,54	0,32822
chr9	138244529	138246066	OTTHUMT00000054981	1	+	138246066	138246066	255,0,0	3	34137219	0,488,1318
chr9	138359933	138364095	OTTHUMT00000054989	1	+	138364095	138364095	255,0,0	2	622173	0,3989
chr9	138356343	138356726	OTTHUMT00000054990	1	-	138356726	138356726	255,0,0	2	117131	0,252
chr9	141090382	141093775	OTTHUMT00000055377	1	-	141093775	141093775	255,0,0	2	350188	0,3205
chr9	101001	102941	OTTHUMT00000055438	1	-	102941	102941	255,0,0	3	303,69,202	0,1471,1738
chrX	5571463	5644121	OTTHUMT00000055669	1	-	5644121	5644121	255,0,0	3	281,114,51	0,15983,72607
chrX	6585905	6639585	OTTHUMT00000055680	1	-	6639585	6639585	255,0,0	3	265124128	0,38478,53552
chrX	7975418	7986201	OTTHUMT00000055689	1	+	7986201	7986201	255,0,0	2	72105	0,10678
chrX	8831901	8835642	OTTHUMT00000055698	1	-	8835642	8835642	255,0,0	3	232,143,91	0,2811,3650
chrX	10210378	10333363	OTTHUMT00000055733	1	+	10333363	10333363	255,0,0	5	85,166,244,58,58	0,14677,20359,45495,122927
chrX	13354499	13391753	OTTHUMT00000055791	1	+	13391753	13391753	255,0,0	4	80,54,224,118	0,1514,35868,37136
chrX	13973511	13982023	OTTHUMT00000055820	1	+	13982023	13982023	255,0,0	2	236460	0,8052
chrX	13998184	14006939	OTTHUMT00000055825	1	-	14006939	14006939	255,0,0	2	413131	0,8624
chrX	17988316	18122764	OTTHUMT00000055939	1	-	18122764	18122764	255,0,0	5	234,169,111,100,94	0,1790,12294,25592,134354
chrX	21911717	21920026	OTTHUMT00000056029	1	+	21920026	21920026	255,0,0	2	6716948	0,1361
chrX	22716573	22787083	OTTHUMT00000056041	1	+	22787083	22787083	255,0,0	2	108274	0,70236
chrX	25896455	25911661	OTTHUMT00000056119	1	+	25911661	25911661	255,0,0	4	31105233181	0,2426,3735,15025
chrX	27177021	27194415	OTTHUMT00000056135	1	-	27194415	27194415	255,0,0	5	192,156,105,83,58	0,3516,10131,10962,17336
chrX	28589648	28604512	OTTHUMT00000056151	1	-	28604512	28604512	255,0,0	3	550,118,88	0,4773,14776
chrX	33760234	33960352	OTTHUMT00000056204	1	+	33960352	33960352	255,0,0	3	17101221	0,111497,199897
chrX	41134991	41136031	OTTHUMT00000056247	1	+	41136031	41136031	255,0,0	2	145690	0,350
chrX	41907135	41914089	OTTHUMT00000056291	1	-	41914089	41914089	255,0,0	2	225253	0,6701
chrX	42315829	42558636	OTTHUMT00000056296	1	+	42558636	42558636	255,0,0	4	144153175241	0,124641,125936,242566
chrX	45369728	45489447	OTTHUMT00000056341	1	+	45489447	45489447	255,0,0	5	112,143,176,78,130	0,91813,118975,119422,119589
chrX	45707508	45710920	OTTHUMT00000056347	1	-	45710920	45710920	255,0,0	3	140,98,137	0,1300,3275
chrX	47157250	47158120	OTTHUMT00000056411	1	+	47158120	47158120	255,0,0	2	239238	0,632
chrX	48193109	48193874	OTTHUMT00000056483	1	-	48193874	48193874	255,0,0	2	90180	0,585
chrX	51139382	51208513	OTTHUMT00000056580	1	+	51208513	51208513	255,0,0	2	151255	0,68876
chrX	51099795	51139314	OTTHUMT00000056582	1	-	51139314	51139314	255,0,0	2	84367	0,39152
chrX	51244941	51253857	OTTHUMT00000056584	1	-	51253857	51253857	255,0,0	4	251,62,89,58	0,3642,3791,8858
chrX	53122891	53124040	OTTHUMT00000056721	1	-	53124040	53124040	255,0,0	2	40575	0,574
chrX	56644823	56650891	OTTHUMT00000056896	1	+	56650891	56650891	255,0,0	2	123590	0,5478
chrX	56999942	57001229	OTTHUMT00000056910	1	+	57001229	57001229	255,0,0	2	412232	0,1055
[truncated: 17,601 more rows]

## Sheet: mRNA_REFPS
Dataset. c. Set of RefSeq transcripts with co-ordinates from hg19 in bed format for repeat-filtered promoter set (REFPS).
[truncated: 7,930 more rows]

[truncated: 9 more sheets: lncRNA_REFPS, mRNA_CPS(250), lncRNA_CPS(250), mRNA_REFPS(250), lncRNA_REFPS(250), ENCODE_HOCOMOCO_mapping, track_MEF2A_chip, track_GATA3_chip, track_ARI3A_chip]
