# Supplementary material for: Promoter Analysis Reveals Globally Differential Regulation of Human Long Non-Coding RNA and Protein-Coding Genes
Source: PLoS One. 2014 Oct 2;9(10):e109443. doi: 10.1371/journal.pone.0109443 (PMC4183604; doi:10.1371/journal.pone.0109443)
Supplement: Dataset S2 — Promoters, considering only upstream ([−1000, 0] bp), of a) RefSeq and b) lncRNA transcripts with hg19 coordinates in BED format for complete promoter set (CPS). Promoters, considering only upstream ([−1000, 0] bp), of c) RefSeq and d) lncRNA transcripts, having no overlap with CpG islands, with hg19 coordinates in BED format for CPS. (ZIP) [file pone.0109443.s015.zip]

Archive with 1 entries (1 files):
- DatasetS2.xls
