# Supplementary material for: Promoter Analysis Reveals Globally Differential Regulation of Human Long Non-Coding RNA and Protein-Coding Genes
Source: PLoS One. 2014 Oct 2;9(10):e109443. doi: 10.1371/journal.pone.0109443 (PMC4183604; doi:10.1371/journal.pone.0109443)
Supplement: Dataset S2 — Promoters, considering only upstream ([−1000, 0] bp), of a) RefSeq and b) lncRNA transcripts with hg19 coordinates in BED format for complete promoter set (CPS). Promoters, considering only upstream ([−1000, 0] bp), of c) RefSeq and d) lncRNA transcripts, having no overlap with CpG islands, with hg19 coordinates in BED format for CPS. (ZIP) [file pone.0109443.s015.zip › DatasetS2.xls]

## Sheet: Readme
Title	Description
Upstream_mRNA	Promoters, considering only upstream ([-1000,0] bp), of RefSeq transcripts with coordinates from hg19 in BED format for complete promoter set (CPS).
Upstream_lncRNA	Promoters, considering only upstream ([-1000,0] bp), of lncRNA transcripts with coordinates from hg19 in BED format for complete promoter set (CPS).
Upstream_CGI_mRNA	Promoters, considering only upstream ([-1000,0]bp) ,of RefSeq transcripts , having no overlap with CpG islands , with coordinates from hg19 in BED format for CPS.
Upstream_CGI_lncRNA	Promoters, considering only upstream ([-1000,0]bp) ,of lncRNA transcripts , having no overlap with CpG islands , with coordinates from hg19 in BED format for CPS.

## Sheet: Upstream_mRNA
chr7	80230503	80231503	NM_001001547	0	+
chr7	82792197	82793197	NM_014510	0	-
chr11	118991232	118992232	NM_015517	0	+
chr7	26676489	26677489	NM_001145531	0	+
chr22	45809500	45810500	NM_148674	0	-
chr17	78233659	78234659	NM_001256071	0	+
chr3	58476822	58477822	NM_001128214	0	+
chr12	53341654	53342654	NM_199187	0	+
chr10	43866091	43867091	NM_001184963	0	+
chr2	135675391	135676391	NM_058241	0	+
chr11	45824622	45825622	NM_001145266	0	+
chr17	2495922	2496922	NM_000430	0	+
chr2	189838098	189839098	NM_000090	0	+
chr19	16045676	16046676	NM_001128932	0	-
chr15	75181409	75182409	NM_002435	0	+
chr16	84223722	84224722	NM_001145400	0	+
chr4	107957453	107958453	NM_014421	0	-
chr19	6463259	6464259	NM_139161	0	+
chr7	103968103	103969103	NM_199000	0	+
chrX	55515631	55516631	NM_201286	0	-
chr20	3775400	3776400	NM_004358	0	+
chr17	4486833	4487833	NM_001114974	0	+
chr19	17799008	17800008	NM_001080421	0	-
chr6	32784825	32785825	NM_002120	0	-
chr19	12777591	12778591	NM_001173498	0	-
chr12	55412728	55413728	NM_021191	0	+
chr14	20294607	20295607	NM_001004723	0	+
chr16	81129980	81130980	NM_004483	0	-
chr14	102771537	102772537	NM_001272011	0	-
chr4	186130283	186131283	NM_031953	0	+
chr17	41475352	41476352	NM_001661	0	+
chr19	49435938	49436938	NM_014475	0	+
chr1	156253069	156254069	NM_032323	0	+
chr16	56898118	56899118	NM_001126108	0	+
chr3	128369719	128370719	NM_002950	0	-
chr4	170192249	170193249	NM_020870	0	-
chr5	1882880	1883880	NM_016358	0	-
chr1	200841082	200842082	NM_005298	0	+
chr4	4228621	4229621	NM_177998	0	-
chr18	74207146	74208146	NM_014643	0	-
chrX	9734005	9735005	NM_000273	0	-
chr19	35719628	35720628	NM_152481	0	-
chr4	184243579	184244579	NM_001185149	0	-
chr2	233414356	233415356	NM_004846	0	+
chr7	72936615	72937615	NM_032408	0	-
chr14	21537526	21538526	NM_018071	0	+
chr2	88927094	88928094	NM_004836	0	-
chr1	109655584	109656584	NM_020775	0	+
chr9	33024208	33025208	NM_001539	0	+
chr6	27840099	27841099	NM_003533	0	-
chr6	90062619	90063619	NM_016021	0	-
chr14	75593778	75594778	NM_033116	0	-
chr11	32816187	32817187	NM_001008391	0	-
chr1	47655771	47656771	NM_005764	0	-
chr2	213403352	213404352	NM_005235	0	-
chr5	150398998	150399998	NM_002084	0	+
chr2	120769784	120770784	NM_001184938	0	+
chr14	70264006	70265006	NM_003049	0	-
chr6	74103284	74104284	NM_018665	0	+
chr20	43849009	43850009	NM_003008	0	+
chrY	180887	181887	NM_012227	0	-
chr7	98971297	98972297	NM_005720	0	+
chr10	86001217	86002217	NM_015613	0	-
chr2	120123828	120124828	NM_001178017	0	+
chr19	8508802	8509802	NM_031203	0	+
chr3	57742173	57743173	NM_007159	0	+
chr8	71316020	71317020	NM_006540	0	-
chr4	75857284	75858284	NM_015393	0	+
chr2	109334936	109335936	NM_006267	0	+
chr1	52869218	52870218	NM_032864	0	+
chr10	13141081	13142081	NM_001008211	0	+
chr4	140005647	140006647	NM_006874	0	-
chr1	62207148	62208148	NM_176877	0	+
chr2	44394999	44395999	NM_002706	0	+
chr12	49259653	49260653	NM_014470	0	-
chr10	5725800	5726800	NM_017782	0	+
chr6	116381921	116382921	NM_002031	0	-
chr19	14629201	14630201	NM_006145	0	-
chr4	37245689	37246689	NM_001144990	0	+
chr20	56724982	56725982	NM_178456	0	+
chr11	67980784	67981784	NM_016028	0	-
chr15	75135552	75136552	NM_001099436	0	-
chr10	90483300	90484300	NM_001080518	0	+
chr7	16684758	16685758	NM_014038	0	+
chrX	1331527	1332527	NM_001012288	0	-
chr4	113151894	113152894	NM_018569	0	+
chr19	18110943	18111943	NM_001025604	0	+
chr17	47652297	47653297	NM_007225	0	+
chr22	41600312	41601312	NM_031488	0	+
chrX	100223696	100224696	NM_001012990	0	+
chr5	151066615	151067615	NM_003118	0	-
chr1	110035700	110036700	NM_001134403	0	+
chr3	167452431	167453431	NM_001122752	0	+
chr19	12662356	12663356	NM_144976	0	-
chr3	147126180	147127180	NM_003412	0	+
chr2	234215308	234216308	NM_000541	0	+
chr19	1039101	1040101	NM_019112	0	+
chr8	42623929	42624929	NM_004198	0	-
chr15	50411419	50412419	NM_024837	0	-
chr4	152329397	152330397	NM_001109977	0	+
chr10	82103500	82104500	NM_001270042	0	+
chr18	32870196	32871196	NM_001112734	0	-
chr17	46047428	46048428	NM_176096	0	+
chr22	39915568	39916568	NM_182810	0	+
chr4	88312455	88313455	NM_016245	0	-
chr3	38079695	38080695	NM_007337	0	+
chr20	5295015	5296015	NM_144773	0	-
chr1	154244038	154245038	NM_001018837	0	+
chr9	21166659	21167659	NM_002175	0	-
chr6	26189304	26190304	NM_003539	0	-
chr9	2716525	2717525	NM_133497	0	+
chr1	152669839	152670839	NM_178428	0	+
chr18	33766479	33767479	NM_017947	0	+
chr16	55867075	55868075	NM_001266	0	-
chrX	50026539	50027539	NM_033031	0	+
chr1	208417665	208418665	NM_025179	0	-
chr5	82372316	82373316	NM_003401	0	+
chr4	8950476	8951476	NM_001040071	0	+
chr19	44330472	44331472	NM_181845	0	+
chr8	39791473	39792473	NM_194294	0	+
chr5	150156507	150157507	NM_032947	0	+
chr2	33824362	33825362	NM_015475	0	-
chrX	23800274	23801274	NM_002970	0	+
chr1	40419783	40420783	NM_032793	0	+
chr17	54911256	54912256	NM_001085430	0	-
chr5	125935606	125936606	NM_032177	0	+
chr18	11148761	11149761	NM_022068	0	-
chr1	101360735	101361735	NM_001439	0	-
chr13	58204788	58205788	NM_001040429	0	+
chr1	44397991	44398991	NM_057091	0	+
chr3	52016299	52017299	NM_001198897	0	+
chr2	242673029	242674029	NM_152783	0	+
chr2	232062293	232063293	NM_001271466	0	+
chr2	182521834	182522834	NM_001030312	0	-
chr20	44006957	44007957	NM_014477	0	-
chr14	69865021	69866021	NM_004450	0	-
chr16	67062049	67063049	NM_022845	0	+
chr9	113342160	113343160	NM_153366	0	-
chr3	183543393	183544393	NM_024871	0	-
chr9	96792090	96793090	NM_001253830	0	+
chr17	72362644	72363644	NM_181790	0	+
chr12	91398803	91399803	NM_004950	0	-
chr14	74485058	74486058	NM_025057	0	+
chr22	43505753	43506753	NM_001197	0	+
chr6	24877583	24878583	NM_015864	0	-
chr20	33463327	33464327	NM_001076552	0	+
chr6	36852639	36853639	NM_152734	0	+
chr5	125757868	125758868	NM_001146320	0	+
chr14	102275139	102276139	NM_178586	0	+
chr6	16761721	16762721	NM_001128164	0	-
chr17	40718077	40719077	NM_170607	0	+
chr8	17103400	17104400	NM_001145152	0	+
chr15	51199868	51200868	NM_001252127	0	+
chr19	58037692	58038692	NM_001199295	0	+
chr5	102455842	102456842	NM_017676	0	-
chr8	48650726	48651726	NM_005195	0	-
chr6	32119720	32120720	NM_030651	0	-
chr17	34899736	34900736	NM_024835	0	+
chr6	167524294	167525294	NM_004367	0	+
chr8	23315244	23316244	NM_001128930	0	-
chr5	157157322	157158322	NM_017872	0	+
chr5	142077635	142078635	NM_001144935	0	-
chr1	6844383	6845383	NM_015215	0	+
chr9	97090926	97091926	NM_017561	0	-
chr14	69864095	69865095	NM_001252152	0	+
chr17	26989190	26990190	NM_006923	0	-
chr7	6792739	6793739	NM_173565	0	+
chr15	102344922	102345922	NM_001005326	0	+
chr9	130373485	130374485	NM_003165	0	+
chr19	8579048	8580048	NM_001146175	0	-
chr7	99573735	99574735	NM_001185	0	-
chr2	197036336	197037336	NM_004226	0	-
chr17	5389494	5390494	NM_016041	0	-
chr1	65885334	65886334	NM_001003679	0	+
chr12	42632151	42633151	NM_001190980	0	-
chr19	58977411	58978411	NM_014347	0	+
chr13	20806534	20807534	NM_001110219	0	-
chr5	149829319	149830319	NM_001025071	0	-
chr15	74374891	74375891	NM_001038640	0	-
chr12	122712068	122713068	NM_138929	0	-
chr11	2444275	2445275	NM_014555	0	-
chr11	116694011	116695011	NM_000482	0	-
chr5	70363497	70364497	NM_001515	0	-
chr19	10396642	10397642	NM_001544	0	+
chr1	154934258	154935258	NM_138300	0	-
chr10	76868970	76869970	NM_001007271	0	-
chr3	63849597	63850597	NM_025075	0	-
chr13	20110903	20111903	NM_130785	0	-
chr13	37494409	37495409	NM_001127217	0	-
chr1	24968593	24969593	NM_005839	0	+
chr10	50122280	50123280	NM_001006939	0	-
chr13	52733996	52734996	NM_002498	0	-
chr19	49016446	49017446	NM_001080434	0	-
chr1	161631904	161632904	NM_001002274	0	+
chr15	29212839	29213839	NM_001130414	0	+
chr13	37633850	37634850	NM_001014286	0	-
chr5	851101	852101	NM_024786	0	-
chr18	10453624	10454624	NM_153000	0	+
chr2	11294539	11295539	NM_152391	0	+
chr2	202507667	202508667	NM_152388	0	-
chr6	150346668	150347668	NM_130900	0	-
chr16	48277210	48278210	NM_031490	0	+
chr15	90727151	90728151	NM_020210	0	+
chr11	51412448	51413448	NM_001005272	0	-
chr19	10735170	10736170	NM_020428	0	+
chr14	23563682	23564682	NM_017924	0	+
chr2	198175521	198176521	NM_001195144	0	-
chrX	101187039	101188039	NM_001011657	0	-
chr9	2620792	2621792	NM_001018056	0	+
chr12	53573534	53574534	NM_001004304	0	+
chr16	89768121	89769121	NM_152339	0	-
chr3	155587324	155588324	NM_003875	0	+
chr19	49122675	49123675	NM_001270490	0	-
chr3	169754734	169755734	NM_014373	0	+
chr2	85838225	85839225	NM_001256727	0	+
chr8	101964357	101965357	NM_145690	0	-
chr11	96123083	96124083	NM_024725	0	-
chr22	47021657	47022657	NM_015124	0	+
chrX	100872991	100873991	NM_001009584	0	-
chr3	97982128	97983128	NM_001005479	0	+
chr1	212796788	212797788	NM_153606	0	+
chr10	13341746	13342746	NM_001037537	0	-
chr3	11313009	11314009	NM_006395	0	+
chr19	1568057	1569057	NM_203304	0	-
chr2	209119806	209120806	NM_005896	0	-
chr12	63328665	63329665	NM_020700	0	-
chr4	118006736	118007736	NM_152402	0	-
chr2	37458740	37459740	NM_005760	0	-
chr6	27860963	27861963	NM_003514	0	-
chr17	27507407	27508407	NM_203318	0	-
chr7	99815870	99816870	NM_024070	0	+
chr1	212964169	212965169	NM_001042553	0	+
chr6	38682116	38683116	NM_001206927	0	+
chr4	164253947	164254947	NM_000909	0	-
chr2	170430424	170431424	NM_024622	0	-
chr1	110197697	110198697	NM_147148	0	+
chr12	54982443	54983443	NM_006741	0	-
chr1	158448667	158449667	NM_001004472	0	+
chr1	152646770	152647770	NM_178429	0	+
chr11	1717424	1718424	NM_001012416	0	+
chrY	26959639	26960639	NM_020364	0	-
chr5	156536248	156537248	NM_032782	0	-
chr12	57481676	57482676	NM_005967	0	+
chr17	37353956	37354956	NM_000723	0	-
chr4	144433615	144434615	NM_003601	0	+
chr2	216878346	216879346	NM_018000	0	-
chr19	51357170	51358170	NM_001648	0	+
chr15	31523050	31524050	NM_001243538	0	-
chr3	194991895	194992895	NM_152531	0	-
chr10	99258366	99259366	NM_022362	0	-
chr7	48210056	48211056	NM_152701	0	+
chr11	60988820	60989820	NM_001079808	0	+
chr17	39197713	39198713	NM_030967	0	-
chr15	78383926	78384926	NM_001101404	0	+
chr19	49546101	49547101	NM_033043	0	+
chr19	21263952	21264952	NM_182515	0	+
chr6	44233525	44234525	NM_004556	0	-
chr17	37307902	37308902	NM_020405	0	-
chr2	39102102	39103102	NM_001145450	0	+
chr22	32870223	32871223	NM_001033024	0	+
chr11	65728159	65729159	NM_005146	0	+
chr16	83840507	83841507	NM_001537	0	+
chr17	61677230	61678230	NM_016360	0	+
chr7	119912721	119913721	NM_012281	0	+
chr4	39698663	39699663	NM_001111112	0	+
chr12	65671422	65672422	NM_001031679	0	+
chr10	99399442	99400442	NM_018425	0	+
chr10	71333210	71334210	NM_020999	0	-
chr16	68876508	68877508	NM_024562	0	+
chr2	109402218	109403218	NM_144978	0	+
chr12	4429358	4430358	NM_020375	0	+
chr11	77705717	77706717	NM_033547	0	-
chr3	172429008	172430008	NM_001146276	0	-
chr16	2285467	2286467	NM_001374	0	+
chr19	38085673	38086673	NM_016536	0	-
chr8	7681360	7682360	NM_001040703	0	-
chr2	201935461	201936461	NM_001257102	0	+
chrX	153059978	153060978	NM_174869	0	-
chr2	85765100	85766100	NM_005911	0	+
chr1	42618091	42619091	NM_007102	0	+
chr10	97416567	97417567	NM_002860	0	-
chr2	31637611	31638611	NM_000379	0	-
chr1	149783928	149784928	NM_001161334	0	-
chr9	122131739	122132739	NM_014618	0	-
chr7	27778713	27779713	NM_001206902	0	+
chr15	65503840	65504840	NM_003613	0	-
chr17	7485964	7486964	NM_004870	0	+
chr16	4784163	4785163	NM_133450	0	-
chr4	2965118	2966118	NM_003703	0	-
chr13	114320596	114321596	NM_002929	0	+
chr1	161283165	161284165	NM_003001	0	+
chr11	10315754	10316754	NM_030962	0	-
chr7	112091112	112092112	NM_001197079	0	+
chr6	150244214	150245214	NM_001001788	0	-
chr8	30706533	30707533	NM_031271	0	-
chr16	77755388	77756388	NM_001243657	0	+
chr15	44487429	44488429	NM_032892	0	-
chr11	65291547	65292547	NM_020680	0	+
chr1	248635651	248636651	NM_001005495	0	+
chrX	14546419	14547419	NM_001118885	0	+
chr1	27709805	27710805	NM_207397	0	-
chr1	47134099	47135099	NM_022745	0	-
chr5	33892124	33893124	NM_030955	0	-
chr1	210000311	210001311	NM_014388	0	+
chr14	54975586	54976586	NM_006568	0	+
chr13	50159719	50160719	NM_018191	0	-
chr17	28562986	28563986	NM_001045	0	-
chr1	55445464	55446464	NM_182532	0	+
chr9	21305312	21306312	NM_002169	0	-
chr3	97805016	97806016	NM_054106	0	+
chr2	233924035	233925035	NM_005541	0	+
chrX	129138163	129139163	NM_021946	0	+
chr2	241622317	241623317	NM_001102467	0	-
chr8	146126846	146127846	NM_001109689	0	-
chr17	1957392	1958392	NM_006497	0	+
chr4	2060238	2061238	NM_178557	0	+
chr1	167063086	167064086	NM_001080426	0	+
chr4	57547872	57548872	NM_001145460	0	-
chr1	228002417	228003417	NM_183062	0	+
chr10	70586562	70587562	NM_001130162	0	+
chr5	149682525	149683525	NM_001012301	0	-
chr12	6756580	6757580	NM_032489	0	-
chr17	48242365	48243365	NM_001135697	0	+
chr17	42992920	42993920	NM_001131019	0	-
chr1	247979031	247980031	NM_001001966	0	-
chrX	102839418	102840418	NM_001006937	0	+
chr8	7782858	7783858	NM_001193630	0	+
chrY	25345254	25346254	NM_020420	0	-
chr13	33112936	33113936	NM_033111	0	-
chr5	130970929	130971929	NM_001164388	0	-
chr10	124713919	124714919	NM_024942	0	-
chr16	69788829	69789829	NM_014062	0	-
chr1	161718580	161719580	NM_007240	0	+
chr5	176729762	176730762	NM_001271828	0	+
chr7	140179369	140180369	NM_013446	0	-
chr1	90285572	90286572	NM_001134479	0	+
chr10	97802158	97803158	NM_001134376	0	+
chr14	73524220	73525220	NM_021239	0	+
chr9	21335429	21336429	NM_018847	0	-
chr5	79950800	79951800	NM_000791	0	-
chr14	35008943	35009943	NM_018453	0	-
chr14	69657482	69658482	NM_001193363	0	+
chr11	5008423	5009423	NM_021801	0	+
chr16	12057963	12058963	NM_001192	0	+
chr16	30022401	30023401	NM_003586	0	-
chr16	57437678	57438678	NM_002987	0	+
chr9	4152183	4153183	NM_152629	0	-
chr5	54397473	54398473	NM_006144	0	+
chr12	10955226	10956226	NM_023919	0	-
chr16	3073031	3074031	NM_001142350	0	+
chr20	32249091	32250091	NM_080825	0	+
chr19	55590759	55591759	NM_017729	0	+
chr21	31588469	31589469	NM_199328	0	-
chr2	53993928	53994928	NM_001008708	0	+
chr7	151137099	151138099	NM_144727	0	-
chr17	7590868	7591868	NM_000546	0	-
chrY	15814446	15815446	NM_004202	0	+
chr19	54876721	54877721	NM_021706	0	-
chr1	148557187	148558187	NM_001170755	0	+
chr11	113746256	113747256	NM_020886	0	-
chr1	220445843	220446843	NM_012414	0	-
chr4	77355252	77356252	NM_020859	0	+
chr9	125272080	125273080	NM_054107	0	+
chr12	58147880	58148880	NM_138396	0	+
chr16	740400	741400	NM_032259	0	-
chr20	4701555	4702555	NM_012409	0	+
chr4	9782257	9783257	NM_000798	0	+
chr3	66270167	66271167	NM_001164796	0	+
chr5	107717799	107718799	NM_001163315	0	-
chr6	87804865	87805865	NM_001252383	0	-
chr6	24383520	24384520	NM_001195610	0	-
chr7	139043591	139044591	NM_016019	0	+
chr11	18548503	18549503	NM_006292	0	-
chr7	138915230	138916230	NM_173569	0	+
chr2	152265396	152266396	NM_001177663	0	+
chr19	7744706	7745706	NM_001042461	0	+
chr5	71013989	71014989	NM_004291	0	+
chrY	1521870	1522870	NM_001173474	0	-
chr15	44037589	44038589	NM_005313	0	+
chr3	23846383	23847383	NM_182666	0	+
chr15	83876770	83877770	NM_016073	0	-
chr6	117995616	117996616	NM_138459	0	+
chr17	34079897	34080897	NM_139285	0	-
chr19	38210691	38211691	NM_032689	0	-
chr18	33233532	33234532	NM_020474	0	+
chr10	13276328	13277328	NM_145314	0	-
chr2	70995375	70996375	NM_001185055	0	-
chr11	48373999	48374999	NM_001005513	0	-
chr17	33700720	33701720	NM_001104589	0	-
chr4	6557405	6558405	NM_001206995	0	-
chr19	14952689	14953689	NM_001005190	0	-
chr11	118476212	118477212	NM_015157	0	+
chr1	47016887	47017887	NM_001097611	0	-
chr2	158182416	158183416	NM_020711	0	-
chr2	108904094	108905094	NM_176825	0	+
chr19	56092211	56093211	NM_152600	0	-
chr16	11350039	11351039	NM_003745	0	-
chr1	11751678	11752678	NM_001127325	0	-
chr18	53071226	53072226	NM_001243232	0	-
chrX	44702248	44703248	NM_022076	0	+
chr17	47571654	47572654	NM_002507	0	+
chr1	101360633	101361633	NM_133496	0	+
chr7	19748660	19749660	NM_001002926	0	-
chr6	116781555	116782555	NM_001010919	0	+
chr22	28315255	28316255	NM_012399	0	-
chr1	161227516	161228516	NM_001102566	0	+
chrX	69281340	69282340	NM_207320	0	+
chr1	233085369	233086369	NM_032324	0	+
chr19	16683193	16684193	NM_024881	0	-
chr17	48279000	48280000	NM_000088	0	-
chr6	168720402	168721402	NM_214462	0	-
chr9	139779964	139780964	NM_021138	0	+
chr9	131463801	131464801	NM_013355	0	+
chr11	5967576	5968576	NM_001003443	0	+
chr18	12702776	12703776	NM_001271989	0	-
chr13	77601331	77602331	NM_012158	0	-
chr12	96587206	96588206	NM_005230	0	+
chr12	43945724	43946724	NM_025003	0	-
chr17	37820598	37821598	NM_003673	0	+
chr20	25387322	25388322	NM_021067	0	+
chr14	25519095	25520095	NM_014178	0	-
chr8	144947434	144948434	NM_031308	0	-
chr21	26979801	26980801	NM_080794	0	-
chr14	100258744	100259744	NM_004434	0	+
chr16	1876224	1877224	NM_031208	0	+
chr19	35633153	35634153	NM_022006	0	+
chr18	19180693	19181693	NM_052911	0	-
chr1	204459474	204460474	NM_002646	0	-
chr22	39965757	39966757	NM_021096	0	+
chr11	75379479	75380479	NM_207577	0	-
chr16	1922102	1923102	NM_152764	0	-
chr11	57104840	57105840	NM_002559	0	+
chr14	94443076	94444076	NM_001202429	0	-
chrX	49090926	49091926	NM_014008	0	+
chr9	35160988	35161988	NM_006377	0	+
chr2	223915647	223916647	NM_080671	0	+
chrX	118699397	118700397	NM_022101	0	-
chrX	92928682	92929682	NM_004538	0	-
chr6	55444012	55445012	NM_001042406	0	-
chr1	248307449	248308449	NM_001004690	0	+
chr19	51893828	51894828	NM_001193623	0	-
chr2	27718126	27719126	NM_022823	0	-
chr1	78244308	78245308	NM_198549	0	+
chr11	123809323	123810323	NM_001001965	0	+
chr19	14490955	14491955	NM_001784	0	+
chr5	132200477	132201477	NM_005260	0	-
chr11	108338258	108339258	NM_152587	0	-
chr19	19430629	19431629	NM_015329	0	+
chrX	47518579	47519579	NM_004182	0	-
chr12	93963756	93964756	NM_001270468	0	+
chrX	140095760	140096760	NM_032461	0	+
chr2	18058944	18059944	NM_002252	0	+
chr16	53467350	53468350	NM_005611	0	+
chr9	72657496	72658496	NM_153267	0	+
chr17	74867728	74868728	NM_198955	0	+
chr10	88717425	88718425	NM_024756	0	-
chr9	130025755	130026755	NM_032293	0	+
chr19	52035110	52036110	NM_001177547	0	-
chr3	10205562	10206562	NM_001570	0	+
chr2	85839179	85840179	NM_001013649	0	-
chr11	124981604	124982604	NM_001258243	0	-
chr22	46545498	46546498	NM_005036	0	+
chr1	27188632	27189632	NM_006142	0	+
chr12	6665249	6666249	NM_001039670	0	-
chr2	192015986	192016986	NM_003151	0	-
chr15	71146498	71147498	NM_197958	0	-
chr5	34915780	34916780	NM_002853	0	-
chrX	2882494	2883494	NM_000047	0	-
chr16	58718674	58719674	NM_018231	0	-
chr3	48412708	48413708	NM_001159929	0	+
chrX	110513774	110514774	NM_014289	0	-
chr6	86158301	86159301	NM_002526	0	+
chr3	46068979	46069979	NM_001024644	0	-
chr6	31324989	31325989	NM_005514	0	-
chr19	39880962	39881962	NM_017592	0	+
chr3	195450097	195451097	NM_001098516	0	+
chr19	9546254	9547254	NM_006631	0	-
chr11	123525315	123526315	NM_001040151	0	-
chr16	31454348	31455348	NM_001136509	0	-
chr11	57004927	57005927	NM_005161	0	-
chrX	120071012	120072012	NM_001242922	0	-
chr2	219433084	219434084	NM_020935	0	-
chr8	93978372	93979372	NM_001171796	0	-
chr6	48036425	48037425	NM_207499	0	-
chr6	84568369	84569369	NM_016230	0	+
chr13	41345347	41346347	NM_005830	0	-
chr19	12721623	12722623	NM_020714	0	-
chr10	32734040	32735040	NM_001026383	0	+
chr7	135412933	135413933	NM_012450	0	-
chr6	32143916	32144916	NM_006411	0	-
chr7	16921613	16922613	NM_176813	0	-
chr16	29470206	29471206	NM_001017390	0	+
chr20	42294708	42295708	NM_002466	0	+
chr17	18585572	18586572	NM_001145045	0	-
chr12	3185520	3186520	NM_001168320	0	+
chr19	8933565	8934565	NM_144693	0	-
chr4	24796084	24797084	NM_003102	0	+
chr8	87755903	87756903	NM_019098	0	-
chr20	10654694	10655694	NM_000214	0	-
chr14	70917873	70918873	NM_003813	0	+
chr3	100052561	100053561	NM_020202	0	+
chr1	113262188	113263188	NM_001004440	0	+
chr9	107299094	107300094	NM_001001961	0	-
chr3	138426463	138427463	NM_001256045	0	-
chr10	6104333	6105333	NM_000417	0	-
chr8	92260515	92261515	NM_134266	0	+
chr2	122042778	122043778	NM_014553	0	-
chr8	145691031	145692031	NM_001129888	0	-
chr12	52280792	52281792	NM_182608	0	+
chr2	113762448	113763448	NM_014440	0	+
chrX	53310796	53311796	NM_001243197	0	-
chr18	29671568	29672568	NM_001191324	0	+
chr9	100975833	100976833	NM_001267572	0	-
chr1	55270735	55271735	NM_001110533	0	+
chr10	134121477	134122477	NM_173575	0	-
chr20	387708	388708	NM_006462	0	+
chrX	74145287	74146287	NM_001008537	0	-
chr11	14664268	14665268	NM_000922	0	+
chr3	50336899	50337899	NM_001200032	0	-
chr8	136468715	136469715	NM_006558	0	+
chr12	66695334	66696334	NM_033647	0	+
chr9	74525422	74526422	NM_182505	0	+
chr19	45348392	45349392	NM_001042724	0	+
chr6	159308618	159309618	NM_001195032	0	+
chr15	85922846	85923846	NM_006738	0	+
chr20	10414887	10415887	NM_170784	0	-
chr6	99842082	99843082	NM_017421	0	-
chr19	36247930	36248930	NM_144617	0	-
chr3	169381563	169382563	NM_001205194	0	-
chr7	32111045	32112045	NM_005020	0	-
chr13	38443939	38444939	NM_001135958	0	-
chr16	15149936	15150936	NM_001270767	0	-
chr15	73734498	73735498	NM_001042367	0	+
chr5	36067023	36068023	NM_174914	0	-
chr4	42398855	42399855	NM_001080505	0	+
chr2	160473059	160474059	NM_013450	0	-
chrX	48815648	48816648	NM_001136159	0	-
chr6	35109187	35110187	NM_001261820	0	-
chr2	168674181	168675181	NM_020981	0	+
chr14	24615658	24616658	NM_017999	0	+
chr5	133702765	133703765	NM_016508	0	-
chr16	67562539	67563539	NM_001193523	0	+
chr2	176032934	176033934	NM_001256090	0	-
chr8	7681693	7682693	NM_001040704	0	+
chr12	46384401	46385401	NM_004719	0	-
chr17	76141433	76142433	NM_001163075	0	+
chr7	54826939	54827939	NM_001012456	0	-
chr5	90679149	90680149	NM_020801	0	-
chr19	50978735	50979735	NM_175063	0	+
chr16	23846299	23847299	NM_002738	0	+
chr3	183947316	183948316	NM_138345	0	+
chr16	70285833	70286833	NM_058219	0	-
chr1	1009687	1010687	NM_001205252	0	-
chr16	1280185	1281185	NM_024164	0	-
chr9	137000209	137001209	NM_017588	0	+
chr14	74002927	74003927	NM_001037161	0	+
chr3	183145855	183146855	NM_015078	0	-
chr20	20032157	20033157	NM_015585	0	+
chr4	26492042	26493042	NM_000730	0	-
chr3	185270369	185271369	NM_139248	0	-
chr17	1394972	1395972	NM_033375	0	-
chr16	67970780	67971780	NM_002801	0	-
chr15	45670980	45671980	NM_001482	0	-
chr11	57364704	57365704	NM_001032295	0	+
chr1	36771707	36772707	NM_024676	0	+
chr16	29466285	29467285	NM_001031827	0	-
chr22	30751626	30752626	NM_001017437	0	+
chr11	111637169	111638169	NM_181699	0	-
chr10	18947312	18948312	NM_178815	0	+
chr6	13408369	13409369	NM_001242630	0	-
chr6	33175285	33176285	NM_002931	0	+
chr1	24644811	24645811	NM_198173	0	+
chr2	110962639	110963639	NM_001128179	0	-
chr6	43264997	43265997	NM_006672	0	+
chr21	46707811	46708811	NM_133635	0	-
chr2	11606297	11607297	NM_198256	0	-
chr1	28994239	28995239	NM_024482	0	+
chr4	96760238	96761238	NM_005390	0	+
chr10	89418475	89419475	NM_001015880	0	+
chr6	150390202	150391202	NM_024518	0	-
chr11	34126110	34127110	NM_001144030	0	+
chr20	56285031	56286031	NM_020182	0	-
chr17	40438564	40439564	NM_003152	0	+
chr21	46221751	46222751	NM_003343	0	-
chr1	158656506	158657506	NM_003126	0	-
chr3	50125340	50126340	NM_005778	0	+
chr17	14203505	14204505	NM_006041	0	+
chrX	135578670	135579670	NM_014500	0	+
chr15	56656643	56657643	NM_198524	0	+
chr16	68297418	68298418	NM_001076785	0	+
chr1	43854555	43855555	NM_015284	0	+
chr9	139948503	139949503	NM_203468	0	-
chr3	15798058	15799058	NM_001195099	0	-
chr10	46342921	46343921	NM_133446	0	-
chrX	11310532	11311532	NM_182681	0	+
chr19	46805855	46806855	NM_152794	0	+
chr11	71790376	71791376	NM_001145307	0	+
chr11	10562774	10563774	NM_016422	0	-
chr6	24494196	24495196	NM_001080	0	+
chr19	6670599	6671599	NM_003807	0	-
chr12	122149657	122150657	NM_001080825	0	+
chr19	15618335	15619335	NM_173483	0	+
chr9	118417	119417	NM_207305	0	-
chr7	75676392	75677392	NM_005918	0	+
chr15	40986326	40987326	NM_133487	0	+
chr17	39156138	39157138	NM_031959	0	-
chr19	19144380	19145380	NM_014884	0	-
chr19	50169132	50170132	NM_001197125	0	-
chr1	153189059	153190059	NM_001195571	0	+
chr19	12034882	12035882	NM_001271847	0	+
chr19	15311792	15312792	NM_000435	0	-
chr16	4897303	4898303	NM_032569	0	-
chr1	26197744	26198744	NM_178422	0	-
chr17	1618816	1619816	NM_001163673	0	+
chr15	83653954	83654954	NM_031452	0	+
chr3	121468614	121469614	NM_001256487	0	-
chr11	64826009	64827009	NM_005468	0	-
chr1	160991133	160992133	NM_016946	0	-
chr2	88990175	88991175	NM_144563	0	+
chr22	31794538	31795538	NM_004147	0	+
chr20	25063015	25064015	NM_001256271	0	-
chr3	182698326	182699326	NM_020640	0	-
chrX	13670306	13671306	NM_152634	0	+
chr12	30907448	30908448	NM_032156	0	-
chr3	47323329	47324329	NM_025010	0	+
chr8	94711772	94712772	NM_145269	0	+
chr1	179559756	179560756	NM_001199085	0	+
chrX	134971244	134972244	NM_001017438	0	-
chr16	8714526	8715526	NM_024109	0	+
chr1	38021519	38022519	NM_003462	0	+
chrX	147581138	147582138	NM_001169124	0	+
chr7	114561208	114562208	NM_199072	0	+
chr1	159869906	159870906	NM_012337	0	-
chr16	70332061	70333061	NM_007242	0	+
chr12	49488602	49489602	NM_021044	0	-
chr9	136242283	136243283	NM_153710	0	+
chr17	40169183	40170183	NM_001144766	0	-
chr2	56151298	56152298	NM_001039349	0	-
chr17	2415200	2416200	NM_024086	0	-
chr6	25278655	25279655	NM_001173977	0	+
chr5	72744352	72745352	NM_004472	0	-
chr9	140335901	140336901	NM_001033113	0	-
chr8	10382055	10383055	NM_001197020	0	+
chr16	20702578	20703578	NM_052956	0	-
chr17	37322414	37323414	NM_001143968	0	-
chr17	43045644	43046644	NM_006688	0	-
chr7	150724509	150725509	NM_007188	0	+
chr12	77459360	77460360	NM_203394	0	-
chr16	87992476	87993476	NM_001173542	0	+
chr15	55562484	55563484	NM_183234	0	-
chr19	53072525	53073525	NM_018260	0	+
chr10	15413058	15414058	NM_001010924	0	-
chr5	154230213	154231213	NM_032385	0	-
chr4	80329372	80330372	NM_033214	0	-
chr3	183966759	183967759	NM_005787	0	-
chr3	137851229	137852229	NM_016161	0	-
chr3	10547268	10548268	NM_001001331	0	-
chr1	50889119	50890119	NM_032110	0	-
chr2	201828424	201829424	NM_006190	0	-
chr10	5708558	5709558	NM_024701	0	-
chr18	61369193	61370193	NM_080475	0	+
chr12	98986402	98987402	NM_005888	0	+
chr5	31531372	31532372	NM_018356	0	+
chr1	38100595	38101595	NM_001242910	0	-
chr3	118864898	118865898	NM_152538	0	-
chr13	25945208	25946208	NM_016529	0	+
chr1	158575228	158576228	NM_001004478	0	+
chr4	74268971	74269971	NM_000477	0	+
chr1	173572233	173573233	NM_178527	0	-
chr12	101801572	101802572	NM_001177	0	-
chr10	101541462	101542462	NM_000392	0	+
chr14	60557628	60558628	NM_022495	0	+
chr6	138482052	138483052	NM_020340	0	+
chr3	113665747	113666747	NM_173570	0	+
chr12	123011560	123012560	NM_023012	0	-
chr6	24489850	24490850	NM_001503	0	-
chr5	34838268	34839268	NM_144725	0	+
chr11	64008587	64009587	NM_057092	0	+
chr3	195538844	195539844	NM_018406	0	-
chrX	149008940	149009940	NM_001166400	0	+
chr1	85725355	85726355	NM_198077	0	-
chr22	45704080	45705080	NM_001104595	0	+
chr4	166793409	166794409	NM_001204760	0	+
chr7	37956525	37957525	NM_003014	0	-
chr3	16305666	16306666	NM_138381	0	+
chr10	51623386	51624386	NM_006327	0	-
chr19	41280081	41281081	NM_001202553	0	+
chr18	72921709	72922709	NM_005786	0	+
chr10	27443349	27444349	NM_139312	0	-
chr11	43901356	43902356	NM_139178	0	+
chr10	73155690	73156690	NM_001171930	0	+
chr8	71580599	71581599	NM_001011720	0	+
chr17	80275480	80276480	NM_006137	0	-
chr22	51016894	51017894	NM_152246	0	-
chr17	27894042	27895042	NM_198147	0	-
chr5	7868216	7869216	NM_024010	0	+
chr17	40337470	40338470	NM_001524	0	-
chr19	12405714	12406714	NM_016264	0	-
chr1	150602098	150603098	NM_207044	0	-
chr22	31089792	31090792	NM_030758	0	+
chr11	58170882	58171882	NM_001005469	0	-
chr15	40600174	40601174	NM_004573	0	-
chr3	49976476	49977476	NM_001167582	0	+
chr13	26827755	26828755	NM_001260	0	+
chr6	118868441	118869441	NM_002667	0	+
chr9	139742255	139743255	NM_001135861	0	+
chr6	50785438	50786438	NM_003221	0	+
chr2	105653482	105654482	NM_182640	0	+
chr20	23433482	23434482	NM_080830	0	-
chr20	18447032	18448032	NM_006466	0	+
chr17	34639033	34640033	NM_207007	0	+
chr22	19466738	19467738	NM_005659	0	-
chr20	52199636	52200636	NM_006526	0	-
chr1	41707815	41708815	NM_012236	0	-
chr10	127464390	127465390	NM_147191	0	-
chr11	45307884	45308884	NM_001247987	0	-
chr19	39322497	39323497	NM_001398	0	-
chr6	116831807	116832807	NM_153711	0	+
chr3	4534031	4535031	NM_001168272	0	+
chr11	124806308	124807308	NM_152722	0	-
chr18	18691812	18692812	NM_005406	0	-
chr10	71993190	71994190	NM_021129	0	-
chr15	34394053	34395053	NM_020154	0	-
chr1	64238689	64239689	NM_005012	0	+
chr10	98480279	98481279	NM_152309	0	-
chr16	2847485	2848485	NM_001135086	0	+
chr5	170845666	170846666	NM_003862	0	+
chr2	169746944	169747944	NM_020675	0	-
chr7	41742706	41743706	NM_002192	0	-
chr1	116311426	116312426	NM_001232	0	-
chr18	3011945	3012945	NM_014646	0	-
chr14	27066960	27067960	NM_002515	0	-
chr9	69202204	69203204	NM_001085476	0	-
chr15	89456663	89457663	NM_005928	0	-
chr7	33943522	33944522	NM_133468	0	+
chr15	59279344	59280344	NM_001270530	0	+
chr13	78314294	78315294	NM_001242870	0	+
chr14	105390186	105391186	NM_138790	0	+
chr8	53322439	53323439	NM_014682	0	-
chr17	7154550	7155550	NM_203414	0	+
chr20	43743813	43744813	NM_145652	0	-
chr19	36704503	36705503	NM_007145	0	+
chr8	6735529	6736529	NM_005218	0	-
chr1	151431941	151432941	NM_001194937	0	-
chr19	19006953	19007953	NM_001492	0	-
chr1	67772046	67773046	NM_001559	0	+
chr1	207626644	207627644	NM_001006658	0	+
chr8	7287870	7288870	NM_001081551	0	-
chr13	111214071	111215071	NM_017817	0	-
chr17	8534079	8535079	NM_005964	0	-
chr21	31869428	31870428	NM_181610	0	-
chr12	64172636	64173636	NM_014254	0	+
chr7	141462896	141463896	NM_016943	0	+
chr17	45972515	45973515	NM_003110	0	+
chr22	21770692	21771692	NM_015094	0	+
chr17	79988531	79989531	NM_005052	0	+
chr2	231190893	231191893	NM_138402	0	+
chr16	57318584	57319584	NM_015993	0	-
chr17	29158022	29159022	NM_024857	0	+
chr2	62422261	62423261	NM_006577	0	+
chrX	152223765	152224765	NM_013364	0	+
chr19	51523282	51524282	NM_002776	0	-
chr11	58190786	58191786	NM_001005566	0	-
chr4	24914600	24915600	NM_001130726	0	-
chr20	1974394	1975394	NM_001190900	0	-
chr5	150460645	150461645	NM_001252393	0	-
chr17	72856007	72857007	NM_000835	0	-
chr3	58419579	58420579	NM_000925	0	-
chr19	49077992	49078992	NM_004605	0	+
chr7	128354442	128355442	NM_032599	0	+
chr3	38178968	38179968	NM_001172567	0	+
chr3	142608045	142609045	NM_013363	0	-
chr11	56058538	56059538	NM_001005199	0	-
chr4	155511897	155512897	NM_021871	0	-
chr12	30848929	30849929	NM_006390	0	-
chr10	126849624	126850624	NM_001083914	0	-
chr9	139292889	139293889	NM_003086	0	-
chr11	124310981	124311981	NM_012378	0	-
chr19	51334779	51335779	NM_138564	0	-
chr9	139658965	139659965	NM_203347	0	-
chr13	46425846	46426846	NM_198849	0	-
chr2	241937254	241938254	NM_001080437	0	+
chr12	91452131	91453131	NM_007035	0	-
chr21	32006582	32007582	NM_181616	0	+
chr2	73143603	73144603	NM_004097	0	+
chr14	71275888	71276888	NM_033141	0	-
chr6	106773695	106774695	NM_004849	0	-
chr9	136445368	136446368	NM_001080515	0	-
chr1	1949767	1950767	NM_000815	0	+
chr19	51644557	51645557	NM_016543	0	+
chrX	118369210	118370210	NM_006667	0	+
chr5	32584604	32585604	NM_006713	0	+
chr20	2821889	2822889	NM_001271168	0	-
chr1	172413230	172414230	NM_002642	0	-
chr11	60196061	60197061	NM_023945	0	+
chr11	66112582	66113582	NM_015399	0	-
chr16	1821710	1822710	NM_002513	0	-
chr2	39664453	39665453	NM_001270425	0	-
chr19	10047070	10048070	NM_058164	0	-
chr19	45541297	45542297	NM_007056	0	+
chr4	39529218	39530218	NM_001184701	0	-
chr11	92701788	92702788	NM_005959	0	+
chr7	126883569	126884569	NM_000845	0	-
chr17	4806369	4807369	NM_000080	0	-
chr12	72057749	72058749	NM_144982	0	-
chr6	35480647	35481647	NM_003322	0	-
chr13	44203613	44204613	NM_001127615	0	-
chr9	32383600	32384600	NM_002197	0	+
chr12	18413473	18414473	NM_004570	0	+
chr16	84401132	84402132	NM_014861	0	+
chr19	4540036	4541036	NM_052972	0	-
chr12	11080834	11081834	NM_001110213	0	+
chr8	11140999	11141999	NM_015458	0	+
chr11	82444906	82445906	NM_175885	0	-
chr8	28746910	28747910	NM_001135726	0	+
chr11	62066536	62067536	NM_206998	0	-
chr11	113649517	113650517	NM_001101389	0	+
chr3	64211131	64212131	NM_198859	0	-
chr1	150335989	150336989	NM_015203	0	+
chr14	73956643	73957643	NM_024644	0	+
chr4	148537538	148538538	NM_018241	0	+
chr8	7274354	7275354	NM_001205266	0	-
chr9	91932411	91933411	NM_024077	0	+
chr1	155145262	155146262	NM_001256600	0	+
chr3	68039733	68040733	NM_001252216	0	+
chr22	36600879	36601879	NM_030643	0	-
chrY	297690	298690	NM_013239	0	-
chr6	31126015	31127015	NM_019052	0	-
chrX	77583087	77584087	NM_006639	0	-
chr5	111092945	111093945	NM_004772	0	-
chr3	127542093	127543093	NM_001003794	0	-
chr20	44333658	44334658	NM_172131	0	-
chr19	49622397	49623397	NM_018111	0	-
chr22	24308025	24309025	NM_001084393	0	+
chr1	226076846	226077846	NM_020997	0	-
chr14	55594934	55595934	NM_001177388	0	+
chr6	34723870	34724870	NM_003093	0	+
chr12	131355616	131356616	NM_006325	0	+
chr1	53686289	53687289	NM_017887	0	-
chr21	46056272	46057272	NM_181688	0	+
chr2	32287679	32288679	NM_199436	0	+
chr10	98119092	98120092	NM_001040103	0	-
chr19	38793803	38794803	NM_033520	0	+
chr14	105154942	105155942	NM_032714	0	+
chr17	79494416	79495416	NM_001077182	0	+
chr4	175205402	175206402	NM_012180	0	-
chr1	35733567	35734567	NM_005095	0	+
chrX	74743337	74744337	NM_001146257	0	-
chr3	40350172	40351172	NM_005875	0	+
chr4	166130170	166131170	NM_001161522	0	+
chr3	137482133	137483133	NM_004189	0	+
chr16	55909282	55910282	NM_001143685	0	-
chr3	49590921	49591921	NM_003458	0	+
chr11	7041586	7042586	NM_013249	0	-
chr9	111929571	111930571	NM_014334	0	-
chr3	126076236	126077236	NM_014079	0	-
chr7	98245596	98246596	NM_002523	0	+
chr18	20713527	20714527	NM_001256438	0	+
chr2	71356443	71357443	NM_005791	0	+
chr19	52643191	52644191	NM_178523	0	-
chr3	119379404	119380404	NM_022135	0	-
chr10	105155411	105156411	NM_014976	0	+
chr6	50016364	50017364	NM_001037498	0	-
chr14	96830072	96831072	NM_001271904	0	+
chr17	38821416	38822416	NM_152349	0	-
chr4	78077356	78078356	NM_004354	0	+
chr3	194354150	194355150	NM_001166305	0	-
chr19	55881831	55882831	NM_001267718	0	-
chr9	117568408	117569408	NM_005118	0	-
chrX	153990030	153991030	NM_001363	0	+
chr5	131592350	131593350	NM_003687	0	+
chr2	136875725	136876725	NM_003467	0	-
chr6	27858570	27859570	NM_003535	0	-
chr3	66024509	66025509	NM_001033057	0	-
chr2	71126719	71127719	NM_012476	0	+
chr19	54604148	54605148	NM_130771	0	-
chr6	47010082	47011082	NM_025048	0	-
chr12	131437451	131438451	NM_198827	0	+
chr11	124542739	124543739	NM_017425	0	+
chr11	68518988	68519988	NM_004923	0	-
chr17	1532130	1533130	NM_152346	0	-
chr9	79633570	79634570	NM_001013735	0	+
chr4	15682351	15683351	NM_001145191	0	+
chr5	40908598	40909598	NM_000587	0	+
chr3	178984838	178985838	NM_171828	0	-
chr1	44172203	44173203	NM_001270463	0	+
chr19	12833462	12834462	NM_001136196	0	-
chr19	57656570	57657570	NM_052882	0	-
chr6	108145521	108146521	NM_198081	0	-
chr19	9649303	9650303	NM_024106	0	-
chr10	37891859	37892859	NM_001190489	0	-
chr10	122215465	122216465	NM_001030059	0	+
chr14	23822080	23823080	NM_016609	0	-
chr8	146078451	146079451	NM_001081004	0	-
chr3	113897899	113898899	NM_000796	0	-
chr9	24545674	24546674	NM_001271706	0	-
chr4	120243316	120244316	NM_000134	0	-
chr3	128294929	128295929	NM_007354	0	-
chr5	167912462	167913462	NM_002887	0	+
chr11	134281812	134282812	NM_054025	0	-
chr19	22468251	22469251	NM_001242680	0	+
chr1	171059017	171060017	NM_006894	0	+
chr16	2908171	2909171	NM_022119	0	-
chr6	109760930	109761930	NM_003080	0	+
chr19	30432145	30433145	NM_003796	0	+
chr19	15750706	15751706	NM_001199208	0	+
chr18	9101627	9102627	NM_021074	0	+
chr20	43802539	43803539	NM_002638	0	+
chr1	894966	895966	NM_198317	0	+
chr12	111126962	111127962	NM_032369	0	-
chr2	48982880	48983880	NM_000233	0	-
chr4	121844013	121845013	NM_018699	0	-
chr4	141263614	141264614	NM_001153690	0	+
chr17	39769079	39770079	NM_005557	0	-
chr12	42877797	42878797	NM_001144882	0	-
chr14	60711469	60712469	NM_177952	0	+
chr1	47532159	47533159	NM_178134	0	+
chr1	12805162	12806162	NM_152290	0	+
chr6	111302290	111303290	NM_032194	0	+
chr4	38806412	38807412	NM_003263	0	-
chr9	71155783	71156783	NM_153237	0	-
chr9	129621943	129622943	NM_001099270	0	+
chr19	44259142	44260142	NM_019108	0	-
chr11	59952139	59953139	NM_001247999	0	-
chr9	132515344	132516344	NM_004878	0	-
chr3	167371289	167372289	NM_178824	0	-
chr11	94705844	94706844	NM_018039	0	+
chr12	11548498	11549498	NM_006248	0	-
chr16	19077916	19078916	NM_016138	0	+
chr3	42849963	42850963	NM_001296	0	+
chr11	3862213	3863213	NM_001665	0	-
chr6	5004271	5005271	NM_006638	0	-
chr1	60392423	60393423	NM_000775	0	-
chr18	19748403	19749403	NM_005257	0	+
chr2	225434542	225435542	NM_001257198	0	-
chr3	131753844	131754844	NM_130808	0	-
chr5	112072555	112073555	NM_001127510	0	+
chr10	105218648	105219648	NM_001001412	0	-
chr1	85930889	85931889	NM_012137	0	-
chr19	51141302	51142302	NM_032298	0	-
chr7	123174718	123175718	NM_178827	0	-
chr8	42194972	42195972	NM_002690	0	+
chr17	27919526	27920526	NM_152345	0	+
chr1	32041085	32042085	NM_001204414	0	+
chr9	37650051	37651051	NM_014907	0	+
chr16	68677150	68678150	NM_001793	0	+
chr6	75915623	75916623	NM_004370	0	-
chr14	24604377	24605377	NM_176783	0	+
chr19	45444494	45445494	NM_001646	0	+
chr2	128568761	128569761	NM_001006623	0	-
chr17	74069891	74070891	NM_003857	0	+
chr4	46911252	46912252	NM_130902	0	-
chr16	89752075	89753075	NM_001098533	0	+
chr10	14879983	14880983	NM_001029954	0	-
chr15	67812521	67813521	NM_001143936	0	+
chr11	64878340	64879340	NM_003273	0	+
chr15	75017877	75018877	NM_000499	0	-
chr1	196620007	196621007	NM_000186	0	+
chrX	37706889	37707889	NM_006520	0	-
chr7	142724219	142725219	NM_001001658	0	-
chr12	106641713	106642713	NM_006825	0	-
chr1	249131529	249132529	NM_024836	0	+
chr19	999436	1000436	NM_138690	0	+
chr11	65553504	65554504	NM_004561	0	+
chr7	31725630	31726630	NM_006658	0	+
chr17	40760357	40761357	NM_001070	0	+
chrX	74376175	74377175	NM_001271696	0	-
chr16	28721781	28722781	NM_001037808	0	+
chr7	100463949	100464949	NM_003302	0	+
chr3	127347001	127348001	NM_015720	0	+
chr2	228191227	228192227	NM_020194	0	+
chr3	111757464	111758464	NM_001042575	0	+
chr2	179058207	179059207	NM_001201480	0	+
chr14	67982021	67983021	NM_182526	0	-
chr5	54529508	54530508	NM_021147	0	-
chrX	54834492	54835492	NM_201222	0	+
chr16	69166493	69167493	NM_001039690	0	-
chr5	78530924	78531924	NM_152405	0	+
chr9	125667562	125668562	NM_001100588	0	-
chr5	44808026	44809026	NM_016640	0	+
chr11	6024378	6025378	NM_001005179	0	-
chr17	8198170	8199170	NM_201520	0	-
chr5	137773689	137774689	NM_016606	0	+
chr3	48647098	48648098	NM_003365	0	-
chr9	116102620	116103620	NM_145241	0	-
chr4	156875048	156876048	NM_001334	0	-
chr11	55735939	55736939	NM_001005491	0	-
chr10	124894566	124895566	NM_001105574	0	+
chr10	75335433	75336433	NM_152586	0	-
chr12	53816638	53817638	NM_001164690	0	+
chr13	110438914	110439914	NM_003749	0	-
chr1	32665201	32666201	NM_024296	0	+
chr12	52604639	52605639	NM_001242696	0	-
chr19	48753104	48754104	NM_001184901	0	-
chr6	137815531	137816531	NM_175747	0	-
chr2	44223144	44224144	NM_133259	0	-
chr17	53045125	53046125	NM_178509	0	+
chr4	81186741	81187741	NM_033143	0	+
chr19	48897131	48898131	NM_000836	0	+
chr19	12720731	12721731	NM_153358	0	+
chr12	101604016	101605016	NM_145913	0	-
chr2	240982399	240983399	NM_001080835	0	-
chr3	107809935	107810935	NM_198793	0	-
chr1	206807880	206808880	NM_003582	0	+
chr22	41940479	41941479	NM_001018052	0	-
chr7	53102348	53103348	NM_182595	0	+
chr4	157996276	157997276	NM_000824	0	+
chr5	122880110	122881110	NM_004384	0	+
chr19	52429687	52430687	NM_001031721	0	+
chr14	21572863	21573863	NM_001102454	0	-
chr19	53324922	53325922	NM_006969	0	-
chr12	49351252	49352252	NM_001659	0	-
chr11	56142099	56143099	NM_001013356	0	+
chr6	31782290	31783290	NM_005345	0	+
chrX	140271310	140272310	NM_012317	0	-
chr17	7218658	7219658	NM_004489	0	-
chr1	158723605	158724605	NM_001005184	0	+
chr2	25015174	25016174	NM_001199803	0	+
chr10	96952956	96953956	NM_207321	0	+
chr20	3996054	3997054	NM_007219	0	-
chr19	18508415	18509415	NM_145256	0	-
chr20	1638425	1639425	NM_001039508	0	-
chrX	48755426	48756426	NM_005834	0	-
chr3	9005159	9006159	NM_020165	0	-
chr20	62327003	62328003	NM_003823	0	+
chr10	27792102	27793102	NM_001256410	0	+
chr5	78364546	78365546	NM_017614	0	+
chr11	56948220	56949220	NM_001005210	0	+
chr4	3075407	3076407	NM_002111	0	+
chr10	22604311	22605311	NM_012071	0	+
chr5	175815763	175816763	NM_016391	0	-
chr19	38396867	38397867	NM_015073	0	+
chr16	87635492	87636492	NM_001271604	0	+
chr11	102962944	102963944	NM_032299	0	-
chr11	134200767	134201767	NM_138342	0	+
chr17	59668563	59669563	NM_199290	0	-
chr4	71199670	71200670	NM_033122	0	+
chr11	111788600	111789600	NM_080659	0	+
chr13	57720621	57721621	NM_198441	0	+
chr11	65406591	65407591	NM_153253	0	+
chr19	47164395	47165395	NM_145056	0	-
chrX	54384438	54385438	NM_020922	0	-
chr2	85895864	85896864	NM_000542	0	-
chr1	22777343	22778343	NM_014870	0	+
chr15	51632712	51633712	NM_181789	0	+
chr13	114461215	114462215	NM_182614	0	+
chr6	26155558	26156558	NM_005321	0	+
chr17	55054467	55055467	NM_021626	0	+
chr4	190860973	190861973	NM_004477	0	+
chr20	44562316	44563316	NM_022104	0	+
chr11	108369159	108370159	NM_153705	0	-
chr12	83079933	83080933	NM_152588	0	+
chr9	77703133	77704133	NM_001127603	0	-
chr3	129147494	129148494	NM_207307	0	-
chr7	73668738	73669738	NM_181471	0	-
chr3	47620359	47621359	NM_006574	0	-
chr16	2770552	2771552	NM_031948	0	-
chrX	99891794	99892794	NM_003270	0	-
chr3	49725949	49726949	NM_022064	0	+
chr17	59488111	59489111	NM_203425	0	+
chr7	37959920	37960920	NM_001242948	0	+
chr1	203198860	203199860	NM_001256125	0	-
chr1	160708076	160709076	NM_021181	0	+
chr22	43539403	43540403	NM_173467	0	-
chr1	33003771	33004771	NM_001040441	0	+
chr9	136223361	136224361	NM_003172	0	-
chr16	31084823	31085823	NM_001172668	0	-
chr17	72889705	72890705	NM_178128	0	-
chr11	63992745	63993745	NM_032344	0	+
chr9	113800365	113801365	NM_057159	0	-
chr22	45897718	45898718	NM_006486	0	+
chr1	170038056	170039056	NM_001204517	0	-
chr1	20306932	20307932	NM_000300	0	-
chr10	95178	96178	NM_177987	0	-
chr19	19302007	19303007	NM_003721	0	+
chrX	24045303	24046303	NM_030624	0	-
chr4	84376117	84377117	NM_016067	0	+
chr5	169063250	169064250	NM_004946	0	+
chr21	44527688	44528688	NM_001025203	0	-
chr19	14117134	14118134	NM_002918	0	-
chr12	6798738	6799738	NM_001135734	0	-
chr15	58358121	58359121	NM_003888	0	-
chrX	150344055	150345055	NM_004224	0	+
chr5	81047072	81048072	NM_001256736	0	-
chr2	88471657	88472657	NM_018271	0	+
chr12	132628880	132629880	NM_175066	0	-
chr1	13673511	13674511	NM_001099854	0	-
chr9	108319410	108320410	NM_006731	0	+
chr12	9360966	9361966	NM_002864	0	-
chr5	59995993	59996993	NM_001145208	0	-
chr3	192957916	192958916	NM_020386	0	+
chr12	121454300	121455300	NM_022895	0	-
chr5	133561950	133562950	NM_002715	0	-
chr1	1182102	1183102	NM_001014980	0	-
chr2	112811799	112812799	NM_032824	0	+
chr11	5709816	5710816	NM_006074	0	+
chr5	7869150	7870150	NM_024091	0	-
chr4	113558151	113559151	NM_018392	0	-
chrX	20159966	20160966	NM_001412	0	-
chr14	24804277	24805277	NM_001198568	0	-
chr16	70487497	70488497	NM_145059	0	+
chr3	42946401	42947401	NM_207404	0	+
chr2	237172988	237173988	NM_212556	0	-
chr20	33880225	33881225	NM_178468	0	-
chr5	179285840	179286840	NM_016175	0	-
chr4	120221968	120222968	NM_001001701	0	-
chr4	1685988	1686988	NM_001174070	0	-
chrX	21873104	21874104	NM_206923	0	+
chr19	36358400	36359400	NM_005166	0	+
chr8	144634556	144635556	NM_001166237	0	+
chr19	52511483	52512483	NM_001199324	0	-
chr12	497515	498515	NM_001130147	0	+
chrX	100641212	100642212	NM_000061	0	-
chr11	48265655	48266655	NM_001004727	0	+
chr11	28128797	28129797	NM_152636	0	+
chr17	7327934	7328934	NM_175734	0	+
chr20	60877026	60878026	NM_175573	0	+
chr1	179050111	179051111	NM_022371	0	+
chr8	121457647	121458647	NM_014078	0	-
chr4	53727494	53728494	NM_023940	0	+
chr2	99952833	99953833	NM_015904	0	+
chrX	69479654	69480654	NM_002565	0	-
chr3	52279185	52280185	NM_001122870	0	+
chr2	232650161	232651161	NM_022730	0	+
chr7	139207673	139208673	NM_001080511	0	+
chr3	169489852	169490852	NM_018657	0	+
chr19	57968107	57969107	NM_020633	0	-
chr6	26272203	26273203	NM_003525	0	+
chr17	65820779	65821779	NM_004459	0	+
chr19	1752661	1753661	NM_001080488	0	+
chr11	63973151	63974151	NM_031471	0	+
chr19	55104040	55105040	NM_006863	0	+
chr3	152016193	152017193	NM_207294	0	+
chr20	34358922	34359922	NM_016436	0	+
chr14	104387903	104388903	NM_001127393	0	-
chr16	5116146	5117146	NM_152459	0	-
chr11	125773260	125774260	NM_013264	0	+
chr17	15466945	15467945	NM_001204478	0	-
chr2	61388628	61389628	NM_001143959	0	+
chr11	120194837	120195837	NM_001198673	0	+
chr20	48551913	48552913	NM_018683	0	+
chr7	49812256	49813256	NM_198570	0	+
chr18	44139270	44140270	NM_001145472	0	-
chr14	21235585	21236585	NM_022360	0	+
chrX	52779307	52780307	NM_003147	0	+
chr1	20395700	20396700	NM_000929	0	+
chr4	100356291	100357291	NM_001166504	0	-
chr10	104474190	104475190	NM_004311	0	-
chr3	57993126	57994126	NM_001457	0	+
chr5	100238970	100239970	NM_175052	0	-
chr19	42723491	42724491	NM_133444	0	+
chr17	16118874	16119874	NM_006311	0	-
chr1	153348075	153349075	NM_005621	0	-
chr4	15470488	15471488	NM_001164720	0	+
chr11	77348851	77349851	NM_001293	0	-
chr19	49890474	49891474	NM_144688	0	+
chr3	48281595	48282595	NM_016089	0	+
chrX	117628871	117629871	NM_144658	0	+
chr22	30820610	30821610	NM_001003704	0	+
chr19	14247440	14248440	NM_018154	0	-
chr4	54232242	54233242	NM_152540	0	-
chr3	184016021	184017021	NM_002808	0	+
chr1	84766288	84767288	NM_001134663	0	+
chr12	57871728	57872728	NM_001080156	0	-
chrX	102510121	102511121	NM_153333	0	-
chr11	57195053	57196053	NM_017611	0	-
chr7	44614137	44615137	NM_001257189	0	-
chr22	36784063	36785063	NM_002473	0	-
chr4	185395726	185396726	NM_002199	0	-
chr1	55012806	55013806	NM_015547	0	+
chr1	78469635	78470635	NM_007034	0	+
chr15	75165670	75166670	NM_005697	0	-
chr17	66030847	66031847	NM_002266	0	+
chr6	88298784	88299784	NM_001197259	0	+
chr12	106993914	106994914	NM_001206691	0	+
chr1	35246910	35247910	NM_001005752	0	+
chr19	34918267	34919267	NM_005499	0	+
chr19	11997669	11998669	NM_021915	0	+
chr19	49220214	49221214	NM_182574	0	-
chrX	153059018	153060018	NM_006280	0	+
chr9	131419129	131420129	NM_052844	0	-
chr16	30709810	30710810	NM_001256932	0	-
chr17	4045914	4046914	NM_001254755	0	+
chr5	611404	612404	NM_018140	0	+
chr7	43621691	43622691	NM_004760	0	+
chr1	166944561	166945561	NM_199351	0	-
chr4	9258849	9259849	NM_001256854	0	+
chr14	20343426	20344426	NM_001005501	0	+
chr3	123710199	123711199	NM_017578	0	-
chr11	117856105	117857105	NM_001558	0	+
chr7	105171531	105172531	NM_021930	0	+
chr19	35605731	35606731	NM_001136011	0	+
chr19	35416806	35417806	NM_001099438	0	+
chr5	72793249	72794249	NM_001037637	0	+
chr21	31692607	31693607	NM_203405	0	-
chr7	86849031	86850031	NM_024315	0	-
chr1	19577074	19578074	NM_016183	0	+
chr3	11762220	11763220	NM_014667	0	-
chr1	45452394	45453394	NM_001261418	0	-
chr8	41385724	41386724	NM_032336	0	+
chr22	44208217	44209217	NM_198856	0	-
chr6	37467700	37468700	NM_138493	0	-
chr17	42263353	42264353	NM_024107	0	+
chr1	52831877	52832877	NM_032449	0	-
chr9	135544727	135545727	NM_012204	0	+
chr10	90423145	90424145	NM_001198828	0	+
chr16	4817166	4818166	NM_021646	0	-
chr1	10002826	10003826	NM_032368	0	-
chr14	75518235	75519235	NM_014381	0	-
chrX	100548059	100549059	NM_024885	0	-
chr8	11324276	11325276	NM_053279	0	-
chr1	20207887	20208887	NM_015207	0	+
chr8	110986959	110987959	NM_014379	0	-
chr3	49448638	49449638	NM_022171	0	+
chr5	14663782	14664782	NM_138348	0	+
chr4	55094263	55095263	NM_006206	0	+
chr2	111435684	111436684	NM_004336	0	-
chr1	235529727	235530727	NM_003193	0	+
chr7	107109501	107110501	NM_005295	0	+
chr20	62715712	62716712	NM_001007125	0	-
chr16	48269088	48270088	NM_032583	0	-
chr19	11199037	11200037	NM_001195803	0	+
chr20	54967351	54968351	NM_198435	0	-
chr19	4455295	4456295	NM_001171091	0	-
chr1	40973432	40974432	NM_022774	0	+
chr21	38454246	38455246	NM_003316	0	+
chr20	44298878	44299878	NM_147197	0	-
chr17	8079714	8080714	NM_183065	0	-
chr19	37406230	37407230	NM_001204836	0	+
chr1	222884905	222885905	NM_144695	0	+
chr19	826830	827830	NM_001700	0	+
chr9	84557414	84558414	NM_207416	0	+
chr17	4463876	4464876	NM_153338	0	-
chr17	39093836	39094836	NM_015515	0	-
chrX	134123967	134124967	NM_001163438	0	+
chr1	93810477	93811477	NM_001938	0	+
chr19	19626469	19627469	NM_032037	0	-
chr1	111990742	111991742	NM_001688	0	+
chr7	92777680	92778680	NM_152703	0	-
chr20	33145500	33146500	NM_032514	0	+
chr6	52628361	52629361	NM_000846	0	-
chr8	74171737	74172737	NM_001243237	0	-
chr22	46066677	46067677	NM_013236	0	+
chr16	58163296	58164296	NM_013242	0	-
chr18	13726591	13727591	NM_001098801	0	-
chr20	44461469	44462469	NM_152897	0	+
chr14	58861643	58862643	NM_207377	0	+
chr1	120838004	120839004	NM_001100910	0	+
chr7	36428431	36429431	NM_018685	0	+
chr7	135194875	135195875	NM_001008225	0	-
chr12	31225778	31226778	NM_001257144	0	+
chr17	39526052	39527052	NM_002279	0	-
chr3	153838148	153839148	NM_001251963	0	+
chrX	77358665	77359665	NM_000291	0	+
chr6	36304662	36305662	NM_001010903	0	-
chr2	231089444	231090444	NM_001005176	0	+
chr1	206223282	206224282	NM_000707	0	+
chr19	51014612	51015612	NM_001270640	0	-
chr10	5565923	5566923	NM_005185	0	+
chr14	105647660	105648660	NM_177533	0	-
chr1	46268284	46269284	NM_015112	0	+
chr10	103824123	103825123	NM_024747	0	+
chr7	23337939	23338939	NM_138446	0	+
chr11	5810046	5811046	NM_001001913	0	-
chr3	19189016	19190016	NM_144633	0	+
chrX	9001116	9002116	NM_205849	0	-
chr17	46907349	46908349	NM_001261391	0	+
chr6	105307794	105308794	NM_020771	0	-
chr7	134330530	134331530	NM_199186	0	+
chr17	58226301	58227301	NM_000717	0	+
chr1	161520413	161521413	NM_001127595	0	-
chr6	123316581	123317581	NM_001010852	0	+
chr1	78955727	78956727	NM_001039585	0	+
chr11	65150142	65151142	NM_182556	0	-
chr4	69312166	69313166	NM_014058	0	+
chr11	94299473	94300473	NM_152431	0	+
chr19	45115939	45116939	NM_001205280	0	+
chr10	134972970	134973970	NM_152643	0	+
chr6	31706724	31707724	NM_172165	0	+
chr11	96076344	96077344	NM_032427	0	-
chr1	156122368	156123368	NM_001193302	0	+
chr2	198650938	198651938	NM_197970	0	-
chr6	74019938	74020938	NM_001251874	0	-
chr11	123677057	123678057	NM_001005325	0	-
chr9	35665278	35666278	NM_032818	0	-
chr11	64106689	64107689	NM_032251	0	+
chr5	89769680	89770680	NM_006467	0	+
chr1	155112883	155113883	NM_018973	0	-
chr19	45146097	45147097	NM_006505	0	+
chr11	19232118	19233118	NM_003476	0	-
chr6	52774496	52775496	NM_000847	0	-
chr1	82265081	82266081	NM_012302	0	+
chr6	117747018	117748018	NM_002944	0	-
chr1	36022392	36023392	NM_001014841	0	+
chr1	34631623	34632623	NM_032884	0	+
chr11	134093560	134094560	NM_052875	0	+
chr16	88923374	88924374	NM_000512	0	-
chr1	228291022	228292022	NM_024319	0	-
chr17	36499693	36500693	NM_001004334	0	-
chr11	67272843	67273843	NM_001130848	0	-
chr3	119186784	119187784	NM_152305	0	+
chr3	112050915	112051915	NM_005944	0	+
chr2	219858127	219859127	NM_057093	0	-
chrX	37207582	37208582	NM_001173490	0	+
chr6	83775545	83776545	NM_198920	0	-
chr1	22978681	22979681	NM_000491	0	+
chr12	46663208	46664208	NM_001077484	0	-
chr8	139926236	139927236	NM_152888	0	-
chr6	45295053	45296053	NM_001015051	0	+
chr13	95364389	95365389	NM_007084	0	-
chr17	62658386	62659386	NM_022739	0	-
chr14	93582263	93583263	NM_001142594	0	-
chr12	121087309	121088309	NM_031205	0	+
chr17	73520782	73521782	NM_001015002	0	+
chr1	159684379	159685379	NM_000567	0	-
chr16	48419229	48420229	NM_003031	0	-
chr2	55277734	55278734	NM_207520	0	-
chr10	119134937	119135937	NM_173791	0	-
chr9	503694	504694	NM_015158	0	+
chr19	52133727	52134727	NM_003830	0	-
chr16	23689200	23690200	NM_005030	0	+
chr17	14140150	14141150	NM_001007530	0	-
chr9	130185652	130186652	NM_007135	0	+
chr3	9994078	9995078	NM_207351	0	-
chr18	55470327	55471327	NM_005603	0	-
chr8	57359282	57360282	NM_001135690	0	-
chr11	47615961	47616961	NM_031909	0	-
chr1	241814579	241815579	NM_144625	0	+
chr19	19495641	19496641	NM_017660	0	+
chr1	197880634	197881634	NM_001014434	0	+
chr16	10912621	10913621	NM_001079512	0	-
chr11	36421546	36422546	NM_001160169	0	+
chrX	19905744	19906744	NM_031892	0	-
chr4	330595	331595	NM_003441	0	+
chr2	3523350	3524350	NM_018269	0	-
chr3	108540630	108541630	NM_016388	0	+
chr19	12845529	12846529	NM_024038	0	-
chr1	151693012	151694012	NM_001144956	0	+
chr3	196593726	196594726	NM_152699	0	+
chr6	55191266	55192266	NM_207410	0	+
chr17	26684603	26685603	NM_015584	0	-
chr20	35724410	35725410	NM_002895	0	-
chr15	69113261	69114261	NM_006305	0	-
chr3	3152058	3153058	NM_175726	0	-
chr1	156721543	156722543	NM_004494	0	-
chrX	49019269	49020269	NM_001099680	0	+
chr12	55367516	55368516	NM_001261844	0	-
chr10	94050875	94051875	NM_014912	0	-
chr3	44519162	44520162	NM_181489	0	-
chr1	200639126	200640126	NM_001031725	0	-
chr7	6070006	6071006	NM_001271700	0	+
chr12	100592864	100593864	NM_022496	0	+
chr2	190539710	190540710	NM_144708	0	+
chr5	115176618	115177618	NM_001284	0	+
chr19	11456981	11457981	NM_198536	0	-
chr4	71493460	71494460	NM_031889	0	+
chr8	91997485	91998485	NM_001190972	0	-
chr6	52441862	52442862	NM_012288	0	-
chr13	76056250	76057250	NM_014832	0	-
chr21	38790206	38791206	NM_130436	0	+
chr14	74486026	74487026	NM_001249	0	-
chr7	96654143	96655143	NM_005221	0	-
chr18	47808144	47809144	NM_001204139	0	-
chr3	93782067	93783067	NM_001195643	0	-
chr7	96744904	96745904	NM_020186	0	+
chr10	81891257	81892257	NM_001012973	0	+
chr1	94703307	94704307	NM_004815	0	-
chr6	31125302	31126302	NM_007109	0	+
chr6	49989694	49990694	NM_001037728	0	-
chr2	75938111	75939111	NM_001201335	0	-
chr15	75040183	75041183	NM_000761	0	+
chr12	52715182	52716182	NM_002282	0	-
chr14	54862672	54863672	NM_005192	0	+
chr14	81405884	81406884	NM_152446	0	-
chr15	83775323	83776323	NM_023003	0	+
chr12	56551044	56552044	NM_079423	0	+
chr1	40105348	40106348	NM_014571	0	-
chrX	70331481	70332481	NM_000206	0	-
chr20	61557903	61558903	NM_001193370	0	-
chr2	85197230	85198230	NM_020122	0	+
chr6	17392735	17393735	NM_006366	0	+
chr13	45011060	45012060	NM_006022	0	-
chr20	50384908	50385908	NM_006045	0	-
chr3	100120242	100121242	NM_014820	0	-
chr2	220025587	220026587	NM_024782	0	-
chr11	636304	637304	NM_000797	0	+
chr21	46238044	46239044	NM_006936	0	-
chr15	52821247	52822247	NM_001142495	0	-
chrX	136647345	136648345	NM_003413	0	+
chr19	13228101	13229101	NM_052876	0	+
chr11	414999	415999	NM_001135054	0	-
chr2	29337307	29338307	NM_024692	0	+
chr9	96337908	96338908	NM_005392	0	+
chr3	51574595	51575595	NM_015106	0	+
chr2	68547183	68548183	NM_015463	0	-
chr4	11430537	11431537	NM_005114	0	-
chr19	11908390	11909390	NM_152356	0	+
chr12	48119355	48120355	NM_001172440	0	-
chr16	30661240	30662240	NM_024031	0	+
chr7	99213570	99214570	NM_145115	0	+
chr4	7044728	7045728	NM_153376	0	-
chr7	69062904	69063904	NM_001127231	0	+
chr7	93633690	93634690	NM_005868	0	-
chr7	44530385	44531385	NM_015332	0	-
chr7	112430478	112431478	NM_022484	0	-
chr10	93557150	93558150	NM_025235	0	+
chrY	59212948	59213948	NM_005638	0	+
chr3	150320065	150321065	NM_016275	0	+
chr3	23243783	23244783	NM_152653	0	+
chrX	23351984	23352984	NM_173495	0	+
chr19	51531290	51532290	NM_006853	0	-
chr7	57207571	57208571	NM_033273	0	-
chr1	12703565	12704565	NM_001013630	0	+
chr17	41923515	41924515	NM_145273	0	+
chr3	171756417	171757417	NM_022763	0	+
chr14	77495042	77496042	NM_024496	0	-
chrX	16963813	16964813	NM_004726	0	+
chr3	49907369	49908369	NM_024046	0	-
chr3	96532424	96533424	NM_001080448	0	+
chr22	24181199	24182199	NM_198440	0	-
chr17	17379299	17380299	NM_018019	0	+
chr1	207924382	207925382	NM_172353	0	+
chr1	171453665	171454665	NM_015172	0	+
chr3	185826901	185827901	NM_004454	0	-
chr2	677439	678439	NM_152834	0	-
chrX	154610748	154611748	NM_012151	0	+
chr12	52946931	52947931	NM_033448	0	-
chr1	26372604	26373604	NM_032513	0	-
chr8	41909505	41910505	NM_006766	0	-
chr2	113522254	113523254	NM_152515	0	-
chr11	3819022	3820022	NM_139132	0	-
chr10	70747476	70748476	NM_015634	0	+
chrX	51239459	51240459	NM_018159	0	-
chr5	79702837	79703837	NM_014733	0	+
chr15	40696685	40697685	NM_002225	0	+
chr10	69597937	69598937	NM_021800	0	-
chr19	57630508	57631508	NM_020903	0	+
chr16	67033415	67034415	NM_001190201	0	+
chr19	53897396	53898396	NM_001040185	0	+
chr6	109415355	109416355	NM_001271853	0	+
chr15	51630795	51631795	NM_031226	0	-
chr1	13494253	13495253	NM_001045480	0	+
chr12	21167629	21168629	NM_001009562	0	+
chr22	29711745	29712745	NM_006477	0	-
chr15	65715410	65716410	NM_020962	0	-
chr5	115297150	115298150	NM_173800	0	+
chr2	74055113	74056113	NM_006463	0	+
chr19	36604887	36605887	NM_001281	0	+
chr1	62659473	62660473	NM_001164835	0	+
chr1	229761794	229762794	NM_014409	0	-
chr2	86667270	86668270	NM_018433	0	+
chr3	132441303	132442303	NM_153240	0	-
chr9	42367302	42368302	NM_001012421	0	+
chr17	6554058	6555058	NM_001105520	0	+
chr1	174967891	174968891	NM_014412	0	+
chr8	145743210	145744210	NM_004260	0	-
chr12	133756994	133757994	NM_001165886	0	+
chr5	177207505	177208505	NM_173663	0	-
chr17	6338519	6339519	NM_001033054	0	-
chr1	45476804	45477804	NM_000374	0	+
chr11	63381909	63382909	NM_007069	0	-
chr12	5602297	5603297	NM_002527	0	+
chr3	160283376	160284376	NM_002268	0	-
chr8	6693166	6694166	NM_207411	0	-
chr21	32410795	32411795	NM_001099219	0	-
chrX	31090170	31091170	NM_031894	0	-
chr8	95274547	95275547	NM_181702	0	-
chr19	36606206	36607206	NM_006233	0	-
chr22	23974508	23975508	NM_016449	0	-
chr14	57856270	57857270	NM_001011713	0	+
chr4	10023114	10024114	NM_020041	0	-
chrX	49042776	49043776	NM_006150	0	-
chr4	54424436	54425436	NM_032622	0	-
chr2	219535748	219536748	NM_001243313	0	+
chr22	45679867	45680867	NM_001167574	0	+
chr6	27774976	27775976	NM_003509	0	+
chr17	57232800	57233800	NM_182620	0	-
chr11	66084515	66085515	NM_020404	0	-
chr10	46992545	46993545	NM_014696	0	+
chr19	18793424	18794424	NM_015321	0	+
chr4	36245979	36246979	NM_015230	0	-
chr19	7580003	7581003	NM_018083	0	+
chr1	79472495	79473495	NM_022159	0	-
chr18	7566313	7567313	NM_002845	0	+
chr19	51611647	51612647	NM_145232	0	-
chrX	152486116	152487116	NM_004988	0	-
chr6	31542343	31543343	NM_000594	0	+
chr12	112123790	112124790	NM_006768	0	-
chr14	21271036	21272036	NM_198235	0	-
chr11	75109534	75110534	NM_001260507	0	+
chrX	35815458	35816458	NM_001099921	0	+
chr5	135290723	135291723	NM_002302	0	-
chr2	207307367	207308367	NM_003812	0	+
chr15	79237420	79238420	NM_004390	0	-
chr4	48136273	48137273	NM_003328	0	-
chr21	31811645	31812645	NM_181623	0	+
chr11	56018675	56019675	NM_001004747	0	+
chr11	126081587	126082587	NM_032795	0	-
chr8	22550815	22551815	NM_004430	0	-
chr10	101380221	101381221	NM_031212	0	-
chr19	40023494	40024494	NM_152361	0	-
chr8	1921043	1922043	NM_014867	0	+
chr4	57843826	57844826	NM_032313	0	-
chr20	34287287	34288287	NM_021100	0	-
chr11	62380237	62381237	NM_153265	0	-
chr10	115510212	115511212	NM_001193435	0	+
chr3	132035210	132036210	NM_001099	0	+
chr10	81106219	81107219	NM_005729	0	+
chr11	442011	443011	NM_001012302	0	-
chr12	51235700	51236700	NM_182559	0	+
chr1	152942127	152943127	NM_173080	0	+
chr10	121409881	121410881	NM_004281	0	+
chrX	20284750	20285750	NM_004586	0	-
chr7	99904324	99905324	NM_001004351	0	+
chr17	46178883	46179883	NM_001127228	0	-
chr5	74061815	74062815	NM_001271665	0	+
chr10	131762091	131763091	NM_001005463	0	-
chr11	130028681	130029681	NM_021978	0	+
chr13	24882715	24883715	NM_178540	0	+
chr1	16134194	16135194	NM_001089591	0	-
chr9	21202204	21203204	NM_021057	0	-
chr7	40173574	40174574	NM_024728	0	+
chr20	34252878	34253878	NM_001198838	0	-
chr11	64856542	64857542	NM_001242631	0	-
chr5	71402117	71403117	NM_005909	0	+
chr20	17673319	17674319	NM_001159495	0	+
chr15	83097709	83098709	NM_198181	0	+
chr4	2793749	2794749	NM_001122681	0	+
chr21	47743785	47744785	NM_058180	0	-
chr8	12051624	12052624	NM_001083537	0	-
chr2	99952860	99953860	NM_005783	0	-
chr1	92494532	92495532	NM_173567	0	+
chr9	20622514	20623514	NM_004529	0	-
chr1	11071678	11072678	NM_007375	0	+
chr13	108869762	108870762	NM_032859	0	+
chr14	31090459	31091459	NM_182835	0	+
chr4	178229990	178230990	NM_018248	0	+
chr20	32076927	32077927	NM_001032999	0	+
chr12	50504763	50505763	NM_001257133	0	+
chr6	101845860	101846860	NM_021956	0	+
chr7	90337711	90338711	NM_012395	0	+
chr3	33759705	33760705	NM_015097	0	-
chr15	68870307	68871307	NM_006091	0	+
chr7	88425031	88426031	NM_152706	0	-
chr9	139268133	139269133	NM_052814	0	-
chr9	138370647	138371647	NM_014811	0	+
chr2	155313950	155314950	NM_001256368	0	-
chr1	42384378	42385378	NM_024503	0	-
chr6	28233787	28234787	NM_152736	0	+
chr5	60239955	60240955	NM_174889	0	+
chr19	17415476	17416476	NM_023937	0	+
chr21	47705236	47706236	NM_003906	0	-
chr12	129337080	129338080	NM_144669	0	+
chr16	69140442	69141442	NM_005329	0	+
chrX	120114778	120115778	NM_001080139	0	-
chr11	32452363	32453363	NM_001198551	0	-
chr12	106695580	106696580	NM_152772	0	+
chr1	154297035	154298035	NM_001005855	0	+
chr18	33876701	33877701	NM_025135	0	+
chr3	108672677	108673677	NM_005459	0	-
chr18	21717954	21718954	NM_153770	0	+
chr15	31618082	31619082	NM_015995	0	+
chr11	2193035	2194035	NM_199293	0	-
chr15	90198682	90199682	NM_198525	0	-
chr1	226374423	226375423	NM_022735	0	-
chr19	55458873	55459873	NM_001127255	0	-
chr17	15847230	15848230	NM_000676	0	+
chr15	34502297	34503297	NM_024713	0	-
chr17	39165366	39166366	NM_031958	0	-
chr7	86272229	86273229	NM_000840	0	+
chr3	42976833	42977833	NM_001205272	0	+
chr13	46756459	46757459	NM_002298	0	-
chr17	61903769	61904769	NM_002805	0	+
chr1	51425936	51426936	NM_007051	0	-
chr14	47121028	47122028	NM_080746	0	-
chr3	119012219	119013219	NM_020754	0	+
chr8	72268979	72269979	NM_172059	0	-
chr19	8408146	8409146	NM_198471	0	-
chr6	90025018	90026018	NM_002043	0	-
chr1	158900336	158901336	NM_152501	0	+
chr19	15560762	15561762	NM_021241	0	-
chr7	128001739	128002739	NM_001174164	0	-
chr1	175712752	175713752	NM_003285	0	-
chr1	100598511	100599511	NM_194292	0	-
chr9	132814984	132815984	NM_001136558	0	+
chrX	40506819	40507819	NM_144970	0	-
chr3	101442493	101443493	NM_024548	0	+
chrX	152239818	152240818	NM_001170944	0	+
chr11	102323775	102324775	NM_052932	0	-
chr12	52625953	52626953	NM_005556	0	+
chr1	230561674	230562674	NM_001258311	0	-
chr6	42951236	42952236	NM_006245	0	+
chr5	92918042	92919042	NM_005654	0	+
chr9	21801634	21802634	NM_002451	0	+
chr1	23857712	23858712	NM_004091	0	-
chr6	36561089	36562089	NM_003017	0	+
chr2	25391559	25392559	NM_001035256	0	-
chr11	76744434	76745434	NM_138706	0	+
chr7	107643804	107644804	NM_002291	0	-
chr5	72920982	72921982	NM_001080479	0	+
chr4	83812412	83813412	NM_001077206	0	-
chr22	20376668	20377668	NM_001242313	0	+
chr19	37861058	37862058	NM_032453	0	+
chr21	45137977	45138977	NM_003681	0	+
chr8	134115310	134116310	NM_001045556	0	-
chr1	89148921	89149921	NM_006256	0	+
chr5	10440973	10441973	NM_031916	0	+
chr11	78052926	78053926	NM_012296	0	-
chr4	169931468	169932468	NM_032783	0	-
chr9	131444933	131445933	NM_001122821	0	+
chr7	150744378	150745378	NM_004769	0	+
chr1	226410382	226411382	NM_031944	0	+
chr19	4152597	4153597	NM_032607	0	+
chr17	48227877	48228877	NM_032595	0	-
chr19	39108721	39109721	NM_013234	0	+
chr5	34043371	34044371	NM_181435	0	-
chr4	5052526	5053526	NM_018401	0	+
chr1	181056637	181057637	NM_016545	0	+
chr5	132162002	132163002	NM_133456	0	-
chr11	123612363	123613363	NM_003455	0	-
chr11	69454872	69455872	NM_053056	0	+
chr6	44094375	44095375	NM_018426	0	+
chr13	33159563	33160563	NM_015032	0	+
chr15	88799962	88800962	NM_001007156	0	-
chr19	35841444	35842444	NM_005303	0	+
chr15	81292294	81293294	NM_022566	0	+
chr19	10305755	10306755	NM_001379	0	-
chr1	32478294	32479294	NM_006559	0	+
chr8	22018183	22019183	NM_001172410	0	+
chr1	24881566	24882566	NM_001010980	0	+
chr8	92053203	92054203	NM_018710	0	-
chr9	131682173	131683173	NM_174933	0	+
chr9	33263876	33264876	NM_001195536	0	+
chrX	55187628	55188628	NM_001166701	0	-
chr2	97425638	97426638	NM_020184	0	+
chr2	136288806	136289806	NM_032143	0	-
chr16	82045093	82046093	NM_145168	0	-
chr8	94928278	94929278	NM_001161781	0	+
chr1	207095378	207096378	NM_005449	0	-
chr7	7221245	7222245	NM_020156	0	+
chrX	153881853	153882853	NM_172377	0	-
chr1	19638640	19639640	NM_003689	0	-
chr16	28936532	28937532	NM_024816	0	-
chr12	132311940	132312940	NM_016155	0	+
chr10	70090767	70091767	NM_021644	0	+
chr6	42110715	42111715	NM_001164446	0	-
chr12	118572869	118573869	NM_002567	0	+
chr21	33244627	33245627	NM_014586	0	+
chr7	142456318	142457318	NM_002769	0	+
chr11	111957522	111958522	NM_012459	0	-
chr2	113191107	113192107	NM_005054	0	-
chr15	55700574	55701574	NM_004748	0	-
chr16	734439	735439	NM_001005920	0	-
chr17	29420944	29421944	NM_001128147	0	+
chr1	161474204	161475204	NM_001136219	0	+
chrY	25364603	25365603	NM_001005786	0	+
chrX	118827333	118828333	NM_145799	0	-
chr12	53729537	53730537	NM_152860	0	-
chr3	171560138	171561138	NM_001164436	0	+
chr14	24732416	24733416	NM_000359	0	-
chr5	31192761	31193761	NM_004932	0	+
chr1	1845265	1846265	NM_138705	0	+
chrX	51926918	51927918	NM_001242362	0	+
chr8	23564111	23565111	NM_001136271	0	-
chr2	71294407	71295407	NM_017567	0	+
chr17	77770915	77771915	NM_020649	0	-
chr11	4719076	4720076	NM_030774	0	-
chr17	73901181	73902181	NM_032478	0	-
chr11	5019212	5020212	NM_001004755	0	+
chr1	205649630	205650630	NM_033102	0	-
chr17	47209130	47210130	NM_001159387	0	+
chr1	213030596	213031596	NM_014053	0	+
chr5	74162663	74163663	NM_015566	0	-
chr11	6896855	6897855	NM_207186	0	+
chr19	50666538	50667538	NM_152358	0	-
chr21	47400662	47401662	NM_001848	0	+
chr1	35219647	35220647	NM_005268	0	+
chr2	201753107	201754107	NM_021824	0	+
chr5	172756506	172757506	NM_003714	0	-
chr19	7732971	7733971	NM_001193374	0	+
chr3	14715605	14716605	NM_001184958	0	+
chr8	10529146	10530146	NM_001040032	0	+
chr3	186382797	186383797	NM_000412	0	+
chr16	15067832	15068832	NM_015027	0	+
chr1	40996232	40997232	NM_152373	0	+
chr4	141348815	141349815	NM_001130675	0	-
chr2	69098649	69099649	NM_014482	0	-
chr1	6420764	6421764	NM_181865	0	-
chr6	27880174	27881174	NM_033057	0	-
chr11	126224539	126225539	NM_001254757	0	+
chr9	37484944	37485944	NM_022490	0	+
chr2	157291899	157292899	NM_000408	0	+
chr1	15782222	15783222	NM_033440	0	+
chr15	80986651	80987651	NM_021214	0	+
chr6	25930946	25931946	NM_005835	0	-
chr19	45663408	45664408	NM_198478	0	-
chr1	45253426	45254426	NM_153274	0	-
chr1	38471187	38472187	NM_001243878	0	-
chr1	114355070	114356070	NM_018364	0	-
chr17	40609861	40610861	NM_001130020	0	+
chr20	62491565	62492565	NM_080622	0	+
chr5	153569294	153570294	NM_198321	0	+
chr7	107300079	107301079	NM_000441	0	+
chr20	57465425	57466425	NM_000516	0	+
chr15	69605741	69606741	NM_001104554	0	+
chr1	153588808	153589808	NM_020672	0	-
chr16	2059822	2060822	NM_178167	0	-
chr5	79330169	79331169	NM_003248	0	+
chr14	105635161	105636161	NM_002226	0	-
chr20	30101240	30102240	NM_030789	0	+
chr12	111283810	111284810	NM_152591	0	+
chr10	52498707	52499707	NM_001079516	0	+
chr7	148394932	148395932	NM_003592	0	+
chr2	69239275	69240275	NM_053034	0	+
chr11	47198676	47199676	NM_032389	0	-
chr9	6645692	6646692	NM_000170	0	-
chr6	52050184	52051184	NM_002190	0	+
chr15	40508628	40509628	NM_001128629	0	+
chr20	62284780	62285780	NM_015894	0	-
chr5	140027370	140028370	NM_002488	0	-
chr1	55266941	55267941	NM_017904	0	-
chr1	202936404	202937404	NM_016243	0	-
chr11	133715392	133716392	NM_174927	0	-
chr16	690848	691848	NM_138418	0	+
chr9	139556378	139557378	NM_016215	0	+
chr11	92084261	92085261	NM_001008781	0	+
chr15	90294540	90295540	NM_018670	0	-
chr17	34430219	34431219	NM_002984	0	+
chr2	163695257	163696257	NM_033272	0	-
chrX	154689596	154690596	NM_080720	0	-
chr11	82997377	82998377	NM_021825	0	-
chr3	156007775	156008775	NM_172159	0	+
chr9	71393963	71394963	NM_138333	0	+
chr17	48711217	48712217	NM_001144070	0	+
chr13	27843463	27844463	NM_206827	0	+
chr17	74099868	74100868	NM_015219	0	-
chr3	69129524	69130524	NM_003968	0	-
chr18	7117813	7118813	NM_005559	0	-
chr5	64063754	64064754	NM_005869	0	+
chr6	27355523	27356523	NM_001076781	0	+
chr12	22777075	22778075	NM_001039481	0	+
chr1	16302627	16303627	NM_001242884	0	-
chr1	149552002	149553002	NM_001143883	0	+
chr21	47743035	47744035	NM_006031	0	+
chr1	75139422	75140422	NM_001002912	0	-
chr11	121986923	121987923	NM_001001786	0	-
chr6	90538618	90539618	NM_001137668	0	+
chr20	45280100	45281100	NM_001193339	0	-
chr1	87169252	87170252	NM_001206652	0	+
chr11	56755388	56756388	NM_001005323	0	+
chr11	55871518	55872518	NM_001005200	0	+
chr12	123201439	123202439	NM_006018	0	-
chr10	90967071	90968071	NM_003956	0	-
chr4	76438653	76439653	NM_144721	0	+
chr15	23892993	23893993	NM_019066	0	-
chr11	111250157	111251157	NM_006235	0	-
chr21	40685712	40686712	NM_001007246	0	-
chr11	75478777	75479777	NM_001253891	0	+
chr1	1260067	1261067	NM_001256462	0	-
chr14	75643349	75644349	NM_006827	0	-
chr20	33813538	33814538	NM_006690	0	+
chr2	64750438	64751438	NM_001002243	0	+
chr19	19626018	19627018	NM_015965	0	+
chr8	10512617	10513617	NM_178857	0	-
chr3	53194222	53195222	NM_212539	0	+
chr6	97345767	97346767	NM_014165	0	-
chr12	110718031	110719031	NM_001681	0	+
chr2	3621852	3622852	NM_001011	0	+
chr19	7991051	7992051	NM_206833	0	-
chr5	76934522	76935522	NM_032109	0	-
chr5	1445543	1446543	NM_001044	0	-
chr2	181844111	181845111	NM_182678	0	+
chr2	169887833	169888833	NM_003742	0	-
chr9	139970952	139971952	NM_207309	0	+
chr17	39867577	39868577	NM_000805	0	+
chr1	149753249	149754249	NM_000566	0	+
chr17	56159779	56160779	NM_080677	0	+
chr2	84742578	84743578	NM_001370	0	+
chr3	37217851	37218851	NM_001134369	0	-
chr12	56545203	56546203	NM_001199629	0	+
chr9	95298374	95299374	NM_001393	0	-
chr11	288137	289137	NM_025092	0	+
chrX	30596033	30597033	NM_025159	0	-
chr5	150039402	150040402	NM_001122853	0	+
chr20	634014	635014	NM_080725	0	-
chr6	32806547	32807547	NM_018833	0	-
chr11	56511287	56512287	NM_001005284	0	-
chr7	106301634	106302634	NM_175884	0	-
chr11	559970	560970	NM_001143993	0	+
chr5	134871639	134872639	NM_006161	0	-
chr11	119599435	119600435	NM_203286	0	-
chr5	175297500	175298500	NM_001008220	0	+
chr9	7799799	7800799	NM_033428	0	-
chr15	85524204	85525204	NM_002605	0	+
chr19	16770968	16771968	NM_024104	0	-
chr18	3446607	3447607	NM_173207	0	+
chr16	50775028	50776028	NM_001042412	0	+
chr1	63248776	63249776	NM_178221	0	+
chr1	238054222	238055222	NM_021186	0	-
chr9	130212764	130213764	NM_138361	0	+
chr16	31403632	31404632	NM_005353	0	+
chr19	48894810	48895810	NM_006801	0	-
chr7	765337	766337	NM_017802	0	+
chr3	20053765	20054765	NM_001252657	0	-
chr11	117186972	117187972	NM_138972	0	-
chr12	15124955	15125955	NM_006205	0	+
chr15	55610132	55611132	NM_004855	0	+
chr17	72968900	72969900	NM_030630	0	-
chr4	38664789	38665789	NM_016531	0	+
chr1	86174116	86175116	NM_001170670	0	-
chr1	7913551	7914551	NM_021995	0	-
chr14	90421089	90422089	NM_145231	0	-
chr6	107435636	107436636	NM_001080450	0	-
chr1	107681628	107682628	NM_001113226	0	+
chr3	112280485	112281485	NM_022488	0	-
chr21	30446010	30447010	NM_006585	0	-
chr13	52157483	52158483	NM_052950	0	+
chr10	61666414	61667414	NM_005436	0	-
chr1	31768841	31769841	NM_016505	0	+
chrX	54070607	54071607	NM_015107	0	-
chr1	160681641	160682641	NM_001778	0	-
chr2	139258349	139259349	NM_001001664	0	+
chr16	53736874	53737874	NM_001080432	0	+
chr3	48700348	48701348	NM_001407	0	-
chr19	49955472	49956472	NM_153329	0	+
chr4	6910494	6911494	NM_020773	0	+
chr19	12512088	12513088	NM_001080821	0	-
chr6	13711796	13712796	NM_005493	0	-
chr20	61447413	61448413	NM_001853	0	+
chr3	46506598	46507598	NM_002343	0	-
chr22	46373008	46374008	NM_058238	0	-
chr20	61866275	61867275	NM_139317	0	+
chr12	54392876	54393876	NM_006897	0	+
chr20	30310656	30311656	NM_138578	0	-
chr1	45265035	45266035	NM_004073	0	+
chr9	33264759	33265759	NM_004323	0	-
chr5	78809700	78810700	NM_004272	0	-
chr15	42565365	42566365	NM_198141	0	+
chr15	83953468	83954468	NM_001717	0	-
chr5	126111844	126112844	NM_001198557	0	+
chr6	43483776	43484776	NM_203290	0	+
chr1	226112040	226113040	NM_013328	0	-
chr19	20277022	20278022	NM_052852	0	+
chr9	128023110	128024110	NM_015635	0	+
chr15	75104193	75105193	NM_021819	0	+
chr1	22889003	22890003	NM_020526	0	+
chr11	125461738	125462738	NM_152713	0	+
chr19	58693395	58694395	NM_016325	0	+
chr3	128212030	128213030	NM_032638	0	-
chrX	15807573	15808573	NM_005089	0	+
chr17	7310501	7311501	NM_020795	0	+
chr14	91720224	91721224	NM_003485	0	-
chr3	183769834	183770834	NM_130770	0	+
chr10	126138550	126139550	NM_001146340	0	-
chr2	158485399	158486399	NM_001111032	0	-
chr8	116681228	116682228	NM_014112	0	-
chr2	87018837	87019837	NM_001768	0	-
chr17	79212110	79213110	NM_001086521	0	+
chr1	66257855	66258855	NM_002600	0	+
chr2	118771739	118772739	NM_019044	0	-
chr19	54676944	54677944	NM_144686	0	-
chr10	69991870	69992870	NM_145178	0	-
chr5	126366440	126367440	NM_178450	0	-
chr19	42497619	42498619	NM_001256213	0	-
chr4	159130400	159131400	NM_018342	0	+
chr20	61992748	61993748	NM_001256573	0	-
chr7	19812404	19813404	NM_152774	0	-
chr11	65028431	65029431	NM_002689	0	+
chr16	72126614	72127614	NM_014003	0	+
chr19	50316567	50317567	NM_001171937	0	-
chr1	46712366	46713366	NM_001142548	0	+
chr12	21757781	21758781	NM_021957	0	-
chr7	150780413	150781413	NM_031434	0	-
chr16	3114638	3115638	NM_001012634	0	+
chr9	140317714	140318714	NM_017820	0	-
chr13	27997680	27998680	NM_002097	0	+
chr17	38721736	38722736	NM_001838	0	-
chr10	102747272	102748272	NM_032112	0	-
chr1	28098693	28099693	NM_177424	0	+
chr16	1146244	1147244	NM_207419	0	-
chr20	15176503	15177503	NM_001033087	0	+
chr7	5321560	5322560	NM_001040661	0	+
chr8	87877675	87878675	NM_173538	0	+
chr15	71432787	71433787	NM_024817	0	+
chr9	35958151	35959151	NM_019897	0	-
chr10	64028466	64029466	NM_145307	0	-
chr6	44309396	44310396	NM_145026	0	+
chr6	167703802	167704802	NM_018974	0	+
chr13	77901177	77902177	NM_015057	0	-
chr11	57335180	57336180	NM_004223	0	-
chr11	17565963	17566963	NM_153676	0	-
chrX	41782287	41783287	NM_001126054	0	-
chr9	90531876	90532876	NM_001145124	0	+
chr12	56108817	56109817	NM_001487	0	+
chr1	16009826	16010826	NM_015164	0	+
chr14	71373121	71374121	NM_014982	0	+
chr10	224933	225933	NM_001202468	0	+
chr1	55504148	55505148	NM_174936	0	+
chr16	10674539	10675539	NM_001424	0	-
chr20	6034726	6035726	NM_152611	0	-
chr16	81040502	81041502	NM_020188	0	-
chr6	49681303	49682303	NM_001142408	0	-
chr2	37374965	37375965	NM_001135652	0	-
chr6	390738	391738	NM_001195286	0	+
chr2	176986412	176987412	NM_014213	0	+
chr3	182817365	182818365	NM_020166	0	-
chr19	15217213	15218213	NM_033025	0	+
chr17	4544960	4545960	NM_001140	0	-
chr1	145292370	145293370	NM_001039703	0	+
chr6	29002999	29003999	NM_001195202	0	+
chr14	75468611	75469611	NM_014239	0	+
chr2	167232497	167233497	NM_002977	0	-
chr11	120008863	120009863	NM_012101	0	-
chr11	67771593	67772593	NM_030930	0	-
chr11	71293921	71294921	NM_001005405	0	-
chr2	115918512	115919512	NM_001178034	0	+
chrX	57937067	57938067	NM_007156	0	-
chr17	65241319	65242319	NM_014877	0	-
chr12	123941650	123942650	NM_022717	0	+
chr21	43822970	43823970	NM_001001895	0	+
chr18	13725703	13726703	NM_003799	0	+
chrX	47489704	47490704	NM_002621	0	-
chr14	24037279	24038279	NM_003917	0	-
chr6	151560133	151561133	NM_005100	0	+
chr20	34543281	34544281	NM_016558	0	-
chr18	61253533	61254533	NM_012397	0	+
chr1	104067577	104068577	NM_017619	0	+
chr1	52456436	52457436	NM_002867	0	-
chr6	124124068	124125068	NM_153355	0	+
chr2	70418151	70419151	NM_017880	0	-
chr1	109399726	109400726	NM_152763	0	-
chr15	35838404	35839404	NM_001141972	0	-
chr22	37403877	37404877	NM_001163857	0	-
chr8	12612992	12613992	NM_152271	0	-
chr13	51795469	51796469	NM_145019	0	+
chr5	71616084	71617084	NM_015084	0	-
chrX	151999301	152000301	NM_004344	0	-
chr16	67693850	67694850	NM_001037281	0	+
chr19	5340814	5341814	NM_130854	0	-
chr6	15245205	15246205	NM_004973	0	+
chr14	50474238	50475238	NM_001012706	0	-
chr8	33330664	33331664	NM_032664	0	-
chr4	152019724	152020724	NM_001006	0	+
chr1	1356824	1357824	NM_001145210	0	-
chr22	20104818	20105818	NM_001257994	0	-
chr3	57326710	57327710	NM_001142733	0	-
chr8	131455906	131456906	NM_001247996	0	-
chr16	3627392	3628392	NM_178844	0	-
chr6	10584992	10585992	NM_145655	0	+
chr19	58094627	58095627	NM_001010879	0	+
chr6	31582032	31583032	NM_001623	0	+
chr7	150884919	150885919	NM_080871	0	-
chr9	84602686	84603686	NM_001001670	0	+
chr6	139116247	139117247	NM_001077706	0	+
chr1	32711817	32712817	NM_032648	0	+
chr18	70532934	70533934	NM_138999	0	-
chr10	43632892	43633892	NM_018590	0	+
chr5	161493647	161494647	NM_198903	0	+
chr8	77592514	77593514	NM_024721	0	+
chr10	54073040	54074040	NM_012242	0	+
chr1	31885659	31886659	NM_018565	0	+
chr7	1596066	1597066	NM_001097620	0	-
chr9	19787017	19788017	NM_020344	0	-
chr5	52083135	52084135	NM_181501	0	+
chr1	176431306	176432306	NM_021936	0	+
chr1	156181778	156182778	NM_001199664	0	+
chr21	43430496	43431496	NM_020727	0	-
chr14	50155098	50156098	NM_001197330	0	-
chr7	17337275	17338275	NM_001621	0	+
chr2	220109191	220110191	NM_001008910	0	+
chr9	15421781	15422781	NM_001039697	0	+
chr17	39890898	39891898	NM_001079870	0	-
chr22	30642840	30643840	NM_002309	0	-
chr19	58257163	58258163	NM_173632	0	+
chr6	43967336	43968336	NM_153246	0	+
chr8	21966932	21967932	NM_024815	0	-
chr9	35096546	35097546	NM_001201484	0	-
chr11	104972158	104973158	NM_001007232	0	-
chr3	9811668	9812668	NM_003656	0	-
chr22	38380539	38381539	NM_006941	0	-
chr14	50559361	50560361	NM_001014830	0	-
chr2	85920413	85921413	NM_012483	0	+
chr2	38303323	38304323	NM_000104	0	-
chr1	11248397	11249397	NM_021146	0	+
chr16	28942259	28943259	NM_001178098	0	+
chr17	618096	619096	NM_018289	0	-
chr1	150979972	150980972	NM_021222	0	+
chr20	2781292	2782292	NM_001184699	0	-
chr12	53893704	53894704	NM_004178	0	+
chr11	4791147	4792147	NM_001004752	0	-
chr22	39472009	39473009	NM_021822	0	+
chr1	149889434	149890434	NM_014849	0	-
chr16	70206927	70207927	NM_173619	0	+
chr1	154155725	154156725	NM_001043353	0	-
chr12	113909877	113910877	NM_022363	0	-
chr12	121736111	121737111	NM_153499	0	-
chr3	128443978	128444978	NM_004637	0	+
chr9	139137687	139138687	NM_181701	0	-
chr17	7082883	7083883	NM_001197216	0	-
chr6	87864268	87865268	NM_015021	0	+
[truncated: 16,787 more rows]

## Sheet: Upstream_lncRNA
chr21	43944814	43945814	DB451987	0	-
chr5	99743623	99744623	TCONS_00010754	0	+
chr6	149285813	149286813	DB452100	0	-
chr3	123409097	123410097	ENST00000515464.1	0	+
chr8	112039662	112040662	ENST00000524283.1	0	-
chr13	43501029	43502029	BC033984	1	+
chr22	18779474	18780474	NR_003267	1	-
chr3	88417571	88418571	TCONS_00006911	0	+
chr11	10169739	10170739	ENST00000532735.1	0	+
chr7	5012615	5013615	NR_015449	1	+
chr6	74078427	74079427	ENST00000445350.1	0	+
chr19	12304829	12305829	AK023304	0	+
chr1	16846188	16847188	OTTHUMT00000007047	1	+
chr6	43115192	43116192	AK097717	1	-
chr4	171899989	171900989	DB443374	0	+
chr15	78883618	78884618	BC050469	0	-
chr4	27051307	27052307	NN8|chr4:26660186-26660405|	1	-
chr3	111215942	111216942	DB448602	0	-
chr3	51987918	51988918	AK094677	1	-
chr15	74926728	74927728	BX431070	0	+
chr1	106614869	106615869	ENST00000437803.1	0	+
chr5	162921064	162922064	BC035392	1	-
chr2	25193980	25194980	NR_034113	1	+
chr12	175802	176802	TCONS_00020667	0	-
chr7	154994856	154995856	OTTHUMT00000322232	1	+
chr10	5592847	5593847	TCONS_00018419	0	-
chr1	112450958	112451958	ENST00000441125.1	0	+
chr1	3630862	3631862	ENST00000416554.1	0	-
chr1	208052418	208053418	OTTHUMT00000088900	1	-
chr3	185127216	185128216	DB492550	0	-
chr17	39656235	39657235	ENST00000411759.1	0	+
chr2	238058252	238059252	TCONS_00004059	0	+
chr11	62303784	62304784	ENST00000544108.1	0	+
chr20	18679349	18680349	BC042559	1	-
chr15	100888915	100889915	TCONS_00023559	0	+
chr1	149286451	149287451	ENST00000433084.1	0	+
chr17	50235479	50236479	hTE70904	1	+
chr17	43319101	43320101	AK096807	1	-
chrY	58837501	58838501	TCONS_00017657	0	+
chr8	6115058	6116058	ENST00000519555.1	0	-
chr14	51815424	51816424	TCONS_00022500	0	+
chrX	102881420	102882420	OTTHUMT00000057735	1	-
chr19	31639782	31640782	NR_026894	1	+
chr11	62179162	62180162	TCONS_00019652	0	-
chr7	115851565	115852565	BC040208	1	-
chr17	29117725	29118725	BI859674	0	+
chr19	6193522	6194522	BG389839	0	-
chr3	106436169	106437169	TCONS_00006578	0	-
chr22	27187218	27188218	CR611171	1	+
chr9	139933342	139934342	ENST00000434532.1	0	-
chr9	112534323	112535323	ENST00000449258.1	0	-
chr2	65283317	65284317	TCONS_00004289	0	-
chr16	431240	432240	NR_024453	1	+
chr11	102510885	102511885	TCONS_00019452	0	+
chr15	65248504	65249504	AK021773	1	-
chr22	50983844	50984844	ENST00000434237.1	0	+
chr9	86472883	86473883	ENST00000421734.1	0	+
chr3	52253028	52254028	AK127918	1	-
chr2	102094852	102095852	ENST00000427042.1	0	+
chr11	72950136	72951136	BX641058	1	+
chr2	79720490	79721490	BC033332	1	-
chrX	109839249	109840249	TCONS_00017362	0	-
chr2	217351919	217352919	ENST00000414135.1	0	-
chr7	128272069	128273069	TCONS_00014209	0	+
chr13	75320859	75321859	TCONS_00021835	0	+
chr11	33396626	33397626	DB504418	0	+
chr5	10628337	10629337	ENST00000506304.1	0	-
chrX	115828156	115829156	OTTHUMT00000057990	1	-
chr3	149373860	149374860	AK130903	0	+
chr19	13783527	13784527	DB441855	0	-
chr3	101543842	101544842	ENST00000490324.2	0	-
chr7	149438	150438	OTTHUMT00000322491	1	-
chr3	10289956	10290956	DB444713	0	-
chr13	20160257	20161257	OTTHUMT00000044027	1	+
chr13	76586158	76587158	OTTHUMT00000045308	1	+
chr4	999614	1000614	TCONS_00007951	0	+
chr6	133072814	133073814	ENST00000430895.1	0	+
chr9	138899082	138900082	ENST00000509235.1	0	+
chr2	130691890	130692890	NR_026740	1	-
chr17	19239440	19240440	AL137568	1	-
chr6	42907101	42908101	OTTHUMT00000040563	1	+
chr4	70702486	70703486	AF143878	1	-
chr1	243707834	243708834	ENST00000439849.1	0	+
chr7	137002338	137003338	AK094915	1	+
chr4	59878291	59879291	ENST00000509782.1	0	+
chr1	90227777	90228777	TCONS_00001576	0	-
chr12	91068065	91069065	TCONS_00020514	0	+
chr8	144715926	144716926	ENST00000524808.1	0	-
chr9	33730117	33731117	TCONS_00016567	0	+
chr6	134210120	134211120	BC041459	1	-
chr1	7887455	7888455	DB462257	0	-
chr11	84646733	84647733	ENST00000532123.1	0	+
chr1	38657716	38658716	TCONS_00000895	0	+
chr1	45768581	45769581	NR_024270	1	+
chr3	31417533	31418533	CR627096	1	-
chr21	45758341	45759341	DB474642	0	+
chr11	30105890	30106890	ENST00000527819.1	0	-
chr1	202829881	202830881	NR_002929	1	+
chr5	126112178	126113178	ENST00000509185.1	0	-
chr5	166595406	166596406	BC040885	1	-
chrX	102195489	102196489	ENST00000413528.1	0	-
chr8	102697775	102698775	ENST00000518749.1	0	+
chr9	98891424	98892424	TCONS_00016089	0	+
chr4	188570621	188571621	ENST00000509212.1	0	+
chr17	42616217	42617217	hTF37365	1	+
chr10	13456201	13457201	OTTHUMT00000046861	1	+
chr6	153188667	153189667	TCONS_00012335	0	-
chr1	21741814	21742814	OTTHUMT00000008192	1	+
chr11	131122316	131123316	OTTHUMT00000141935	1	+
chrX	99928124	99929124	AK098473	1	+
chr15	61472447	61473447	DB459288	0	+
chr11	60681524	60682524	ENST00000543275.1	0	-
chr1	231467017	231468017	AK095163	1	-
chr19	54945878	54946878	ENST00000457113.1	0	-
chr10	131566107	131567107	OTTHUMT00000051013	1	+
chr2	154121026	154122026	TCONS_00003906	0	+
chr3	8619316	8620316	AK130986	1	-
chr10	89840364	89841364	TCONS_00018569	0	-
chr1	211356446	211357446	OTTHUMT00000098617	1	-
chr7	102612968	102613968	BC036938	1	+
chr6	26493960	26494960	TCONS_00011746	0	+
chr4	141419531	141420531	DB462368	0	-
chr2	160241878	160242878	ENST00000420020.1	0	+
chr4	109087680	109088680	BC020624	1	+
chr1	177319721	177320721	OTTHUMT00000098153	1	+
chr6	160903565	160904565	DB451471	0	+
chr3	193787014	193788014	TCONS_00007063	0	+
chr5	148821883	148822883	NN6|chr5:148801832-148802076|	1	-
chr1	222238105	222239105	OTTHUMT00000091113	1	-
chr22	23837524	23838524	TCONS_00029776	0	+
chr15	85166468	85167468	AL109959	1	-
chr2	22599465	22600465	OTTHUMT00000324041	1	+
chr16	27278525	27279525	BC044845	1	+
chr5	25318942	25319942	BC036004	1	+
chr5	1938886	1939886	ENST00000513419.1	0	+
chr13	74804593	74805593	OTTHUMT00000045273	1	+
chr9	44183417	44184417	TCONS_00016323	0	-
chr12	46803576	46804576	TCONS_00021112	0	+
chr7	117644099	117645099	OTTHUMT00000316690	1	-
chr5	131346141	131347141	ENST00000432558.1	0	+
chr5	9077689	9078689	AF056424	1	+
chr8	27613246	27614246	CD517435	0	+
chr6	139795733	139796733	AK123801	1	-
chr2	169642936	169643936	BC035245	1	-
chr18	52655468	52656468	DB447767	0	-
chr8	88938489	88939489	TCONS_00015067	0	-
chr20	54242609	54243609	TCONS_00028446	0	-
chr3	15045898	15046898	hTF27147	1	-
chr7	153756646	153757646	ENST00000425591.1	0	-
chr4	131728665	131729665	BC042524	1	+
chr22	50294875	50295875	AK126604	0	+
chr12	22529877	22530877	DB451182	0	-
chr11	117072630	117073630	AK026219	1	-
chr15	23208357	23209357	NR_003521	1	-
chr20	12929985	12930985	OTTHUMT00000078028	1	+
chr17	48238637	48239637	ENST00000523083.1	0	-
chr5	84724520	84725520	ENST00000505572.1	0	+
chr3	12915997	12916997	TCONS_00005948	0	+
chr3	44481424	44482424	ENST00000500374.1	0	+
chr10	115804503	115805503	BC045633	1	-
chr1	16678040	16679040	TCONS_00000847	0	+
chr2	234736200	234737200	BC042133	0	+
chr6	168702794	168703794	OTTHUMT00000043192	1	-
chr22	48408497	48409497	TCONS_00029621	0	+
chr6	2243111	2244111	ENST00000500716.1	0	+
chrX	139871023	139872023	BC042953	1	+
chr3	171618530	171619530	ENST00000449106.1	0	-
chr16	66048221	66049221	TCONS_00024700	0	-
chr21	30564800	30565800	NR_027072	1	+
chr20	62583736	62584736	NR_027287	1	+
chr1	85100703	85101703	NR_027379	1	-
chr2	144413748	144414748	ENST00000413315.1	0	-
chr16	31580845	31581845	NR_027011	1	-
chr2	67149589	67150589	OTTHUMT00000328261	1	-
chr3	194425277	194426277	ENST00000439479.1	0	+
chr1	147688214	147689214	ENST00000424741.1	0	+
chr6	42750233	42751233	AK098234	1	+
chr1	156631216	156632216	ENST00000448869.1	0	-
chr19	6655385	6656385	TCONS_00026873	0	+
chr21	42934885	42935885	ENST00000415820.1	0	-
chr1	246934602	246935602	BC028406	1	+
chrX	40230991	40231991	NN7|chrX:40115674-40115935|	1	-
chr12	126909536	126910536	ENST00000544419.1	0	+
chr1	204109535	204110535	BC038769	1	+
chr14	64214050	64215050	TCONS_00022768	0	-
chr5	110560587	110561587	DB468670	0	-
chr4	185303530	185304530	TCONS_00008692	0	-
chr4	27141673	27142673	ENST00000506878.1	0	-
chrY	23756552	23757552	LIT1113__TTTY13	1	-
chr2	177708327	177709327	TCONS_00004508	0	-
chr2	74212653	74213653	ENST00000496886.1	0	+
chr1	90740120	90741120	hTF33090	1	+
chr21	32361891	32362891	TCONS_00029109	0	-
chr4	54524375	54525375	ENST00000508112.1	0	+
chr4	1020466	1021466	ENST00000503095.1	0	+
chr16	64188072	64189072	BC037818	1	+
chr17	1242628	1243628	TCONS_00025268	0	+
chr20	57486241	57487241	Z70769	1	-
chr2	191881680	191882680	ENST00000431351.1	0	+
chr6	148478197	148479197	TCONS_00012328	0	-
chr19	46712498	46713498	AL137376	1	+
chr3	107757292	107758292	AK057598	1	-
chr5	89684928	89685928	BC031323	1	-
chrY	1469814	1470814	ENSTR0000419737.1	0	+
chr8	103818050	103819050	ENST00000405813.2	0	+
chr1	246273628	246274628	ENST00000451926.1	0	+
chr20	18547072	18548072	NR_015432	1	+
chr10	21461942	21462942	BG536567	0	+
chr11	76467328	76468328	TCONS_00019397	0	+
chr10	66550023	66551023	DB488481	0	-
chr16	21311169	21312169	NR_026675	1	+
chr4	15857611	15858611	TCONS_00008443	0	-
chr5	104434174	104435174	NR_000039	1	+
chr9	130576264	130577264	BQ230689	0	-
chr3	174833032	174834032	ENST00000453180.1	0	-
chr21	37376635	37377635	OTTHUMT00000194413	1	+
chrX	102785819	102786819	TCONS_00017356	0	-
chr2	309379	310379	OTTHUMT00000322388	1	-
chr22	18560563	18561563	ENST00000426483.1	0	-
chr8	75014751	75015751	ENST00000522498.1	0	+
chr4	188426767	188427767	BC042049	1	-
chr1	4036028	4037028	TCONS_00001926	0	+
chr5	178368084	178369084	ENST00000513038.1	0	-
chr4	103697193	103698193	AK098632	1	+
chr2	228189917	228190917	DB480025	0	-
chr16	706194	707194	CR594528	1	-
chr17	895643	896643	TCONS_00025267	0	+
chr12	94650462	94651462	BU428874	0	-
chr1	48153134	48154134	OTTHUMT00000021838	1	+
chrY	6111651	6112651	ENST00000451467.1	0	-
chr19	35395961	35396961	DB450434	0	-
chr8	73959984	73960984	BM838064	0	-
chr2	218474681	218475681	NN2|chr2:218182707-218182926|	1	-
chr5	124051884	124052884	ENST00000503061.1	0	+
chr4	146124660	146125660	TCONS_00008604	0	-
chr11	125744423	125745423	BC012364	1	-
chr8	84314992	84315992	BC038578	1	+
chr8	143072635	143073635	TCONS_00014881	0	+
chr7	55755725	55756725	NR_027340	1	-
chr9	27390732	27391732	ENST00000448858.1	0	+
chr20	33029830	33030830	ENST00000454205.1	0	-
chr10	112873075	112874075	TCONS_00018335	0	+
chr1	685396	686396	OTTHUMT00000006890	1	-
chr5	4805882	4806882	ENST00000506059.1	0	-
chr3	8612467	8613467	NR_024065	1	+
chr1	44515786	44516786	ENST00000453688.1	0	+
chrX	1690556	1691556	TCONS_00017120	0	+
chr14	32019114	32020114	TCONS_00022459	0	+
chr20	56647126	56648126	OTTHUMT00000079863	1	-
chr5	17443119	17444119	ENST00000503267.1	0	+
chr2	37501053	37502053	BC043642	0	+
chr7	133759596	133760596	TCONS_00014218	0	+
chr18	74823595	74824595	AK097116	0	+
chr7	148322542	148323542	TCONS_00013994	0	-
chr21	19858917	19859917	ENST00000455391.1	0	-
chr11	59709363	59710363	TCONS_00019094	0	+
chr21	17565788	17566788	ENST00000445461.1	0	+
chr18	63922089	63923089	TCONS_00026548	0	-
chr1	151762280	151763280	ENST00000533481.1	0	+
chr12	115150615	115151615	CR591392	1	+
chr14	55368023	55369023	CR589979	1	+
chr14	105282241	105283241	AY927493	1	-
chr7	134951028	134952028	TCONS_00013978	0	-
chr3	156164694	156165694	ENST00000467794.1	0	-
chr7	12611017	12612017	CR592342	1	-
chr10	58868602	58869602	TCONS_00018522	0	-
chr10	406894	407894	BX648123	1	+
chr15	59350969	59351969	CD518581	0	-
chr17	80315022	80316022	TCONS_00025784	0	-
chr14	81687419	81688419	CR617315	1	+
chr7	56679598	56680598	TCONS_00013454	0	+
chr14	103766231	103767231	TCONS_00022894	0	-
chr15	89901885	89902885	TCONS_00023778	0	-
chr9	4298389	4299389	BC040616	1	+
chr7	74445630	74446630	TCONS_00012913	0	-
chr8	140942415	140943415	AF220264	1	+
chr4	186286976	186287976	CA867779	0	+
chr5	92912162	92913162	hTF38602	1	-
chr3	164337782	164338782	TCONS_00006703	0	-
chr6	90628914	90629914	OTTHUMT00000041506	1	+
chr1	169278903	169279903	ENST00000432081.1	0	+
chrX	153233776	153234776	ENST00000438219.1	0	+
chr1	53685334	53686334	BC045672	1	+
chr13	27824854	27825854	TCONS_00022239	0	-
chr12	126843070	126844070	BC040862	1	+
chr7	48495224	48496224	BC036204	1	-
chr13	65216446	65217446	TCONS_00022046	0	-
chr6	98722021	98723021	OTTHUMT00000041583	1	+
chr10	29519260	29520260	TCONS_00018150	0	+
chr3	190511383	190512383	TCONS_00006734	0	-
chr12	9800606	9801606	DB443265	0	-
chr4	1242227	1243227	NR_033339	1	+
chr1	45281505	45282505	TCONS_00002016	0	+
chr1	95783819	95784819	OTTHUMT00000030082	1	-
chr5	157850593	157851593	ENST00000517595.1	0	+
chr2	5412886	5413886	TCONS_00003553	0	+
chr10	44127012	44128012	ENST00000431956.1	0	-
chr5	1967208	1968208	ENST00000514519.1	0	+
chr1	45227849	45228849	ENST00000440985.1	0	-
chr5	73934847	73935847	DB482622	0	+
chr10	43190483	43191483	ENST00000439913.1	0	+
chr6	40313890	40314890	ENST00000373171.2	0	-
chr17	16228799	16229799	ENST00000431149.1	0	+
chr1	38626360	38627360	TCONS_00001987	0	+
chr4	92523425	92524425	AK055271	1	+
chr3	81142794	81143794	ENST00000466625.1	0	+
chr6	10426409	10427409	OTTHUMT00000039808	1	-
chr11	77287689	77288689	TCONS_00020103	0	-
chr11	12944472	12945472	ENST00000454086.2	0	-
chr9	14024969	14025969	OTTHUMT00000051740	1	+
chr2	47042916	47043916	TCONS_00003669	0	+
chr2	43356103	43357103	TCONS_00003661	0	+
chr20	50417058	50418058	hTF32791	1	+
chr2	120482522	120483522	NN32|chr2:120198756-120198992|	1	-
chr1	244201627	244202627	hTF31124	1	-
chr12	78021963	78022963	hTF30592	1	+
chr7	130032937	130033937	TCONS_00013589	0	+
chr5	73247764	73248764	BC016740	1	+
chr8	53062380	53063380	ENST00000520496.1	0	+
chr22	30877743	30878743	LIT2098__syndecan	1	-
chr8	93522044	93523044	ENST00000521955.1	0	-
chr11	129148635	129149635	DB493232	0	+
chr12	45875130	45876130	TCONS_00020765	0	-
chr18	68422514	68423514	TCONS_00026358	0	+
chr9	128508019	128509019	OTTHUMT00000054083	1	-
chr16	86755560	86756560	BC062224	1	-
chr6	149538061	149539061	BC041998	1	+
chr8	7212876	7213876	NR_027423	1	-
chr16	29301540	29302540	NR_002939	1	+
chr7	134367896	134368896	ENST00000422042.1	0	+
chr1	182054685	182055685	OTTHUMT00000090790	1	+
chr4	175444332	175445332	TCONS_00008338	0	+
chr8	25697651	25698651	ENST00000520386.1	0	-
chr9	37903437	37904437	DB460441	0	+
chr9	36334969	36335969	OTTHUMT00000052421	1	-
chr10	80983280	80984280	hTF17645	1	-
chr20	5483436	5484436	OTTHUMT00000077879	1	-
chr13	49144479	49145479	TCONS_00022004	0	-
chrY	6316508	6317508	LIT1117__TTTY7	1	+
chr4	129792645	129793645	BI835611	0	-
chr12	132242592	132243592	AF087996	1	-
chr1	173523390	173524390	ENST00000431459.1	0	+
chr18	63672340	63673340	TCONS_00026547	0	-
chr21	27305612	27306612	ENST00000456904.1	0	+
chr8	103540045	103541045	TCONS_00014814	0	+
chr17	48585689	48586689	ENST00000502300.1	0	-
chr5	134785303	134786303	ENST00000510230.1	0	+
chrX	40121169	40122169	AK123782	1	+
chr3	130612760	130613760	DB442438	0	-
chr12	122241390	122242390	BC038786	1	-
chr1	237167718	237168718	AF333388	1	-
chr8	93425873	93426873	ENST00000518042.1	0	-
chr7	27450782	27451782	OTTHUMT00000139052	1	+
chr3	81596024	81597024	AK093079	1	+
chr6	52530187	52531187	TCONS_00011839	0	+
chr1	165869592	165870592	ENST00000455257.1	0	-
chr5	96271541	96272541	DB506634	0	-
chrX	139790923	139791923	NR_028345	1	+
chr11	27492345	27493345	ENST00000529258.1	0	+
chr22	26629666	26630666	DB457143	0	-
chr3	12602519	12603519	ENST00000447550.1	0	-
chr10	7138113	7139113	OTTHUMT00000046671	1	+
chr17	76614757	76615757	TCONS_00025773	0	-
chr6	88716726	88717726	TCONS_00011881	0	+
chr1	48695233	48696233	BC032417	1	-
chr11	29539623	29540623	ENST00000530389.1	0	+
chr16	14464123	14465123	CR593775	1	-
chr7	29025643	29026643	OTTHUMT00000328270	1	+
chr18	21595424	21596424	DB448536	0	-
chr10	20885074	20886074	TCONS_00018683	0	+
chr5	53938385	53939385	AK095157	1	+
chr11	118875603	118876603	ENST00000531087.1	0	-
chr10	16563900	16564900	hTF23995	1	+
chr17	75261916	75262916	TCONS_00025502	0	+
chr8	23088428	23089428	ENST00000511929.2	0	-
chr10	91221372	91222372	ENST00000423474.1	0	+
chr15	39891107	39892107	AA374707	0	-
chr10	32569614	32570614	ENST00000419441.1	0	+
chr5	8660171	8661171	AF009312	1	-
chr14	64107297	64108297	DB449148	0	+
chr2	171673682	171674682	ENST00000451730.1	0	-
chr2	200192358	200193358	CD245066	0	+
chr11	21838714	21839714	TCONS_00019255	0	+
chr17	9363561	9364561	ENST00000445617.1	0	+
chr11	2596193	2597193	AL353939	0	-
chr18	76738822	76739822	TCONS_00026585	0	-
chr20	30776657	30777657	BX647159	1	-
chr20	62257603	62258603	ENST00000411579.1	0	+
chr7	87905316	87906316	ENST00000434733.1	0	+
chr3	32610746	32611746	BX447404	0	+
chr21	44202343	44203343	ENST00000420273.1	0	-
chr11	131103432	131104432	OTTHUMT00000316004	1	+
chr7	116785612	116786612	AF400040	1	-
chr13	58247428	58248428	D55644	1	-
chr5	175563159	175564159	CR738091	0	+
chr16	30545394	30546394	ENST00000457283.2	0	+
chr19	54640753	54641753	DB449938	0	-
chr3	122604359	122605359	NR_024618	1	+
chr11	3874842	3875842	ENST00000430222.1	0	+
chr1	205600043	205601043	BC043653	1	+
chr3	179615017	179616017	ENST00000462801.1	0	+
chr2	147636476	147637476	OTTHUMT00000332203	1	+
chr3	107852894	107853894	TCONS_00006148	0	+
chr3	108854560	108855560	NR_033977	1	+
chr3	4891631	4892631	DB505491	0	-
chr2	172157685	172158685	TCONS_00004496	0	-
chr13	30597937	30598937	AL832444	1	-
chrX	109762539	109763539	NR_002718	1	+
chr14	74177486	74178486	BC014926	1	+
chr6	148458540	148459540	OTTHUMT00000042617	1	-
chr7	27285987	27286987	ENST00000518886.1	0	+
chr2	66463345	66464345	OTTHUMT00000328530	1	-
chr8	18948243	18949243	ENST00000518324.1	0	+
chr8	122696802	122697802	ENST00000518922.1	0	-
chr1	192536347	192537347	OTTHUMT00000098612	1	-
chr7	25399527	25400527	BC046494	1	-
chr1	212641085	212642085	OTTHUMT00000089295	1	-
chr5	180633120	180634120	ENST00000503314.1	0	-
chr21	24436813	24437813	ENST00000421604.1	0	+
chr9	94398627	94399627	NR_037489	1	-
chr7	44619720	44620720	BC001576	0	+
chr20	45530365	45531365	ENST00000414085.1	0	-
chr10	112305238	112306238	TCONS_00018334	0	+
chr8	26279109	26280109	ENST00000522547.1	0	+
chr3	14988970	14989970	DB485560	0	-
chr21	31461034	31462034	AY063454	1	+
chr1	211664596	211665596	R84760	0	+
chr12	77088341	77089341	TCONS_00020848	0	-
chr14	100069892	100070892	BC039687	1	+
chr10	32237685	32238685	DB488953	0	-
chr10	78711318	78712318	DB501158	0	+
chr5	141784943	141785943	BX538325	1	+
chr8	102150893	102151893	ENST00000518090.1	0	+
chr15	23095947	23096947	DB448506	0	+
chr15	26677520	26678520	OTTHUMT00000126741	1	+
chr7	128165278	128166278	TCONS_00013585	0	+
chr3	52333083	52334083	ENST00000467187.1	0	-
chr1	205424056	205425056	OTTHUMT00000090406	1	+
chr12	108909764	108910764	ENST00000502160.1	0	-
chr2	159541415	159542415	ENST00000449526.1	0	+
chr7	148659406	148660406	LIT2021__Y4	1	+
chr11	103509798	103510798	TCONS_00019740	0	-
chr21	44782229	44783229	CR609588	1	-
chr10	70458545	70459545	AL080082	1	+
chr5	136069616	136070616	ENST00000502421.1	0	+
chr14	74681460	74682460	TCONS_00023132	0	-
chr2	205338560	205339560	ENST00000444017.1	0	-
chr5	146559486	146560486	TCONS_00010526	0	-
chr5	17062337	17063337	TCONS_00009885	0	+
chr2	46523596	46524596	TCONS_00004241	0	-
chr5	131762146	131763146	ENST00000422204.1	0	-
chr8	102140221	102141221	DB451137	0	+
chr1	3050273	3051273	ENST00000440516.1	0	-
chr9	35908479	35909479	NR_024283	1	+
chr20	11249483	11250483	OTTHUMT00000078014	1	-
chr13	78180651	78181651	ENST00000456280.1	0	-
chr5	31656325	31657325	ENST00000509750.1	0	+
chr3	39245726	39246726	TCONS_00005992	0	+
chr17	12609452	12610452	BC030770	1	-
chr9	90458659	90459659	NR_033405	1	+
chr10	76287606	76288606	ENST00000448214.1	0	-
chr22	46033125	46034125	TCONS_00029725	0	-
chr14	65879335	65880335	NR_024334	1	-
chr13	114631817	114632817	AK092053	1	-
chr2	205339079	205340079	ENST00000456384.1	0	+
chr7	149252258	149253258	TCONS_00014231	0	+
chr16	79238839	79239839	AK094336	1	-
chrX	54443728	54444728	DB488860	0	-
chr22	39687992	39688992	OTTHUMT00000331463	1	+
chrX	56643823	56644823	OTTHUMT00000056896	1	+
chr12	58286870	58287870	TCONS_00020446	0	+
chr1	149577296	149578296	OTTHUMT00000039131	1	-
chr1	143497343	143498343	OTTHUMT00000037981	1	+
chr4	185768200	185769200	NR_037867	1	-
chr2	54658980	54659980	TCONS_00003680	0	+
chr6	45525046	45526046	TCONS_00012731	0	-
chr4	169569738	169570738	ENST00000507842.1	0	-
chrX	49643959	49644959	NR_026742	1	-
chr5	7230451	7231451	DB446490	0	-
chr7	97934834	97935834	ENST00000485422.3	0	+
chr3	119146386	119147386	AK092064	1	+
chr20	5476925	5477925	TCONS_00028493	0	+
chr1	2115314	2116314	ENST00000333854.2	0	-
chr12	131647679	131648679	DB457439	0	-
chr11	45391948	45392948	ENST00000528390.1	0	+
chr1	179558506	179559506	BC035790	1	+
chr2	28612583	28613583	AK130631	1	+
chr5	90560495	90561495	TCONS_00010401	0	-
chr6	156139135	156140135	TCONS_00012339	0	-
chr7	119807399	119808399	ENST00000421825.1	0	+
chr5	79029333	79030333	AL832324	1	-
chr15	36632939	36633939	BC039355	1	+
chr6	107390703	107391703	BQ897244	0	+
chr11	63580588	63581588	TCONS_00019653	0	-
chr11	1051610	1052610	BX647227	1	+
chr6	161339481	161340481	ENST00000443380.1	0	-
chr10	10504248	10505248	OTTHUMT00000046741	1	-
chr6	52609957	52610957	NR_033760	1	-
chr1	186419213	186420213	ENST00000429768.1	0	+
chr2	100018251	100019251	CD252005	0	+
chr20	17852283	17853283	TCONS_00028115	0	+
chr7	69062434	69063434	ENST00000436600.1	0	-
chr12	42852167	42853167	BC042722	0	+
chr1	168216668	168217668	NR_026844	1	-
chr17	30478590	30479590	NR_002222	1	-
chr10	74830101	74831101	ENST00000431293.1	0	+
chr20	23637027	23638027	OTTHUMT00000078342	1	-
chr1	24078824	24079824	BG676728	0	-
chr7	20180539	20181539	ENST00000439285.1	0	+
chr19	49140327	49141327	D87947	1	+
chr10	72165086	72166086	BC015007	1	-
chr7	72299085	72300085	LIT2060__SBDSP	1	+
chr13	51656936	51657936	OTTHUMT00000045013	1	+
chr12	103345732	103346732	TCONS_00020542	0	+
chr2	239139326	239140326	NR_026923	1	+
chr13	77709735	77710735	LIT3584__AY927590	1	+
chr10	13569515	13570515	OTTHUMT00000046862	1	+
chr8	102504727	102505727	ENST00000520268.1	0	-
chr19	28251757	28252757	CR749698	1	-
chr1	36858659	36859659	AK094688	0	+
chr16	89747722	89748722	TCONS_00024915	0	+
chr7	36068221	36069221	ENST00000446024.1	0	+
chr11	128053879	128054879	TCONS_00019800	0	-
chr14	100638515	100639515	TCONS_00022874	0	-
chr17	4389747	4390747	AK093870	0	-
chr7	134035543	134036543	ENST00000453087.1	0	-
chr6	28863306	28864306	OTTHUMT00000076613	1	+
chr10	110469275	110470275	OTTHUMT00000050244	1	+
chr21	44298989	44299989	TCONS_00029230	0	+
chr1	5552037	5553037	BC042499	1	+
chr2	27974725	27975725	TCONS_00003617	0	+
chr13	89872813	89873813	OTTHUMT00000045424	1	-
chr22	25159467	25160467	M55630	1	+
chr16	79692378	79693378	TCONS_00024735	0	-
chr17	79884704	79885704	NR_015454	1	+
chr18	39100561	39101561	TCONS_00026183	0	-
chr17	4606525	4607525	ENST00000497885.1	0	+
chr5	23012157	23013157	ENST00000507674.1	0	+
chr1	41841341	41842341	ENST00000429109.1	0	-
chr11	59333547	59334547	ENST00000533552.1	0	-
chr12	103343390	103344390	TCONS_00020541	0	+
chr1	111866603	111867603	ENST00000426321.1	0	-
chr14	87371328	87372328	DB455657	0	-
chr18	68001682	68002682	TCONS_00026637	0	+
chr10	96046827	96047827	CR624574	1	-
chr14	36682885	36683885	TCONS_00022468	0	+
chr12	50305646	50306646	NR_026948	1	-
chr15	65519035	65520035	AY944074	1	-
chr3	131176155	131177155	AK123415	1	-
chr8	13691959	13692959	TCONS_00014937	0	-
chr5	153865489	153866489	ENST00000518984.1	0	-
chr11	72064560	72065560	ENST00000537727.1	0	+
chr2	231330918	231331918	AF085934	1	-
chr20	61295070	61296070	AY927526	1	-
chr6	168397757	168398757	ENST00000414364.1	0	-
chr17	69198318	69199318	BC039327	1	-
chr2	224903215	224904215	TCONS_00004043	0	+
chr12	52641232	52642232	BC042076	1	-
chr2	220369026	220370026	BG912452	0	-
chr7	155206824	155207824	TCONS_00014237	0	+
chr11	117186114	117187114	DB503113	0	+
chr15	84294107	84295107	TCONS_00023491	0	+
chr19	1924587	1925587	DB494049	0	-
chr12	15932002	15933002	ENST00000544015.1	0	+
chr20	30587083	30588083	AK123879	1	+
chr15	85177218	85178218	ENST00000527801.1	0	-
chr19	35068596	35069596	NR_027620	1	-
chr19	23206409	23207409	TCONS_00027709	0	-
chr7	88387114	88388114	DB494353	0	-
chr4	135547788	135548788	TCONS_00008256	0	+
chr7	54826118	54827118	ENST00000439413.2	0	+
chr12	6992845	6993845	LIT2102__destrin-2	1	+
chr3	72599703	72600703	ENST00000478745.1	0	-
chr14	96038941	96039941	BC038791	1	+
chr4	53545775	53546775	CR624294	1	+
chr6	136663354	136664354	AJ420543	1	-
chr20	62078404	62079404	ENST00000436263.1	0	+
chr7	5514435	5515435	ENST00000444210.2	0	+
chr8	37636983	37637983	NN2|chr8:37755925-37756141|	1	-
chr16	48653151	48654151	TCONS_00024384	0	+
chr2	23604126	23605126	OTTHUMT00000324283	1	-
chr5	9853488	9854488	DB456037	0	+
chr1	53655725	53656725	TCONS_00000942	0	+
chr1	53732607	53733607	ENST00000432653.1	0	+
chr3	52278002	52279002	TCONS_00006852	0	+
chr22	21398538	21399538	NR_002829	1	-
chr13	22450817	22451817	OTTHUMT00000044133	1	-
chr7	99797015	99798015	BX644290	0	-
chr8	142383280	142384280	TCONS_00014880	0	+
chr2	111873165	111874165	ENST00000418615.1	0	-
chr3	184095018	184096018	TCONS_00007049	0	+
chr3	43821474	43822474	ENST00000432423.1	0	-
chr9	97697228	97698228	AI142300	0	-
chr8	684887	685887	TCONS_00014570	0	+
chr14	103023128	103024128	NN13|chr14:102093882-102094101|	1	+
chr6	88493577	88494577	LIT3622__AY927641	1	+
chr5	2068055	2069055	TCONS_00009836	0	+
chr14	95876427	95877427	NR_026779	1	-
chr11	69915684	69916684	TCONS_00019942	0	+
chr22	40916804	40917804	ENST00000417123.1	0	+
chr6	46181812	46182812	TCONS_00011821	0	+
chr10	53960202	53961202	DB455392	0	-
chr7	182694	183694	TCONS_00013671	0	-
chr6	34246481	34247481	OTTHUMT00000040220	1	+
chr14	106438358	106439358	NR_002224	1	-
chr1	228695525	228696525	TCONS_00001319	0	+
chr12	31164437	31165437	ENST00000537555.1	0	+
chr3	51697596	51698596	AF088021	1	+
chr9	139837381	139838381	BG724161	0	+
chr3	125994041	125995041	TCONS_00007248	0	-
chr4	130700164	130701164	BC041448	1	+
chr3	34585372	34586372	ENST00000442567.2	0	-
chr8	22849500	22850500	AK126347	0	-
chr4	99182781	99183781	ENST00000356499.2	0	-
chr5	56236134	56237134	ENST00000438553.1	0	+
chr12	67829455	67830455	TCONS_00020823	0	-
chr6	94872637	94873637	OTTHUMT00000041548	1	+
chr21	20417628	20418628	OTTHUMT00000158274	1	+
chr12	30976321	30977321	TCONS_00020752	0	-
chr2	140122734	140123734	OTTHUMT00000331960	1	+
chr1	16272332	16273332	BC069790	1	+
chr18	74276425	74277425	TCONS_00026377	0	+
chr3	166674718	166675718	TCONS_00006705	0	-
chr1	244210279	244211279	AA283963	0	-
chr6	1079164	1080164	TCONS_00011147	0	+
chr21	35778935	35779935	TCONS_00029006	0	+
chr2	148660525	148661525	ENST00000402410.2	0	-
chr8	93894212	93895212	ENST00000523197.1	0	+
chr17	7487386	7488386	ENST00000417897.1	0	-
chr2	114359153	114360153	NR_024005	1	-
chr19	40595662	40596662	BC043274	0	+
chr9	33514771	33515771	OTTHUMT00000001034	1	-
chr17	75250163	75251163	TCONS_00025982	0	+
chr22	16061156	16062156	OTTHUMT00000276574	1	+
chr20	21549655	21550655	TCONS_00028124	0	+
chr13	76509268	76510268	BC034981	1	-
chr17	26701017	26702017	BC128525	1	-
chr20	5513274	5514274	ENST00000413249.1	0	+
chr3	13119921	13120921	CR591041	1	-
chr12	117877427	117878427	AF446133	1	-
chr1	35643737	35644737	OTTHUMT00000012074	1	-
chr2	64833494	64834494	OTTHUMT00000327324	1	+
chr7	23145322	23146322	AK054880	1	-
chr4	149066622	149067622	ENST00000514843.1	0	+
chr4	190801455	190802455	DB447464	0	+
chr17	58602642	58603642	DB451489	0	+
chr18	22068210	22069210	TCONS_00026298	0	+
chr7	127876469	127877469	TCONS_00013948	0	-
chr16	90172702	90173702	DB449545	0	-
chr18	9708497	9709497	DB461354	0	-
chr19	6896843	6897843	AK057344	1	-
chr1	151080096	151081096	AL699686	0	-
chr15	97290770	97291770	hTF12286	1	-
chr19	40128324	40129324	NR_026870	1	+
chr12	98943953	98944953	AJ293393	1	-
chr19	31397105	31398105	BC040412	1	+
chr2	16409462	16410462	OTTHUMT00000323747	1	-
chr5	56595368	56596368	TCONS_00010347	0	-
chr4	188625502	188626502	TCONS_00008977	0	+
chr10	30663377	30664377	NR_003524	1	-
chr6	135817991	135818991	BC040979	1	+
chr6	86356991	86357991	TCONS_00012219	0	-
chr2	134788845	134789845	TCONS_00004454	0	-
chr6	133541614	133542614	DB444685	0	+
chr9	122256652	122257652	CR594083	1	+
chr16	1485822	1486822	BC017260	1	+
chr22	30672940	30673940	AK054758	1	-
chr2	108001971	108002971	TCONS_00004369	0	-
chr2	43411668	43412668	TCONS_00004231	0	-
chr1	163574396	163575396	DB455782	0	+
chr8	95544856	95545856	ENST00000521010.1	0	+
chr13	37720855	37721855	AK095374	1	-
chr12	12631119	12632119	AF086507	1	+
chr20	33097815	33098815	AJ308022	1	-
chr1	112150940	112151940	NR_034126	1	-
chr10	114169252	114170252	ENST00000449782.1	0	-
chr5	8571158	8572158	AF009300	1	+
chr8	6506328	6507328	CR599065	1	-
chr10	1067576	1068576	NR_027708	1	+
chr7	156935241	156936241	AF107460	1	-
chr2	168392468	168393468	BC013917	1	+
chr18	37646435	37647435	AK128175	1	-
chr10	91410579	91411579	ENST00000428166.1	0	-
chr2	219222689	219223689	ENST00000411433.1	0	-
chr4	13549448	13550448	NR_015450	1	-
chr6	107833032	107834032	DB447205	0	-
chr9	114047116	114048116	OTTHUMT00000053635	1	-
chr18	74534249	74535249	DB470705	0	-
chr17	8621165	8622165	TCONS_00025299	0	+
chr3	16363611	16364611	BG681525	0	+
chr1	181903062	181904062	TCONS_00001215	0	+
chr5	67730308	67731308	ENST00000507733.1	0	-
chr7	27235230	27236230	ENST00000519988.1	0	-
chr1	154552139	154553139	ENST00000421866.1	0	-
chr4	39134533	39135533	ENST00000507579.1	0	+
chr14	105679163	105680163	NN3|chr14:104751209-104751566|	1	+
chr3	191467882	191468882	TCONS_00006736	0	-
chr5	112657725	112658725	ENST00000416046.2	0	+
chr4	100870635	100871635	NR_002799	1	+
chrX	15805712	15806712	Y10697	1	-
chr6	13711492	13712492	DB466143	0	+
chr9	91585553	91586553	ENST00000421482.1	0	+
chr2	238853397	238854397	TCONS_00004063	0	+
chr12	122710481	122711481	DB505201	0	+
chr8	135767905	135768905	TCONS_00014865	0	+
chr1	114398256	114399256	AK123199	1	+
chr19	32436345	32437345	TCONS_00027295	0	-
chr1	20649680	20650680	ENST00000444923.1	0	-
chr19	2917105	2918105	BQ720099	0	-
chr3	195679566	195680566	AK126102	1	-
chr16	59789095	59790095	NR_028471	1	-
chr12	6992178	6993178	LIT2101__RPL13-2	1	+
chr22	28111467	28112467	OTTHUMT00000320736	1	+
chr17	43225592	43226592	CR618436	1	-
chr20	44079765	44080765	TCONS_00028177	0	+
chr3	147110733	147111733	hTE70437	1	+
chr15	63471809	63472809	TCONS_00023440	0	+
chr1	88821171	88822171	TCONS_00001563	0	-
chr15	65099372	65100372	TCONS_00023443	0	+
chr3	120626902	120627902	TCONS_00006621	0	-
chr4	72689697	72690697	ENST00000507156.1	0	-
chr7	19095789	19096789	TCONS_00013714	0	-
chr12	111456213	111457213	TCONS_00020921	0	-
chr5	81369521	81370521	ENST00000504846.1	0	-
chr22	27298302	27299302	OTTHUMT00000322346	1	+
chr9	90478080	90479080	OTTHUMT00000052953	1	+
chr6	169435738	169436738	BC040917	1	-
chr7	98148842	98149842	NN38|chr7:97987779-97987998|	1	+
chr1	239461237	239462237	OTTHUMT00000095448	1	-
chr4	122631794	122632794	DB503368	0	+
chr2	177707259	177708259	TCONS_00003950	0	+
chr17	46693460	46694460	ENST00000510789.1	0	+
chr10	10434919	10435919	CR626046	1	+
chr2	7812377	7813377	OTTHUMT00000323246	1	-
chr11	57245007	57246007	ENST00000528885.1	0	-
chr6	3624981	3625981	OTTHUMT00000039687	1	-
chr11	45603075	45604075	ENST00000525926.1	0	+
chr15	83315520	83316520	BC035360	1	+
chr13	20416276	20417276	ENST00000422148.1	0	+
chr20	52017772	52018772	ENST00000436286.1	0	-
chr6	35704724	35705724	ENST00000452048.1	0	-
chr6	93097931	93098931	TCONS_00011889	0	+
chrX	73046136	73047136	OTTHUMT00000083629	1	-
chr5	126565505	126566505	TCONS_00010468	0	-
chr9	131214331	131215331	TCONS_00016482	0	-
chr11	41528297	41529297	DB491630	0	-
chr6	160148340	160149340	BE791578	0	-
chr10	29655222	29656222	TCONS_00018151	0	+
chr1	212688151	212689151	DB442248	0	-
chr7	20371317	20372317	AV707592	0	-
chr1	54981177	54982177	TCONS_00000947	0	+
chr21	44372890	44373890	ENST00000506728.1	0	+
chr8	99400475	99401475	ENST00000518704.1	0	-
chr21	46799550	46800550	OTTHUMT00000206819	1	-
chr10	101456140	101457140	CB992980	0	-
chr12	9799642	9800642	NR_002814	1	+
chr18	36739037	36740037	TCONS_00026498	0	-
chr3	134046226	134047226	TCONS_00007270	0	-
chr12	131478521	131479521	ENST00000542980.1	0	-
chr17	29938643	29939643	TCONS_00025346	0	+
chr9	11834959	11835959	TCONS_00016272	0	-
chr9	106005007	106006007	OTTHUMT00000053465	1	+
chr17	29193250	29194250	DB498199	0	-
chr14	77430397	77431397	TCONS_00022563	0	+
chr15	92347243	92348243	TCONS_00023783	0	-
chr4	120961770	120962770	ENST00000518701.1	0	-
chr12	128601761	128602761	AK125770	1	+
chr18	73727818	73728818	DB443492	0	-
chr6	4609890	4610890	ENST00000380106.2	0	+
chr7	114718011	114719011	BC022431	1	+
chr7	89072286	89073286	ENST00000448260.1	0	+
chr17	66820947	66821947	TCONS_00025742	0	-
chr3	10805877	10806877	NR_027102	1	-
chr10	38691780	38692780	NR_027269	1	-
chr6	146194887	146195887	AK123820	1	+
chr19	44531570	44532570	BU661807	0	-
chr9	100174237	100175237	TCONS_00016430	0	-
chr10	122737902	122738902	TCONS_00018360	0	+
chr2	113335589	113336589	AK130358	0	-
chr7	48882532	48883532	TCONS_00014132	0	+
chr5	1856682	1857682	ENST00000509455.1	0	-
chr4	26862248	26863248	DB442267	0	-
chr9	66456900	66457900	ENST00000452184.1	0	+
chr18	11159699	11160699	TCONS_00026420	0	-
chrY	24584087	24585087	ENST00000446299.1	0	+
chr13	113807530	113808530	TCONS_00022128	0	-
chr8	130674835	130675835	DB443421	0	-
chr12	67687554	67688554	AF075069	0	-
chr22	21310380	21311380	ENST00000444039.1	0	+
chr4	184020352	184021352	NR_024008	1	-
chr12	17140680	17141680	NR_036619	1	+
chr22	19554362	19555362	NR_024381	1	-
chr17	66244079	66245079	BC056237	0	-
chr2	9254326	9255326	ENST00000492300.1	0	+
chr5	124706617	124707617	ENST00000502275.1	0	-
chr2	97204491	97205491	DB452615	0	-
chr1	43903582	43904582	AK097620	1	-
chr15	84859599	84860599	NR_033738	1	+
chr4	81111323	81112323	ENST00000503589.1	0	-
chr1	110428886	110429886	OTTHUMT00000032186	1	-
chr7	44836598	44837598	CV805163	0	-
chr10	7574168	7575168	OTTHUMT00000046677	1	+
chr2	66660602	66661602	OTTHUMT00000328199	1	-
chr2	16245784	16246784	OTTHUMT00000323737	1	-
chr11	60801885	60802885	DB457640	0	+
chr3	26664183	26665183	DB488761	0	-
chr3	168607063	168608063	DB491199	0	+
chr2	69377993	69378993	AF090097	1	-
chr19	1954548	1955548	NR_033400	1	-
chr17	13659422	13660422	DB486953	0	-
chr5	473178	474178	AK023178	1	-
chr20	46987754	46988754	OTTHUMT00000079617	1	+
chr8	131541575	131542575	TCONS_00015176	0	-
chr16	80102298	80103298	TCONS_00024483	0	+
chr14	20815047	20816047	ENST00000528210.1	0	-
chr19	13182188	13183188	BC013111	1	-
chr15	89147834	89148834	AK054749	1	-
chr10	29084093	29085093	DB453052	0	+
chr9	997541	998541	BC052949	0	+
chr6	78399541	78400541	OTTHUMT00000331298	1	+
chr9	7176838	7177838	TCONS_00015914	0	+
chr20	3086556	3087556	AK097516	0	+
chr17	40913275	40914275	NR_024461	1	-
chr5	140534579	140535579	LIT2071__PCDH-psi1	1	+
chr4	4921534	4922534	BC029569	1	+
chr11	73638578	73639578	ENST00000535936.1	0	+
chr2	109745386	109746386	AF035291	1	-
chr21	47455965	47456965	OTTHUMT00000206885	1	+
chr2	70629065	70630065	OTTHUMT00000329815	1	+
chr10	93334036	93335036	TCONS_00018284	0	+
chrX	138527977	138528977	NR_028597	1	+
chr12	113908810	113909810	DB485268	0	+
chr11	27656069	27657069	ENST00000527083.1	0	-
chr19	37287464	37288464	CR604242	1	+
chr14	91723642	91724642	AF086093	1	+
chr2	2192539	2193539	DB443761	0	+
chr13	78235634	78236634	OTTHUMT00000045342	1	+
chrX	20327060	20328060	TCONS_00017410	0	+
chr8	72705110	72706110	ENST00000517848.1	0	-
chr7	63833825	63834825	TCONS_00014152	0	+
chr6	72020043	72021043	ENST00000423255.1	0	-
chr10	39009983	39010983	OTTHUMT00000047657	1	+
chr5	10702454	10703454	AF056427	1	+
chr5	141267204	141268204	DB505390	0	+
chr7	52260609	52261609	ENST00000441295.1	0	-
chr1	104667179	104668179	TCONS_00001083	0	+
chr21	34527937	34528937	OTTHUMT00000139729	1	+
chr14	77506406	77507406	AK092322	0	+
chr1	152177333	152178333	OTTHUMT00000034017	1	+
chr7	156851208	156852208	ENST00000426169.2	0	-
chr13	46851832	46852832	TCONS_00021993	0	-
chr9	127962755	127963755	TCONS_00016868	0	-
chr17	66637398	66638398	TCONS_00025472	0	+
chr2	15635730	15636730	AF119909	1	+
chr9	106726064	106727064	TCONS_00016450	0	-
chr5	178942580	178943580	ENST00000520758.1	0	-
chr22	36947212	36948212	ENST00000433970.1	0	+
chrX	101803892	101804892	NR_002216	1	+
chr2	215824116	215825116	ENST00000420134.1	0	+
chr9	80440996	80441996	DB501129	0	+
chr14	88626935	88627935	BC032017	1	-
chr1	159887022	159888022	DB489054	0	+
chr9	140122265	140123265	ENST00000501337.1	0	-
chr6	82679256	82680256	AJ012496	1	-
chr6	23177212	23178212	ENST00000420572.1	0	-
chr15	40824749	40825749	NR_002208	1	-
chr20	60694577	60695577	TCONS_00028254	0	+
chr16	74028605	74029605	TCONS_00024726	0	-
chr8	142402674	142403674	ENST00000501440.1	0	-
chr3	83828115	83829115	TCONS_00006549	0	-
chr5	175398625	175399625	ENST00000511796.1	0	+
chrY	9363096	9364096	ENST00000448006.1	0	-
chr22	28069072	28070072	TCONS_00029569	0	+
chr5	8142731	8143731	AF056455	1	+
chrX	107982133	107983133	BC040635	1	-
chr2	197696914	197697914	AB076376	1	-
chr7	47621655	47622655	TCONS_00013440	0	+
chr9	38126478	38127478	TCONS_00015975	0	+
chr5	54358007	54359007	ENST00000445660.2	0	+
chr16	23583599	23584599	AJ001827	1	-
chr12	126143253	126144253	AK094786	1	+
chr5	139487228	139488228	BC042448	1	-
chr15	86659952	86660952	TCONS_00024201	0	-
chr9	139956987	139957987	ENST00000456356.1	0	+
chr9	33039904	33040904	AK095541	1	-
chr10	71425991	71426991	OTTHUMT00000048467	1	+
chrX	26575453	26576453	AF164963	1	+
chr10	123494818	123495818	ENST00000447943.1	0	+
chr1	27634278	27635278	ENST00000474826.1	0	-
chr4	176372576	176373576	TCONS_00008664	0	-
chr6	57127476	57128476	TCONS_00011511	0	-
chr9	11312363	11313363	TCONS_00015919	0	+
chr6	160319217	160320217	OTTHUMT00000042929	1	+
chr7	2803242	2804242	ENST00000433945.1	0	+
chr21	45627282	45628282	ENST00000423967.1	0	-
chr2	201676893	201677893	AY245869	1	-
chr1	2356418	2357418	OTTHUMT00000004637	1	+
chrY	27246039	27247039	ENST00000456123.1	0	-
chr5	133560447	133561447	NR_037434	1	+
chr3	161539696	161540696	ENST00000497285.1	0	-
chr3	33016096	33017096	TCONS_00006466	0	-
chr19	19915178	19916178	AK128466	0	+
chr2	175198448	175199448	TCONS_00004501	0	-
chr14	71147354	71148354	TCONS_00022548	0	+
chr1	89939606	89940606	TCONS_00001568	0	-
chr1	189117917	189118917	TCONS_00001225	0	+
chr7	103672626	103673626	TCONS_00013910	0	-
chrY	58911305	58912305	TCONS_00017661	0	+
chr12	115514129	115515129	AL137575	1	+
chr14	105286537	105287537	NR_024396	1	+
chr1	120838323	120839323	DB451459	0	-
chr16	87812948	87813948	TCONS_00024779	0	-
chr14	101907423	101908423	TCONS_00022636	0	+
chr11	118913899	118914899	ENST00000531886.1	0	+
chr15	30259728	30260728	DB504102	0	+
chr15	59143257	59144257	DB465510	0	-
chr17	19483740	19484740	ENST00000454535.1	0	+
chr2	223184427	223185427	DB442604	0	+
chr17	14200917	14201917	ENST00000500420.1	0	-
chr19	35395221	35396221	BC031235	1	+
chr12	18905533	18906533	TCONS_00020348	0	+
chr17	8222030	8223030	ENST00000458568.1	0	-
chr5	108662070	108663070	AL833206	1	-
chr6	4347271	4348271	OTTHUMT00000039730	1	-
chr10	112258300	112259300	ENST00000456985.1	0	-
chr2	72332410	72333410	DB445517	0	+
chr15	101626271	101627271	BE795256	0	-
chr17	47480443	47481443	ENST00000506504.3	0	+
chr2	91962367	91963367	NR_003503	1	+
chr6	66190208	66191208	ENST00000450674.1	0	+
chr14	104658691	104659691	NN10|chr14:103729445-103729685|	1	+
chr2	130344374	130345374	TCONS_00003870	0	+
chr9	2718332	2719332	BC045653	1	-
chr1	234781034	234782034	BC032040	1	+
chr5	151328131	151329131	AK001582	1	+
chr4	38666249	38667249	NR_026804	1	-
chr11	46258933	46259933	ENST00000530049.1	0	+
chr8	122925094	122926094	TCONS_00015339	0	+
chr9	33738414	33739414	OTTHUMT00000001051	1	-
chr22	28110959	28111959	OTTHUMT00000320628	1	-
chr2	77881794	77882794	OTTHUMT00000328232	1	-
chr1	20526034	20527034	TCONS_00000859	0	+
chr6	11868724	11869724	TCONS_00012082	0	-
chr4	39179316	39180316	TCONS_00008469	0	-
chr11	130936380	130937380	TCONS_00019541	0	+
chrX	403882	404882	TCONS_00017114	0	+
chr18	73424340	73425340	BC037384	1	-
chr2	177000339	177001339	BC047605	0	+
chr21	34143410	34144410	NR_024622	1	+
chr5	14664704	14665704	CR591631	1	-
chr2	52727890	52728890	OTTHUMT00000325653	1	-
chr2	21266101	21267101	TCONS_00003598	0	+
chr10	74123483	74124483	BQ709640	0	+
chr2	27878850	27879850	BM449555	0	+
chr21	28732482	28733482	BC040729	1	+
chr8	27557710	27558710	AK092563	1	+
chr15	32825942	32826942	NR_036650	1	-
chr7	81255532	81256532	ENST00000455420.1	0	-
chr16	3165599	3166599	NR_024167	1	-
chr16	86587925	86588925	NR_026674	1	+
chr11	63404149	63405149	ENST00000540307.1	0	+
chr7	4456136	4457136	TCONS_00013682	0	-
chr6	106524744	106525744	TCONS_00011909	0	+
chr1	173332878	173333878	NR_033756	1	-
chr6	56404945	56405945	BC020911	0	+
chr12	68100337	68101337	TCONS_00020826	0	-
chr13	85135498	85136498	OTTHUMT00000045401	1	+
chr15	45773663	45774663	BC042520	1	-
chrY	1517301	1518301	NN9|chrX:1528302-1528567|	1	+
chr3	117407708	117408708	ENST00000462528.1	0	-
chr4	185198444	185199444	TCONS_00008687	0	-
chr2	11530493	11531493	OTTHUMT00000324048	1	-
chr10	125722386	125723386	TCONS_00018626	0	-
chr5	159631833	159632833	ENST00000501818.1	0	-
chr7	56516068	56517068	NR_029420	1	-
chr4	38524801	38525801	AK057434	1	-
chr15	59398549	59399549	AK022385	0	-
chr16	87244728	87245728	TCONS_00024298	0	+
chr12	88043289	88044289	TCONS_00020860	0	-
chr4	76743128	76744128	TCONS_00008111	0	+
chr9	136889616	136890616	OTTHUMT00000054937	1	+
chr11	60382223	60383223	OTTHUMT00000280451	1	+
chr12	90493479	90494479	TCONS_00020512	0	+
chr1	225887305	225888305	AK124056	1	+
chr1	146831	147831	OTTHUMT00000007036	1	-
chr1	155183610	155184610	ENST00000455788.1	0	-
chr1	21329936	21330936	DB495876	0	+
chr1	56699768	56700768	TCONS_00002040	0	+
chr12	75687836	75688836	ENST00000534648.1	0	+
chr16	34263920	34264920	TCONS_00024635	0	-
chr12	74932413	74933413	AW404679	0	-
chr5	93904256	93905256	CR597207	1	+
chr1	201433672	201434672	BC033874	1	-
chr12	125261746	125262746	BC127761	1	+
chr3	139154548	139155548	DB462212	0	+
chr3	40646912	40647912	DB444350	0	-
chrY	2978379	2979379	TCONS_00017629	0	+
chr1	144835867	144836867	ENST00000466343.2	0	-
chr6	132223787	132224787	OTTHUMT00000316060	1	+
chr4	63031272	63032272	DB455677	0	-
chr17	42022508	42023508	AK024231	1	+
chr3	170110913	170111913	CB268081	0	-
chr2	101618706	101619706	BC035412	0	-
chr19	9517851	9518851	TCONS_00027174	0	-
chr6	2564377	2565377	AK057938	1	-
chr12	6403577	6404577	TCONS_00020288	0	+
chr1	121139765	121140765	AK127439	1	-
chr14	105431777	105432777	NN20|chr14:104503823-104504068|	1	+
chr20	24002973	24003973	TCONS_00028137	0	+
chr8	80208952	80209952	ENST00000519983.1	0	+
chr12	49120217	49121217	NR_029448	1	+
chr6	19806811	19807811	TCONS_00011715	0	+
chr12	65952371	65953371	ENST00000545750.1	0	+
chr12	3475999	3476999	ENST00000542449.1	0	+
chr3	101394273	101395273	NR_024407	1	+
chr5	165554503	165555503	ENST00000520075.1	0	+
chr1	196491116	196492116	AL110248	1	+
chr20	46293768	46294768	BU558317	0	+
chr1	194117603	194118603	ENST00000454538.1	0	+
chr2	177001826	177002826	BC034000	1	-
chr10	132281418	132282418	OTTHUMT00000051030	1	-
chr18	53454840	53455840	TCONS_00026623	0	+
chr11	61725149	61726149	AF086106	1	-
chr14	101360102	101361102	TCONS_00022631	0	+
chr4	122410144	122411144	TCONS_00008214	0	+
chr6	125994498	125995498	OTTHUMT00000042072	1	+
chr19	780568	781568	TCONS_00026862	0	+
chr3	72199407	72200407	AK055831	1	+
chr11	47293661	47294661	ENST00000543925.1	0	-
chr2	18669342	18670342	NN10|chr2:18533824-18534043|	1	+
chr3	128579369	128580369	CR602639	1	-
chr18	11918913	11919913	TCONS_00026425	0	-
chr12	69852359	69853359	TCONS_00020466	0	+
chr16	15102753	15103753	AA284384	0	-
chr8	68103403	68104403	AK024518	0	-
chr15	25331807	25332807	LIT1354__PWCR1	1	+
chr9	5772703	5773703	BG542281	0	-
chr20	23127722	23128722	AK056943	1	+
chr9	33499946	33500946	ENST00000421855.1	0	+
chr12	82954933	82955933	TCONS_00020858	0	-
chr9	66456344	66457344	DB446311	0	-
chr4	19458617	19459617	ENST00000505347.1	0	-
chr22	32365847	32366847	OTTHUMT00000315722	1	+
chr16	46603009	46604009	NR_026556	1	-
chr8	142287327	142288327	ENST00000520606.1	0	+
chr8	10712900	10713900	TCONS_00014616	0	+
chr21	43654864	43655864	CR612160	1	-
chr8	143236436	143237436	NN7|chr8:143234124-143234343|	1	-
chr1	61509528	61510528	DB473411	0	-
chr12	106642487	106643487	TCONS_00021207	0	+
chr1	90999029	91000029	OTTHUMT00000027723	1	-
chr19	36036931	36037931	CR627053	1	-
chr2	18731038	18732038	TCONS_00003589	0	+
chr13	39141923	39142923	TCONS_00021972	0	-
chr11	130646675	130647675	TCONS_00019805	0	-
chr20	56747176	56748176	TCONS_00028455	0	-
chr2	113401607	113402607	TCONS_00002980	0	+
chr11	44995249	44996249	DB456082	0	-
chr6	26330955	26331955	TCONS_00012439	0	+
chr22	43911133	43912133	AK090843	1	+
chr5	180675408	180676408	BX415592	0	-
chr18	51107426	51108426	BC034434	1	-
chr3	150005160	150006160	ENST00000471222.2	0	-
chr17	7968061	7969061	TCONS_00025555	0	-
chrY	8608010	8609010	LIT1549__TTY2	1	-
chr1	179923573	179924573	BC039325	1	-
chr1	220533525	220534525	OTTHUMT00000090919	1	-
chr5	149082585	149083585	TCONS_00010139	0	+
chr4	119540480	119541480	TCONS_00008208	0	+
chr5	10675687	10676687	AF056436	1	-
chr5	135528851	135529851	NR_024418	1	-
chr4	40427136	40428136	ENST00000514187.1	0	+
chr5	28809356	28810356	ENST00000504398.1	0	-
chr1	232053945	232054945	AF085943	1	-
chr3	64669803	64670803	BC040632	1	+
chr8	29161475	29162475	TCONS_00014956	0	-
chr2	130886193	130887193	BC036597	1	+
chr12	77378506	77379506	DB449162	0	-
chrX	64807283	64808283	OTTHUMT00000056980	1	+
chr4	3076241	3077241	ENST00000503893.1	0	-
chr1	62101824	62102824	TCONS_00000968	0	+
chr2	38696583	38697583	ENST00000413227.1	0	-
chr1	230449246	230450246	TCONS_00001323	0	+
chr8	30453431	30454431	ENST00000522640.1	0	+
chr19	15369204	15370204	AK024595	1	+
chr6	164506693	164507693	BC039091	1	-
chr14	103041292	103042292	TCONS_00022887	0	-
chr10	46312772	46313772	OTTHUMT00000047811	1	-
chr5	180214630	180215630	AK054653	1	-
chr7	16759523	16760523	ENST00000418907.1	0	-
chr14	26866526	26867526	TCONS_00023086	0	-
chr6	106080071	106081071	OTTHUMT00000041660	1	-
chr11	122931573	122932573	DB448457	0	+
chr15	80480448	80481448	TCONS_00023479	0	+
chr8	104254773	104255773	TCONS_00014543	0	+
chr3	150424754	150425754	ENST00000463755.1	0	+
chr6	148064460	148065460	OTTHUMT00000042611	1	-
chrX	2742169	2743169	TCONS_00017283	0	-
chr11	133895882	133896882	ENST00000532272.1	0	+
chr10	6659677	6660677	OTTHUMT00000046667	1	+
chr22	50231434	50232434	AK058075	1	-
chr11	17718487	17719487	ENST00000529781.1	0	-
chr1	231463488	231464488	TCONS_00000416	0	+
chr3	75605223	75606223	TCONS_00006101	0	+
chr6	86388451	86389451	LIT1094__U50HG	1	-
chr8	29721160	29722160	ENST00000522967.1	0	+
chr9	140939523	140940523	AK126935	1	-
chr10	115766944	115767944	TCONS_00018343	0	+
chr8	73373546	73374546	ENST00000521224.1	0	+
chr19	14436230	14437230	TCONS_00027200	0	-
chr1	31181236	31182236	TCONS_00001446	0	-
chr12	23789907	23790907	ENST00000546118.1	0	+
chr14	95857241	95858241	TCONS_00022844	0	-
chr4	124694418	124695418	NR_027106	1	+
chr21	30397206	30398206	BQ637016	0	-
chr6	127675895	127676895	DB489389	0	+
chr13	100149026	100150026	BC043507	1	-
chr12	18866729	18867729	ENST00000536931.1	0	+
chr18	56201646	56202646	AK125262	1	+
chr4	129348224	129349224	AK093416	1	+
chr2	54608065	54609065	TCONS_00003679	0	+
chr9	35071319	35072319	hTE71410	1	+
chr10	77191346	77192346	ENST00000427610.1	0	-
chr8	25284096	25285096	ENST00000523840.1	0	-
chr6	36353608	36354608	ENST00000411643.1	0	+
chr4	68607246	68608246	DB490859	0	+
chr15	77990686	77991686	TCONS_00023984	0	+
chr4	111935138	111936138	TCONS_00008548	0	-
chr5	65505274	65506274	BC028670	1	-
chr4	2537894	2538894	DB499364	0	+
chr13	75140769	75141769	TCONS_00022205	0	+
chr3	133873112	133874112	AL133627	1	-
chr8	39890376	39891376	TCONS_00014681	0	+
chr4	38564624	38565624	ENST00000512170.1	0	+
chr12	54822175	54823175	TCONS_00020440	0	+
chr2	91767392	91768392	AF086033	1	+
chr19	54703838	54704838	ENST00000426213.1	0	-
chr11	77183415	77184415	AL834516	1	+
chr11	108369157	108370157	TCONS_00019459	0	+
chr5	55777773	55778773	TCONS_00009669	0	-
chr11	68769516	68770516	AK130416	1	-
chr16	11922689	11923689	NR_024050	1	-
chr1	166889131	166890131	DB504869	0	+
chr10	6244656	6245656	ENST00000427630.1	0	-
chr17	60704878	60705878	BC033590	1	-
chr2	62688910	62689910	TCONS_00004274	0	-
chr8	20797939	20798939	ENST00000523496.1	0	+
chr5	88184151	88185151	AL050132	1	+
chr9	1297286	1298286	TCONS_00015906	0	+
chrX	128947713	128948713	LIT3610__AY927622	1	+
chr22	50426792	50427792	OTTHUMT00000331465	1	+
chr9	33220254	33221254	NN1|chr9:33211255-33211474|	1	+
chr21	44782212	44783212	ENST00000435702.1	0	+
chr5	65440623	65441623	DB461895	0	-
chr19	32596822	32597822	TCONS_00026845	0	-
chr6	82821889	82822889	DB456478	0	+
chr22	46508073	46509073	CR602657	1	+
chr13	25754578	25755578	OTTHUMT00000044224	1	+
chr3	14852921	14853921	AK056398	1	-
chr20	23516537	23517537	TCONS_00028134	0	+
chr1	11839676	11840676	ENST00000376620.3	0	-
chr6	150973161	150974161	ENST00000455229.1	0	-
chr17	14112804	14113804	OTTHUMT00000129997	1	+
chr12	114447893	114448893	TCONS_00020568	0	+
chr1	172720725	172721725	AF344194	1	+
chr2	22188423	22189423	OTTHUMT00000324013	1	-
chr4	144452272	144453272	BU664586	0	-
chr9	137413288	137414288	OTTHUMT00000054945	1	-
chr4	131296384	131297384	ENST00000508942.1	0	+
chr9	14322478	14323478	hTF29456	1	+
chr1	184631075	184632075	TCONS_00001219	0	+
chr1	162007805	162008805	OTTHUMT00000060554	1	+
chr5	95182793	95183793	TCONS_00010751	0	+
chr3	171611226	171612226	ENST00000456146.1	0	+
chr4	11337389	11338389	TCONS_00008755	0	+
chrX	118605268	118606268	L32786	1	-
chr2	97369440	97370440	BC034928	1	-
chr20	25207371	25208371	AF058296	0	-
chr1	47644943	47645943	OTTHUMT00000021645	1	-
chr9	34250730	34251730	BQ228565	0	-
chr5	124072092	124073092	ENST00000505538.1	0	+
chr12	104755233	104756233	TCONS_00020550	0	+
chr12	130530677	130531677	ENST00000536512.1	0	+
chr16	33357451	33358451	DB447910	0	-
chr5	177484726	177485726	TCONS_00010854	0	+
chr5	172234199	172235199	TCONS_00010556	0	-
chr8	67341212	67342212	ENST00000499642.1	0	-
chrY	28268867	28269867	ENST00000400476.2	0	+
chr5	153671015	153672015	AF156166	1	-
chr3	5675990	5676990	TCONS_00006402	0	-
chr1	160904170	160905170	OTTHUMT00000071456	1	-
chr17	15182794	15183794	OTTHUMT00000130384	1	-
chr17	50994288	50995288	TCONS_00025434	0	+
chr10	103526749	103527749	TCONS_00018591	0	-
chr12	20523196	20524196	ENST00000535755.1	0	-
chr8	18845789	18846789	ENST00000522670.1	0	+
chr3	21997628	21998628	ENST00000436306.1	0	+
chr3	63990005	63991005	BG568518	0	-
chr8	102195404	102196404	BC035156	1	-
chr3	187165633	187166633	ENST00000440726.1	0	+
chr6	25261635	25262635	BC029534	1	-
chr4	26783349	26784349	TCONS_00008016	0	+
chr3	27862089	27863089	ENST00000455984.1	0	+
chr11	58387370	58388370	AF305825	0	-
chr9	93694308	93695308	TCONS_00016064	0	+
chr3	101236715	101237715	NR_036433	1	+
chr5	3414160	3415160	TCONS_00009850	0	+
chr20	17114519	17115519	TCONS_00028114	0	+
chr17	46716472	46717472	OTTHUMT00000255665	1	-
chr9	101634560	101635560	ENST00000433997.1	0	-
chr4	113955707	113956707	ENST00000513645.2	0	-
chr5	175807458	175808458	AF086071	1	+
chr18	39805980	39806980	TCONS_00026503	0	-
chr1	84466352	84467352	TCONS_00001545	0	-
chr3	75484928	75485928	TCONS_00006099	0	+
chr9	135527238	135528238	CR614225	1	+
chr2	3622828	3623828	ENST00000500229.1	0	-
chr2	161707187	161708187	BC037813	1	-
chr9	106507160	106508160	DB448135	0	-
chr1	163392106	163393106	TCONS_00001181	0	+
chr2	179265851	179266851	CR610169	1	+
chr7	418390	419390	NR_033960	1	+
chr12	9554971	9555971	DB464718	0	+
chr18	12217698	12218698	TCONS_00026288	0	+
chr11	39115911	39116911	TCONS_00019620	0	-
chr4	170866132	170867132	ENST00000509956.1	0	+
chr1	81050048	81051048	OTTHUMT00000001249	1	-
chr20	17868804	17869804	OTTHUMT00000078135	1	-
chr3	126900024	126901024	NN37|chr3:128382495-128382714|	1	-
chr5	9183724	9184724	AF009275	1	+
chr6	152135314	152136314	ENST00000451697.1	0	-
chr1	117041834	117042834	OTTHUMT00000051445	1	-
chr5	116365899	116366899	DB445316	0	+
chr4	139202938	139203938	ENST00000507220.1	0	-
chr16	54304762	54305762	TCONS_00024659	0	-
chr8	118695922	118696922	TCONS_00015146	0	-
chr1	153505079	153506079	ENST00000420695.1	0	+
chr9	125225304	125226304	ENST00000509547.1	0	+
chr3	128684200	128685200	ENST00000539989.1	0	-
chr11	58644775	58645775	ENST00000529451.1	0	+
chr4	182186182	182187182	ENST00000512547.1	0	-
chr1	153747373	153748373	BM473894	0	-
chr18	13216366	13217366	TCONS_00026201	0	-
chr4	4821131	4822131	CR618310	1	+
chr2	101355874	101356874	TCONS_00003795	0	+
chr10	27313533	27314533	DB494377	0	+
chr7	128168167	128169167	DB490467	0	-
chr7	39605939	39606939	DB450950	0	-
chr14	99438637	99439637	DB469219	0	+
chr6	33216310	33217310	BF212235	0	+
chr12	2399551	2400551	NN4|chr12:2269593-2269812|	1	-
chr10	51731523	51732523	ENST00000429104.1	0	+
chr20	58203344	58204344	ENST00000451510.1	0	-
chr3	197361555	197362555	BC011766	1	-
chr2	70913273	70914273	DB448840	0	+
chr12	46751133	46752133	AF116620	1	+
chr10	8242492	8243492	DB493856	0	+
chr13	45383766	45384766	OTTHUMT00000044748	1	-
chr10	60225958	60226958	TCONS_00018207	0	+
chr7	6771565	6772565	AA218750	0	-
chr14	69765315	69766315	BC039046	1	-
chr20	12916431	12917431	BC047055	1	-
chr1	228074068	228075068	NN0|chr1:226140447-226140691|	1	-
chr9	38948737	38949737	TCONS_00015980	0	+
chr8	99035225	99036225	CR601318	1	-
chr21	31119493	31120493	NR_027021	1	+
chr16	32335382	32336382	TCONS_00024632	0	-
chr7	1067661	1068661	ENST00000418941.1	0	+
chr1	23877406	23878406	OTTHUMT00000091258	1	-
chr5	133796306	133797306	ENST00000512748.1	0	-
chr22	50063057	50064057	DB459434	0	-
chr3	105599421	105600421	TCONS_00006570	0	-
chr2	19546509	19547509	OTTHUMT00000323836	1	-
chr12	8720209	8721209	ENST00000542819.1	0	-
chr6	90659130	90660130	ENST00000445838.1	0	+
chr1	2563007	2564007	ENST00000427302.1	0	+
chr1	95086543	95087543	TCONS_00001590	0	-
chr10	8441822	8442822	OTTHUMT00000046731	1	+
chr22	29195696	29196696	AF086143	1	+
chr5	163893295	163894295	DB456517	0	+
chr22	47158460	47159460	CR613972	1	-
chr14	51410365	51411365	TCONS_00022499	0	+
chr5	194892	195892	AF086267	1	+
chr2	165841004	165842004	TCONS_00005263	0	-
chr3	31744705	31745705	ENST00000428872.2	0	+
chr11	64835205	64836205	TCONS_00019123	0	-
chr7	157276990	157277990	NN33|chr7:156969514-156969751|	1	-
chr22	17229328	17230328	BC038197	1	-
chr11	76511703	76512703	AK123295	1	+
chr13	105330726	105331726	TCONS_00022100	0	-
chr16	89588625	89589625	ENST00000499807.1	0	-
chr9	72728782	72729782	ENST00000414515.1	0	-
chr8	62790440	62791440	AL137390	1	+
chr2	16203007	16204007	OTTHUMT00000323749	1	-
chr11	5958981	5959981	ENST00000528915.1	0	+
chr11	112159923	112160923	CR616845	1	+
chr7	112717236	112718236	AK095429	1	-
chr1	32672408	32673408	BI758608	0	-
chr18	23539215	23540215	TCONS_00026462	0	-
chr2	98285187	98286187	DB459840	0	+
chr16	86338058	86339058	TCONS_00025086	0	-
chr12	64541637	64542637	ENST00000536455.1	0	-
chrX	51139314	51140314	OTTHUMT00000056582	1	-
chr13	22321473	22322473	TCONS_00021716	0	+
chrX	134385739	134386739	OTTHUMT00000058408	1	+
chr7	74048200	74049200	AY927540	1	-
chr9	6046359	6047359	OTTHUMT00000051653	1	+
chr4	138672165	138673165	TCONS_00009124	0	-
chr6	12513329	12514329	DB490156	0	+
chr2	13066803	13067803	TCONS_00004149	0	-
chr13	81801118	81802118	BC039360	1	-
chr5	71864288	71865288	TCONS_00009995	0	+
chr20	61760811	61761811	BC015673	1	-
chr15	22527776	22528776	TCONS_00023572	0	-
chr7	55639864	55640864	ENST00000454777.1	0	+
chr12	45459194	45460194	NR_026583	1	-
chr13	101132539	101133539	ENST00000451662.1	0	-
chr7	150726841	150727841	ENST00000479085.1	0	-
chr10	6627185	6628185	AF088007	1	+
chr2	136499257	136500257	DB446613	0	-
chr7	123992154	123993154	BC031318	1	-
chr11	7693092	7694092	BG722183	0	+
chrY	27330920	27331920	ENST00000421387.1	0	-
chr10	130758326	130759326	OTTHUMT00000051005	1	-
chr3	169656499	169657499	AF085852	1	+
chr8	102380120	102381120	NR_002182	1	+
chr17	76488237	76489237	ENST00000434427.1	0	+
chr2	79365553	79366553	NR_002714	1	-
chr5	142248475	142249475	BC039527	1	-
chr6	26685468	26686468	CR590573	1	+
chr4	189696811	189697811	ENST00000504165.1	0	+
chr10	92805923	92806923	ENST00000423621.1	0	+
chr4	138675241	138676241	TCONS_00008261	0	+
chr22	25607708	25608708	OTTHUMT00000320348	1	+
chr16	85995657	85996657	TCONS_00024755	0	-
chr17	43972139	43973139	BC018035	1	-
chr12	130553098	130554098	TCONS_00020997	0	-
chr15	24640974	24641974	TCONS_00023310	0	+
chr12	121149015	121150015	AW327375	0	-
chr7	93585495	93586495	AK096978	1	-
chr7	99227992	99228992	DB494649	0	-
chr4	100009010	100010010	BX647987	1	+
chr7	7315874	7316874	AK094662	1	+
chr16	80603581	80604581	TCONS_00024741	0	-
chr21	47517444	47518444	ENST00000454245.1	0	-
chr18	22098040	22099040	TCONS_00026460	0	-
chr5	159188068	159189068	ENST00000523311.1	0	-
chr18	70991175	70992175	BC071801	1	+
chrX	91360178	91361178	ENST00000540909.1	0	-
chr22	30830530	30831530	AY358802	1	+
chr13	52026479	52027479	BC030118	1	+
chr19	44617336	44618336	NR_033341	1	-
chr6	167764966	167765966	AK000257	0	-
chr5	7343692	7344692	ENST00000504494.1	0	+
chr7	153221300	153222300	TCONS_00014011	0	-
chr22	46532092	46533092	TCONS_00029614	0	+
chr4	34658228	34659228	ENST00000514737.1	0	+
chr12	119608311	119609311	TCONS_00020591	0	+
chr2	127418096	127419096	NN19|chr2:127134347-127134566|	1	-
chr10	125703634	125704634	TCONS_00018624	0	-
chr10	112630662	112631662	NR_026932	1	-
chr21	38566227	38567227	BC066351	1	-
chr14	52282449	52283449	TCONS_00022989	0	+
chr21	38741012	38742012	AJ001868	1	-
chr19	55727027	55728027	AK129828	1	+
chr12	89917645	89918645	DB441978	0	+
chr6	3926428	3927428	TCONS_00012054	0	-
chr5	95550779	95551779	ENST00000502437.1	0	-
chr2	202922260	202923260	TCONS_00004557	0	-
chr1	18337010	18338010	TCONS_00001409	0	-
chr12	125513066	125514066	CR622106	1	+
chr11	706980	707980	DB465685	0	-
chr10	121484200	121485200	BF572570	0	-
chr17	43356852	43357852	ENST00000502258.1	0	+
chr11	46672092	46673092	CR604021	1	-
chr8	49571454	49572454	ENST00000518620.1	0	-
chr8	99614481	99615481	ENST00000517397.1	0	+
chr19	57920494	57921494	BQ051069	0	+
chr1	231025361	231026361	TCONS_00002621	0	-
chr17	27893566	27894566	TCONS_00025886	0	+
chr6	69039791	69040791	BC031312	1	-
chr11	77725761	77726761	ENST00000533697.1	0	+
chr4	114792925	114793925	TCONS_00007401	0	+
chr12	9398093	9399093	ENST00000538219.1	0	+
chr1	144491793	144492793	ENST00000454100.1	0	-
chr15	38794053	38795053	AF131853	1	+
chr21	42650025	42651025	AK023647	1	+
chr7	109600270	109601270	NR_003024	1	-
chr2	54308690	54309690	OTTHUMT00000326132	1	+
chr15	99678521	99679521	BC034816	0	+
chr6	6700720	6701720	AK096731	1	-
chr13	51899105	51900105	TCONS_00022023	0	-
chr11	76367756	76368756	ENST00000531511.1	0	-
chr20	34676114	34677114	OTTHUMT00000078969	1	-
chr1	214138236	214139236	OTTHUMT00000098641	1	+
chr21	27866956	27867956	DB444861	0	+
chr2	200703678	200704678	TCONS_00004973	0	+
chr21	26890650	26891650	OTTHUMT00000171193	1	-
chr4	63000669	63001669	TCONS_00008799	0	+
chr1	21058373	21059373	ENST00000436642.1	0	+
chr2	47054002	47055002	BC017573	1	+
chr9	100158973	100159973	NR_026847	1	-
chr19	56597735	56598735	BU538478	0	+
chr4	142497230	142498230	ENST00000508388.1	0	-
chr5	7325177	7326177	ENST00000512746.1	0	+
chr2	111421149	111422149	AK022040	0	+
chr20	52168309	52169309	ENST00000424252.1	0	+
chr15	55834829	55835829	AL833463	1	-
chr2	170960711	170961711	TCONS_00003931	0	+
chr9	72790748	72791748	BC043510	1	-
chr15	93324722	93325722	BC016011	1	-
chr2	740177	741177	TCONS_00005053	0	-
chr3	133194248	133195248	BM927304	0	-
chr8	131946655	131947655	ENST00000523318.1	0	+
chr2	16500834	16501834	OTTHUMT00000323738	1	-
chr2	139653893	139654893	NR_033658	1	+
chr7	82993026	82994026	DB447319	0	+
chr8	61566120	61567120	ENST00000529518.1	0	-
chr7	124568974	124569974	DB442405	0	+
chr16	76181704	76182704	DB456583	0	-
chr13	80649832	80650832	TCONS_00022065	0	-
chr15	74908396	74909396	BG773262	0	-
chr1	120141894	120142894	AK123168	1	-
chr2	181844817	181845817	ENST00000428080.1	0	-
chr1	104068105	104069105	ENST00000444810.1	0	-
chr3	193697403	193698403	ENST00000426616.1	0	+
chr1	47903301	47904301	CR616789	1	-
chr16	18581569	18582569	NR_003569	1	+
chr15	24544218	24545218	TCONS_00023866	0	+
chr3	10612059	10613059	ENST00000440152.1	0	-
chr13	73176682	73177682	NN1|chr13:72075684-72075926|	1	+
chr6	110869129	110870129	TCONS_00012247	0	-
chr1	214452637	214453637	TCONS_00001819	0	-
chr6	1325095	1326095	TCONS_00012640	0	-
chr5	38403464	38404464	ENST00000514377.1	0	-
chr12	48848497	48849497	TCONS_00020410	0	+
chrY	9160483	9161483	LIT2114__RBMY1A3P	1	-
chr18	33025707	33026707	TCONS_00026486	0	-
chr2	199239821	199240821	ENST00000443261.1	0	-
chr1	156478647	156479647	BC036686	1	+
chr2	79727970	79728970	ENST00000443301.1	0	-
chr22	26124125	26125125	AV720235	0	-
chr17	73229755	73230755	AL701024	0	-
chr9	69181041	69182041	NR_015361	1	-
chr4	32561930	32562930	TCONS_00008457	0	-
chr3	129839595	129840595	TCONS_00007264	0	-
chr10	5987712	5988712	ENST00000454321.1	0	-
chr1	15478960	15479960	NR_027136	1	-
chr15	98418522	98419522	BC039335	1	+
chr11	112834134	112835134	AL833634	0	-
chr7	119867454	119868454	TCONS_00013939	0	-
chr4	137046063	137047063	DB452176	0	+
chr11	18491442	18492442	DB485855	0	-
chr13	48878325	48879325	DB454048	0	-
chr12	42630669	42631669	BI460465	0	+
chr1	211757067	211758067	BC015376	1	-
chr9	35737601	35738601	AV708653	0	+
chr4	45193851	45194851	TCONS_00008064	0	+
chr1	153894878	153895878	CR613795	1	+
chr21	16774624	16775624	OTTHUMT00000157937	1	-
chr10	63237855	63238855	TCONS_00018214	0	+
chrX	64294733	64295733	TCONS_00017188	0	+
chr5	177479818	177480818	TCONS_00010578	0	-
chr8	119737298	119738298	TCONS_00015492	0	-
chr1	59664293	59665293	OTTHUMT00000023102	1	-
chr8	20808	21808	TCONS_00014550	0	-
chr15	45669897	45670897	NR_033252	1	+
chr15	85873522	85874522	TCONS_00024194	0	-
chr21	41525989	41526989	BC122566	1	+
chr16	83759982	83760982	AF088013	1	-
chrY	59349508	59350508	ENSTR0000399966.4	0	-
chr17	15689163	15690163	NR_002211	1	+
chr13	74222390	74223390	OTTHUMT00000045270	1	-
chr6	169562323	169563323	TCONS_00012024	0	+
chr19	22441700	22442700	TCONS_00026953	0	+
chr11	92972299	92973299	ENST00000531846.1	0	+
chr11	33376921	33377921	CB118771	0	-
chr12	40923075	40924075	TCONS_00021100	0	+
chr20	36733363	36734363	DB446441	0	-
chr19	8372549	8373549	AK056039	0	+
chr2	64503985	64504985	TCONS_00004284	0	-
chr5	45226480	45227480	TCONS_00009956	0	+
chr18	6953675	6954675	BC041471	1	+
chr20	61196337	61197337	TCONS_00028585	0	+
chr6	52990944	52991944	AF075013	1	-
chr1	16840139	16841139	BC033316	1	+
chr18	75692482	75693482	TCONS_00026222	0	-
chr15	98562877	98563877	TCONS_00023543	0	+
chr5	172188983	172189983	ENST00000523005.1	0	+
chr8	22132675	22133675	ENST00000523556.1	0	-
chr7	5458476	5459476	DB452883	0	+
chrY	9577195	9578195	ENST00000538667.1	0	+
chr11	45773422	45774422	ENST00000531982.1	0	-
chr16	19076312	19077312	AF088010	1	+
chr2	8763072	8764072	ENST00000425678.1	0	-
chr13	85743317	85744317	TCONS_00022078	0	-
chr10	28049518	28050518	ENST00000412244.1	0	+
chr9	90458106	90459106	L25629	1	+
chr14	31774480	31775480	CD721932	0	+
chr1	222765741	222766741	TCONS_00001831	0	-
chr5	36876759	36877759	ENST00000501714.1	0	-
chr1	243255860	243256860	OTTHUMT00000096172	1	-
chr21	30743821	30744821	ENST00000436529.1	0	+
chr2	5831178	5832178	OTTHUMT00000322565	1	-
chr14	36689500	36690500	TCONS_00022469	0	+
chr2	151428735	151429735	BC014936	1	-
chr2	26897332	26898332	OTTHUMT00000324720	1	-
chr3	39220227	39221227	TCONS_00005990	0	+
chr3	55515700	55516700	hTF35549	1	+
chr11	19320430	19321430	ENST00000528326.1	0	+
chr13	73525763	73526763	CR596902	1	-
chr1	66516401	66517401	ENST00000424138.1	0	-
chr11	89925781	89926781	AY010115	1	+
chr20	51825244	51826244	ENST00000435057.1	0	-
chr1	71866530	71867530	ENST00000430605.1	0	+
chr22	20400139	20401139	TCONS_00029515	0	+
chr4	2464524	2465524	ENST00000502641.1	0	+
chr12	78789310	78790310	TCONS_00020489	0	+
chr20	55840853	55841853	ENST00000412321.1	0	+
chr5	87979869	87980869	BC010870	1	+
chr19	58323345	58324345	AK023769	0	+
chr4	106964536	106965536	CR605402	1	-
chr1	170489887	170490887	AK096329	1	-
chr15	65128508	65129508	TCONS_00023699	0	-
chr9	139166839	139167839	TCONS_00016512	0	-
chr3	103946105	103947105	NR_030330	1	-
chr1	180093025	180094025	ENST00000439739.1	0	-
chr20	36320099	36321099	TCONS_00028377	0	-
chr9	135905802	135906802	TCONS_00016498	0	-
chr1	151677656	151678656	BG679144	0	+
chr10	37528814	37529814	OTTHUMT00000047593	1	+
chr2	182546840	182547840	ENST00000440371.1	0	+
chr16	23027847	23028847	TCONS_00024349	0	+
chr2	71611219	71612219	H21137	0	-
chr8	79059336	79060336	ENST00000521879.1	0	+
chr2	239931139	239932139	BC033353	1	-
chr1	100713645	100714645	AB015616	1	+
chr2	42252442	42253442	OTTHUMT00000325754	1	-
chr20	58909955	58910955	TCONS_00028719	0	-
chr10	121258409	121259409	W35251	0	+
chr12	49182785	49183785	TCONS_00020412	0	+
chr4	3640197	3641197	TCONS_00007958	0	+
chr9	104651669	104652669	TCONS_00016106	0	+
chr2	239336370	239337370	ENST00000447880.1	0	-
chr15	22511033	22512033	TCONS_00023296	0	+
chr5	140618688	140619688	LIT2065__PCDHpsi-5	1	+
chrX	24096125	24097125	CB409574	0	-
chr18	24444271	24445271	NR_026908	1	+
chr9	139735279	139736279	TCONS_00016727	0	+
chr14	74036537	74037537	CR606809	1	-
chr6	118301208	118302208	DB459513	0	-
chr3	181253662	181254662	ENST00000481234.1	0	-
chr21	40686632	40687632	OTTHUMT00000257965	1	+
chr7	10741302	10742302	OTTHUMT00000324429	1	+
chr2	113992845	113993845	NR_015377	1	+
chr10	17276832	17277832	ENST00000456355.1	0	-
chr12	118326259	118327259	ENST00000544667.1	0	+
chr13	50637815	50638815	OTTHUMT00000044963	1	+
chr10	103870468	103871468	AL711686	0	+
chr1	99999571	100000571	OTTHUMT00000029680	1	-
chr1	144930212	144931212	DB473893	0	+
chr5	173762357	173763357	ENST00000507361.1	0	+
chr6	170921789	170922789	TCONS_00012383	0	-
chr18	45356490	45357490	TCONS_00026518	0	-
chr22	17307363	17308363	NR_003607	1	+
chr1	228779656	228780656	NR_002834	1	+
chr20	44650366	44651366	OTTHUMT00000079542	1	-
chr3	73671719	73672719	ENST00000478988.1	0	+
chr12	12820916	12821916	ENST00000539988.1	0	+
chr9	1924597	1925597	TCONS_00015907	0	+
chr13	50463544	50464544	NR_003268	1	+
chr3	141330748	141331748	AK025305	1	+
chr1	45475208	45476208	AA449003	0	+
chr11	16790764	16791764	TCONS_00019585	0	-
chr10	94180344	94181344	DB448795	0	-
chr1	59761673	59762673	TCONS_00001509	0	-
chrX	42314829	42315829	OTTHUMT00000056296	1	+
chr6	30669844	30670844	ENST00000442150.1	0	+
chr13	30169020	30170020	TCONS_00021740	0	+
chr4	187422212	187423212	NR_033900	1	-
chr5	58334034	58335034	CR602093	1	+
chr17	74787575	74788575	TCONS_00025497	0	+
chr1	208785537	208786537	ENST00000438903.1	0	-
chr12	50031582	50032582	CD515753	0	-
chr3	178135989	178136989	ENST00000455307.1	0	+
chr13	73972167	73973167	AJ431610	1	+
chr2	176031632	176032632	ENST00000449168.1	0	+
chr17	38077074	38078074	AJ308027	1	+
chr9	31917026	31918026	TCONS_00016287	0	-
chr5	67185924	67186924	ENST00000514791.1	0	-
chr4	189923229	189924229	ENST00000508799.1	0	-
chr10	131499526	131500526	ENST00000428178.1	0	-
chr3	195731964	195732964	TCONS_00007353	0	-
chr14	73988247	73989247	BC019855	1	+
chrX	1894252	1895252	TCONS_00017125	0	+
chr4	23442065	23443065	NN14|chr4:23050944-23051163|	1	-
chr22	39686778	39687778	TCONS_00029703	0	-
chr9	75489025	75490025	OTTHUMT00000052662	1	-
chr12	133037828	133038828	ENST00000537742.1	0	+
chr18	48575212	48576212	AA346601	0	-
chr11	9077798	9078798	ENST00000521394.2	0	+
chr9	98638259	98639259	NR_023389	1	-
chr2	121480344	121481344	DB446324	0	-
chr13	61258332	61259332	OTTHUMT00000045180	1	+
chr1	149368293	149369293	NR_027484	1	+
chr20	55043472	55044472	TCONS_00028450	0	-
chr7	128694276	128695276	NR_002187	1	+
chr13	114585639	114586639	OTTHUMT00000045944	1	+
chr22	27714499	27715499	OTTHUMT00000320637	1	-
chr15	45653023	45654023	X65706	1	+
chrX	70418025	70419025	OTTHUMT00000057132	1	-
chr1	60707563	60708563	TCONS_00000966	0	+
chr19	58413066	58414066	TCONS_00027818	0	-
chr15	72758084	72759084	AL360200	1	-
chr11	105402424	105403424	ENST00000528811.1	0	-
chr5	172671727	172672727	TCONS_00010558	0	-
chr4	186586039	186587039	ENST00000447277.1	0	+
chr2	82048489	82049489	TCONS_00003749	0	+
chr13	34230573	34231573	ENST00000452207.1	0	+
chr6	41680657	41681657	BC104422	1	+
chr4	760709	761709	CR749703	0	-
chr1	180123589	180124589	TCONS_00001737	0	-
chr17	19396222	19397222	OTTHUMT00000132555	1	-
chr7	99161540	99162540	CB986041	0	-
chr2	233251754	233252754	NR_028501	1	-
chr18	14178120	14179120	DB444058	0	+
chr19	14246979	14247979	DB473547	0	+
chr7	33913843	33914843	ENST00000440074.1	0	-
chr16	69360926	69361926	AK092372	0	-
chr15	72098421	72099421	TCONS_00023454	0	+
chr2	59443842	59444842	AK056269	1	+
chr17	38091115	38092115	TCONS_00025381	0	+
chr9	22766173	22767173	OTTHUMT00000051937	1	+
chr10	6181721	6182721	TCONS_00018097	0	+
chr11	64948820	64949820	BE735787	0	-
chr19	39505190	39506190	TCONS_00027754	0	-
chr1	63718810	63719810	DB461367	0	-
chr20	46971053	46972053	TCONS_00028199	0	+
chr1	116460996	116461996	BC043254	1	+
chr10	31099571	31100571	TCONS_00018466	0	-
chr1	159999232	160000232	DB454207	0	+
chr1	51982981	51983981	ENST00000415031.1	0	+
chr6	160061133	160062133	OTTHUMT00000042920	1	-
chr11	47417191	47418191	ENST00000527426.1	0	-
chr13	91510193	91511193	TCONS_00022082	0	-
chr4	26075360	26076360	TCONS_00008769	0	+
chr6	38621361	38622361	TCONS_00011808	0	+
chr4	53011522	53012522	NN28|chr4:52706060-52706279|	1	-
chr14	66927208	66928208	TCONS_00023122	0	-
chr4	71555897	71556897	BQ682602	0	-
chr7	99197769	99198769	CD357512	0	-
chr9	69145939	69146939	ENST00000416700.1	0	+
chr2	830351	831351	NN18|chr2:820101-820351|	1	-
chr5	4440372	4441372	AK095286	1	-
chr11	59051506	59052506	ENST00000399003.1	0	-
chr15	62021093	62022093	TCONS_00023437	0	+
chr1	89487179	89488179	CR626456	1	+
chr5	29978775	29979775	X51779	1	+
chrX	139860446	139861446	DB503198	0	+
chr12	12510001	12511001	AY037867	1	-
chr2	192498949	192499949	TCONS_00003973	0	+
chr9	43032877	43033877	ENST00000453998.1	0	-
chr7	5184177	5185177	NR_034163	1	-
chr19	23507220	23508220	TCONS_00027716	0	-
chr10	977965	978965	OTTHUMT00000046393	1	+
chr12	11049551	11050551	ENST00000544947.1	0	-
chr4	171960760	171961760	BC047077	1	+
chr13	32605776	32606776	BC035084	0	-
chr4	174274061	174275061	TCONS_00008324	0	+
chr6	1132009	1133009	TCONS_00012038	0	-
chr11	5225270	5226270	OTTHUMT00000142980	1	+
chr11	82898078	82899078	AK092827	1	-
chr14	90923131	90924131	TCONS_00022831	0	-
chr17	75523206	75524206	DB475226	0	+
chr1	11823462	11824462	TCONS_00000038	0	+
chr8	53105921	53106921	BC065517	1	+
chr11	115233348	115234348	ENST00000535704.1	0	+
chr3	86959897	86960897	TCONS_00006553	0	-
chr1	16480706	16481706	ENST00000424774.1	0	+
chr1	201863963	201864963	AK127212	1	+
chr18	717930	718930	TCONS_00026391	0	-
chr2	8116945	8117945	NR_015405	1	-
chr6	7116302	7117302	BC128455	1	-
chr4	90756559	90757559	ENST00000513653.1	0	+
chr2	133672155	133673155	BC031872	1	+
chr18	37645249	37646249	BC045816	1	+
chr20	43595043	43596043	ENST00000434401.1	0	-
chr1	4610794	4611794	OTTHUMT00000001544	1	+
chrX	43035242	43036242	AK056105	1	+
chr6	36906862	36907862	OTTHUMT00000040379	1	+
chr7	76606278	76607278	ENST00000434531.1	0	-
chr5	89652426	89653426	ENST00000520032.1	0	-
chr13	39658262	39659262	TCONS_00021759	0	+
chr11	16043736	16044736	ENST00000531763.1	0	+
chr16	79708981	79709981	TCONS_00024893	0	+
chr7	73849115	73850115	NN21|chr7:73486835-73487051|	1	-
chr6	136546733	136547733	ENST00000417643.1	0	-
chr5	10441904	10442904	AA398071	0	-
chr9	75799444	75800444	TCONS_00016355	0	-
chr17	15942785	15943785	BC031588	1	+
chr6	4154169	4155169	OTTHUMT00000039726	1	+
chr5	102132997	102133997	hTF35798	1	+
chr2	128568621	128569621	TCONS_00003866	0	+
chr5	7923405	7924405	ENST00000511758.1	0	+
chr22	22647097	22648097	OTTHUMT00000321097	1	+
chr11	67455732	67456732	DB444429	0	+
chr19	32086626	32087626	CR627061	1	-
chr10	30039039	30040039	DB467065	0	-
chr5	102877686	102878686	ENST00000503367.1	0	-
chr1	218519366	218520366	CR621509	1	-
chr2	66553492	66554492	OTTHUMT00000328529	1	+
chr11	70491270	70492270	ENST00000429268.1	0	+
chrX	31114794	31115794	ENST00000481143.1	0	+
chr11	66012444	66013444	BU182016	0	+
chr1	150530630	150531630	BC038543	1	-
chr11	58696162	58697162	ENST00000531918.1	0	-
chr5	178803506	178804506	ENST00000520163.1	0	+
chr2	203174137	203175137	TCONS_00003990	0	+
chr8	69764998	69765998	ENST00000522354.1	0	-
chr20	26170624	26171624	OTTHUMT00000078485	1	+
chr2	85294470	85295470	BC044795	1	-
chr6	34202398	34203398	TCONS_00011790	0	+
chr10	88959390	88960390	AW021479	0	-
chr11	66304818	66305818	AK022244	0	+
chr1	207589566	207590566	TCONS_00001789	0	-
chr10	51827563	51828563	ENST00000456967.1	0	-
chr11	27488859	27489859	AF147368	1	+
chr5	139532171	139533171	TCONS_00010505	0	-
chr19	3489825	3490825	AA422159	0	+
chr8	95941795	95942795	CB955689	0	+
chr12	126841580	126842580	ENST00000539588.1	0	+
chr2	45162578	45163578	OTTHUMT00000326187	1	-
chrX	1779739	1780739	TCONS_00017121	0	+
chr20	62375897	62376897	ENST00000433905.1	0	+
chr12	89938265	89939265	AY665172	1	-
chr15	69883468	69884468	TCONS_00023235	0	+
chr12	26286896	26287896	BC041929	1	+
chr13	25310786	25311786	TCONS_00021941	0	-
chr1	243265035	243266035	OTTHUMT00000096169	1	-
chr15	50654998	50655998	TCONS_00023262	0	+
chr5	45738906	45739906	DB497277	0	-
chr5	74901446	74902446	TCONS_00009999	0	+
chr3	9290438	9291438	TCONS_00006780	0	+
chrX	84188156	84189156	BC040290	1	+
chr10	112778678	112779678	TCONS_00018817	0	+
chr12	121125982	121126982	BM559853	0	-
chr4	74921116	74922116	L10403	1	-
chr7	105516078	105517078	DB461704	0	+
chr12	57481646	57482646	TCONS_00021327	0	-
chr17	61275146	61276146	ENST00000435892.1	0	-
chr13	23472320	23473320	NR_033774	1	-
chr21	35796264	35797264	BC049386	0	-
chr8	145148644	145149644	TCONS_00015198	0	-
chr4	150070932	150071932	ENST00000504755.1	0	-
chr1	156614679	156615679	BC010117	1	-
chr5	172242624	172243624	ENST00000518260.1	0	+
chr12	58119022	58120022	NR_027032	1	+
chr6	170337952	170338952	TCONS_00012375	0	-
chr21	29600799	29601799	OTTHUMT00000171681	1	-
chr1	142552292	142553292	OTTHUMT00000036736	1	+
chr1	121485429	121486429	TCONS_00001652	0	-
chr7	30585782	30586782	TCONS_00012989	0	+
chr13	21768075	21769075	TCONS_00021712	0	+
chr19	57602850	57603850	DB477863	0	-
chr1	160653220	160654220	AF143887	1	+
chr3	148803119	148804119	ENST00000492461.1	0	+
chr21	42952359	42953359	TCONS_00029024	0	+
chr1	107600503	107601503	DB497263	0	-
chr5	68485276	68486276	DB442959	0	-
chr12	25539101	25540101	TCONS_00020732	0	-
chr20	47984296	47985296	AK126976	1	-
chr17	8127361	8128361	OTTHUMT00000256341	1	-
chr16	75144610	75145610	ENST00000499110.1	0	-
chr16	74400359	74401359	BC029817	0	+
chr5	176736080	176737080	BI194796	0	+
chr3	128951154	128952154	TCONS_00006223	0	+
chr16	87326034	87327034	TCONS_00025091	0	-
chr16	55422570	55423570	TCONS_00024848	0	+
chr14	29240909	29241909	NR_026732	1	+
chr15	29033979	29034979	NR_037599	1	+
chr2	71220572	71221572	BC033513	1	+
chr6	161238383	161239383	OTTHUMT00000042967	1	-
chr8	74004610	74005610	TCONS_00014758	0	+
chr17	53536223	53537223	TCONS_00025697	0	-
chr3	126379923	126380923	NR_034158	1	+
chr9	35864	36864	NR_026822	1	-
chr10	5018398	5019398	ENST00000435726.1	0	-
chr19	36911438	36912438	NR_033748	1	+
chr2	143628636	143629636	TCONS_00004464	0	-
chr6	147124960	147125960	NR_003954	1	-
chrY	9172441	9173441	AF527832	1	-
chr17	8420568	8421568	BG540119	0	+
chr5	21615371	21616371	ENST00000522350.1	0	+
chr10	131909185	131910185	CR592586	1	+
chr6	89256491	89257491	NN7|chr6:89312991-89313210|	1	-
chr15	93139372	93140372	AK096780	1	-
chr1	203525190	203526190	TCONS_00001776	0	-
chr11	79305950	79306950	TCONS_00019404	0	+
chr1	90228103	90229103	BC043369	1	+
chr2	98085678	98086678	ENST00000480208.1	0	+
chr7	155249794	155250794	OTTHUMT00000322326	1	-
chr2	88320452	88321452	TCONS_00004326	0	-
chr3	111396280	111397280	ENST00000493131.1	0	-
chr7	114871409	114872409	OTTHUMT00000257953	1	-
chr2	17150300	17151300	OTTHUMT00000323741	1	+
chr1	7501614	7502614	ENST00000440032.1	0	-
chr14	95796600	95797600	TCONS_00023046	0	+
chr22	33715851	33716851	ENST00000453924.1	0	+
chr5	7373187	7374187	ENST00000513219.1	0	-
chr12	106254288	106255288	NN12|chr12:104779419-104779638|	1	+
chr5	169757434	169758434	NR_026945	1	+
chr5	139125835	139126835	DB451762	0	-
chr6	6623059	6624059	NR_026970	1	-
chr7	151105321	151106321	AK095986	1	+
chrX	121568516	121569516	TCONS_00017462	0	+
chr7	51680947	51681947	ENST00000414409.1	0	+
chr11	48037407	48038407	ENST00000533964.1	0	-
chr16	30256932	30257932	NR_002555	1	-
chr9	113360754	113361754	OTTHUMT00000053625	1	+
chr15	57591562	57592562	NR_024433	1	+
chr11	97130987	97131987	ENST00000529088.1	0	-
chr3	72259043	72260043	ENST00000491567.1	0	-
chr2	122547067	122548067	OTTHUMT00000330766	1	+
chr14	53619071	53620071	DB444674	0	+
chr1	25906968	25907968	OTTHUMT00000012834	1	+
chr13	21876009	21877009	ENST00000500111.1	0	-
chr13	66583490	66584490	TCONS_00021816	0	+
chr11	114522234	114523234	TCONS_00019766	0	-
chr17	20434194	20435194	AL136790	1	-
chr20	30072580	30073580	NR_024358	1	+
chr3	109055665	109056665	ENST00000508178.1	0	+
chr9	102161927	102162927	TCONS_00016437	0	-
chr14	23493426	23494426	CR607514	1	-
chr14	27323813	27324813	TCONS_00022691	0	-
chr5	175546892	175547892	AK055006	1	+
chr7	132036093	132037093	ENST00000455442.1	0	+
chr11	82924421	82925421	ENST00000531869.1	0	-
chr18	9310508	9311508	TCONS_00026408	0	-
chr6	23398272	23399272	TCONS_00011736	0	+
chr15	77937683	77938683	DB453028	0	+
chr1	90253472	90254472	OTTHUMT00000029205	1	+
chr9	120786742	120787742	TCONS_00016472	0	-
chr17	10695151	10696151	TCONS_00025559	0	-
chr17	13290390	13291390	TCONS_00025563	0	-
chr2	220290906	220291906	ENST00000431827.1	0	-
chr4	42658514	42659514	BC033335	1	+
chr9	116412235	116413235	OTTHUMT00000053744	1	+
chr20	23980270	23981270	TCONS_00028347	0	-
chr4	77679627	77680627	ENST00000452412.1	0	-
chr4	144832483	144833483	BC029578	1	+
chr21	14436894	14437894	TCONS_00029194	0	+
chr21	47655136	47656136	BC016306	1	+
chr10	44406891	44407891	OTTHUMT00000047733	1	+
chr2	43329829	43330829	OTTHUMT00000326019	1	-
chr21	30377121	30378121	BI224387	0	-
chr2	220116964	220117964	NR_003063	1	+
chr12	132303828	132304828	TCONS_00021009	0	-
chr1	5033358	5034358	DB454491	0	-
chr1	145951372	145952372	ENST00000428782.2	0	+
chr2	86250635	86251635	AK001612	1	-
chr15	58177626	58178626	TCONS_00023686	0	-
chr10	79950568	79951568	TCONS_00018247	0	+
chr12	121812210	121813210	TCONS_00020597	0	+
chr1	197725449	197726449	ENST00000440885.1	0	+
chr20	42983825	42984825	ENST00000438702.1	0	-
chr2	133090060	133091060	BU568117	0	-
chr14	61118171	61119171	TCONS_00022526	0	+
chr22	48971313	48972313	DB462241	0	-
chr2	131951149	131952149	DB456012	0	-
chr4	15601425	15602425	BX645659	0	-
chr3	46888307	46889307	TCONS_00006505	0	-
chr7	72698885	72699885	BC018166	1	-
chr6	28579905	28580905	TCONS_00011763	0	+
chr1	8280589	8281589	OTTHUMT00000004931	1	-
chr2	114461655	114462655	ENST00000424612.1	0	-
chr6	35390552	35391552	LIT3586__AY927592	1	-
chr4	89282409	89283409	DB449439	0	-
chr6	21822968	21823968	U17617	1	-
chr10	106082127	106083127	ENST00000434792.1	0	+
chr6	33561115	33562115	NR_027908	1	-
chr5	2964120	2965120	ENST00000515086.1	0	+
chr13	91022439	91023439	DB462657	0	-
chr18	12775922	12776922	BC065363	1	-
chr4	7133131	7134131	TCONS_00008418	0	-
chr8	144746990	144747990	TCONS_00014884	0	+
chr5	60922268	60923268	TCONS_00010353	0	-
chr6	38131580	38132580	OTTHUMT00000040429	1	-
chr1	247803505	247804505	ENST00000446347.1	0	-
chr16	88276183	88277183	TCONS_00024512	0	+
chr1	103141328	103142328	TCONS_00001082	0	+
chr12	133682999	133683999	CR625009	1	-
chr3	37845705	37846705	BQ428106	0	-
chr22	51181948	51182948	ENST00000532913.1	0	-
chr5	417808	418808	AK096910	1	-
chr20	43031509	43032509	BC071794	1	-
chrX	65234303	65235303	ENST00000538676.1	0	+
chr21	40328392	40329392	OTTHUMT00000194933	1	-
chr2	195594318	195595318	AK056610	1	+
chr22	20643407	20644407	OTTHUMT00000319605	1	+
chr3	116427634	116428634	NR_015391	1	+
chr2	45164058	45165058	BC024156	0	+
chr16	73093074	73094074	TCONS_00024725	0	-
chr1	848550	849550	OTTHUMT00000097857	1	+
chr7	129410810	129411810	NN20|chr7:129197827-129198046|	1	-
chr8	10585823	10586823	BC043573	1	+
chr3	186157097	186158097	DB458912	0	+
chr14	56046810	56047810	NR_027123	1	-
chr2	220550708	220551708	OTTHUMT00000316474	1	+
chr18	3652409	3653409	BC043357	1	+
chr7	45000392	45001392	AK097526	1	-
chr9	44263319	44264319	ENST00000439824.1	0	-
chr3	164549268	164550268	ENST00000497379.2	0	-
chr8	99056943	99057943	TCONS_00015327	0	+
chr2	73534993	73535993	TCONS_00005177	0	-
chr9	132270807	132271807	TCONS_00016491	0	-
chr7	63497206	63498206	TCONS_00013474	0	+
chr3	149942977	149943977	ENST00000474444.1	0	-
chr4	2025400	2026400	TCONS_00009008	0	-
chr19	38783088	38784088	Z36849	1	-
chr12	108305497	108306497	TCONS_00020558	0	+
chr19	35331727	35332727	TCONS_00026998	0	+
chrX	9373193	9374193	AK093192	1	-
chr6	28137622	28138622	AK123552	1	+
chr15	90625439	90626439	AL109699	1	-
chrY	14773297	14774297	NR_001545	1	+
chr1	162531098	162532098	BC041976	1	-
chr7	35549873	35550873	ENST00000441150.1	0	-
chr12	81189685	81190685	BC041400	1	-
chrX	39186616	39187616	AK093678	1	-
chr13	50656114	50657114	LIT3419__DLEU2	1	-
chr3	87842779	87843779	ENST00000462792.1	0	-
chr12	121137304	121138304	ENST00000541383.1	0	-
chr2	97535442	97536442	hTF32642	1	+
chr20	56802862	56803862	DB452718	0	+
chr11	19528776	19529776	ENST00000528726.1	0	-
chr11	21284116	21285116	ENST00000526362.1	0	-
chrY	1835240	1836240	ENSTR0000453953.1	0	+
chr3	114340288	114341288	AF131782	1	+
chr11	43855297	43856297	AK094325	1	-
chr1	93796324	93797324	TCONS_00002090	0	+
chr4	156208288	156209288	ENST00000513660.2	0	-
chr1	18653241	18654241	hTF39491	1	-
chr1	113672733	113673733	TCONS_00001109	0	+
chr8	137851987	137852987	DB442313	0	+
chr22	50285067	50286067	AK022892	0	-
chr12	122017697	122018697	ENST00000541574.1	0	+
chr11	43407221	43408221	ENST00000530042.1	0	-
chr7	65111776	65112776	NR_027392	1	+
chr1	188512361	188513361	DB447731	0	+
chr10	115479091	115480091	ENST00000448834.1	0	-
chr17	47784695	47785695	BM310877	0	+
chr3	137039591	137040591	TCONS_00006675	0	-
chr14	25580978	25581978	TCONS_00022931	0	+
chr10	2489546	2490546	OTTHUMT00000046443	1	-
chr20	54747010	54748010	TCONS_00028232	0	+
chr22	37475108	37476108	ENST00000414203.2	0	+
chr5	155512412	155513412	DB452528	0	+
chr8	31245487	31246487	TCONS_00014667	0	+
chr1	69715106	69716106	OTTHUMT00000025523	1	-
chr2	8278531	8279531	OTTHUMT00000323256	1	+
chr16	2319713	2320713	NR_037448	1	+
chr17	46799541	46800541	NR_024103	1	+
chr13	113740961	113741961	AY927533	1	-
chr9	16472186	16473186	ENST00000430640.1	0	+
chr7	39445945	39446945	ENST00000433519.1	0	-
chr3	155311957	155312957	DB499355	0	+
chr5	56909216	56910216	ENST00000509844.1	0	+
chr12	10392135	10393135	TCONS_00020330	0	+
chr19	51452440	51453440	DB442754	0	+
chr7	22767239	22768239	ENST00000325042.2	0	-
chr2	105030489	105031489	BC014368	1	-
chr12	3050025	3051025	BC019618	1	-
chr15	72767509	72768509	AK026340	1	-
chr8	141439152	141440152	L19364	1	+
chr11	1685828	1686828	NR_026643	1	+
chr1	44406129	44407129	TCONS_00002373	0	-
chr8	87718775	87719775	ENST00000519041.1	0	+
chr2	84293294	84294294	TCONS_00003751	0	+
chr8	22424684	22425684	ENST00000517384.1	0	-
chr6	108021422	108022422	AK128420	1	-
chr22	33503515	33504515	ENST00000452505.1	0	+
chr13	53918345	53919345	AK057270	1	+
chr7	85591033	85592033	DB484569	0	-
chr3	42743145	42744145	ENST00000423165.1	0	+
chr1	47562387	47563387	DB502350	0	-
chr1	150944599	150945599	ENST00000412838.1	0	+
chr15	70740968	70741968	NN1|chr15:68527739-68528022|	1	-
chr9	126771516	126772516	ENST00000453529.1	0	-
chr10	54515169	54516169	OTTHUMT00000048113	1	-
chrX	139098427	139099427	ENST00000417426.1	0	+
chr2	36582257	36583257	AF075027	1	-
chr12	59204805	59205805	TCONS_00021152	0	+
chr7	56872633	56873633	NN36|chr7:56839906-56840127|	1	-
chr18	11184330	11185330	TCONS_00026277	0	+
chr6	170123929	170124929	CR602569	1	+
chr16	85336104	85337104	DB496907	0	+
chr7	98296763	98297763	TCONS_00013544	0	+
chr16	778353	779353	BQ882795	0	-
chr14	105947518	105948518	NN14|chr14:105019564-105019783|	1	+
chr9	138505141	138506141	OTTHUMT00000331581	1	+
[truncated: 16,487 more rows]

## Sheet: Upstream_CGI_mRNA
chr7	80230503	80231503	NM_001001547	0	+
chr7	26676489	26677489	NM_001145531	0	+
chr12	53341654	53342654	NM_199187	0	+
chr10	43866091	43867091	NM_001184963	0	+
chr2	189838098	189839098	NM_000090	0	+
chr19	16045676	16046676	NM_001128932	0	-
chr16	84223722	84224722	NM_001145400	0	+
chr4	107957453	107958453	NM_014421	0	-
chrX	55515631	55516631	NM_201286	0	-
chr6	32784825	32785825	NM_002120	0	-
chr12	55412728	55413728	NM_021191	0	+
chr14	20294607	20295607	NM_001004723	0	+
chr1	156253069	156254069	NM_032323	0	+
chr16	56898118	56899118	NM_001126108	0	+
chr1	200841082	200842082	NM_005298	0	+
chr19	35719628	35720628	NM_152481	0	-
chr4	184243579	184244579	NM_001185149	0	-
chr11	32816187	32817187	NM_001008391	0	-
chr1	47655771	47656771	NM_005764	0	-
chr5	150398998	150399998	NM_002084	0	+
chr14	70264006	70265006	NM_003049	0	-
chr6	74103284	74104284	NM_018665	0	+
chr20	43849009	43850009	NM_003008	0	+
chr10	86001217	86002217	NM_015613	0	-
chr12	49259653	49260653	NM_014470	0	-
chr6	116381921	116382921	NM_002031	0	-
chr10	90483300	90484300	NM_001080518	0	+
chrX	1331527	1332527	NM_001012288	0	-
chrX	100223696	100224696	NM_001012990	0	+
chr5	151066615	151067615	NM_003118	0	-
chr19	12662356	12663356	NM_144976	0	-
chr2	234215308	234216308	NM_000541	0	+
chr8	42623929	42624929	NM_004198	0	-
chr15	50411419	50412419	NM_024837	0	-
chr10	82103500	82104500	NM_001270042	0	+
chr4	88312455	88313455	NM_016245	0	-
chr20	5295015	5296015	NM_144773	0	-
chr9	21166659	21167659	NM_002175	0	-
chr6	26189304	26190304	NM_003539	0	-
chr9	2716525	2717525	NM_133497	0	+
chr1	152669839	152670839	NM_178428	0	+
chr16	55867075	55868075	NM_001266	0	-
chrX	50026539	50027539	NM_033031	0	+
chr4	8950476	8951476	NM_001040071	0	+
chr19	44330472	44331472	NM_181845	0	+
chr8	39791473	39792473	NM_194294	0	+
chr5	150156507	150157507	NM_032947	0	+
chr13	58204788	58205788	NM_001040429	0	+
chr1	44397991	44398991	NM_057091	0	+
chr20	44006957	44007957	NM_014477	0	-
chr9	113342160	113343160	NM_153366	0	-
chr17	72362644	72363644	NM_181790	0	+
chr12	91398803	91399803	NM_004950	0	-
chr6	167524294	167525294	NM_004367	0	+
chr5	157157322	157158322	NM_017872	0	+
chr5	142077635	142078635	NM_001144935	0	-
chr9	97090926	97091926	NM_017561	0	-
chr15	102344922	102345922	NM_001005326	0	+
chr7	99573735	99574735	NM_001185	0	-
chr15	74374891	74375891	NM_001038640	0	-
chr12	122712068	122713068	NM_138929	0	-
chr11	2444275	2445275	NM_014555	0	-
chr11	116694011	116695011	NM_000482	0	-
chr10	76868970	76869970	NM_001007271	0	-
chr13	20110903	20111903	NM_130785	0	-
chr10	50122280	50123280	NM_001006939	0	-
chr13	52733996	52734996	NM_002498	0	-
chr1	161631904	161632904	NM_001002274	0	+
chr15	29212839	29213839	NM_001130414	0	+
chr5	851101	852101	NM_024786	0	-
chr6	150346668	150347668	NM_130900	0	-
chr11	51412448	51413448	NM_001005272	0	-
chrX	100872991	100873991	NM_001009584	0	-
chr3	97982128	97983128	NM_001005479	0	+
chr1	212796788	212797788	NM_153606	0	+
chr7	99815870	99816870	NM_024070	0	+
chr4	164253947	164254947	NM_000909	0	-
chr2	170430424	170431424	NM_024622	0	-
chr1	158448667	158449667	NM_001004472	0	+
chr1	152646770	152647770	NM_178429	0	+
chr11	1717424	1718424	NM_001012416	0	+
chr5	156536248	156537248	NM_032782	0	-
chr19	51357170	51358170	NM_001648	0	+
chr15	31523050	31524050	NM_001243538	0	-
chr7	48210056	48211056	NM_152701	0	+
chr11	60988820	60989820	NM_001079808	0	+
chr17	39197713	39198713	NM_030967	0	-
chr15	78383926	78384926	NM_001101404	0	+
chr19	49546101	49547101	NM_033043	0	+
chr19	21263952	21264952	NM_182515	0	+
chr6	44233525	44234525	NM_004556	0	-
chr3	172429008	172430008	NM_001146276	0	-
chr8	7681360	7682360	NM_001040703	0	-
chr1	42618091	42619091	NM_007102	0	+
chr2	31637611	31638611	NM_000379	0	-
chr15	65503840	65504840	NM_003613	0	-
chr13	114320596	114321596	NM_002929	0	+
chr8	30706533	30707533	NM_031271	0	-
chr1	248635651	248636651	NM_001005495	0	+
chrX	14546419	14547419	NM_001118885	0	+
chr9	21305312	21306312	NM_002169	0	-
chr3	97805016	97806016	NM_054106	0	+
chr2	233924035	233925035	NM_005541	0	+
chrX	129138163	129139163	NM_021946	0	+
chr2	241622317	241623317	NM_001102467	0	-
chr1	167063086	167064086	NM_001080426	0	+
chr4	57547872	57548872	NM_001145460	0	-
chr1	228002417	228003417	NM_183062	0	+
chr17	48242365	48243365	NM_001135697	0	+
chr17	42992920	42993920	NM_001131019	0	-
chr1	247979031	247980031	NM_001001966	0	-
chr8	7782858	7783858	NM_001193630	0	+
chr13	33112936	33113936	NM_033111	0	-
chr11	5008423	5009423	NM_021801	0	+
chr16	12057963	12058963	NM_001192	0	+
chr16	57437678	57438678	NM_002987	0	+
chr5	54397473	54398473	NM_006144	0	+
chr12	10955226	10956226	NM_023919	0	-
chr20	32249091	32250091	NM_080825	0	+
chr21	31588469	31589469	NM_199328	0	-
chr1	148557187	148558187	NM_001170755	0	+
chr4	77355252	77356252	NM_020859	0	+
chr9	125272080	125273080	NM_054107	0	+
chr20	4701555	4702555	NM_012409	0	+
chr3	66270167	66271167	NM_001164796	0	+
chr6	87804865	87805865	NM_001252383	0	-
chr6	24383520	24384520	NM_001195610	0	-
chr17	34079897	34080897	NM_139285	0	-
chr18	33233532	33234532	NM_020474	0	+
chr10	13276328	13277328	NM_145314	0	-
chr11	48373999	48374999	NM_001005513	0	-
chr4	6557405	6558405	NM_001206995	0	-
chr19	14952689	14953689	NM_001005190	0	-
chr11	118476212	118477212	NM_015157	0	+
chr1	47016887	47017887	NM_001097611	0	-
chr2	108904094	108905094	NM_176825	0	+
chr19	56092211	56093211	NM_152600	0	-
chrX	44702248	44703248	NM_022076	0	+
chr6	116781555	116782555	NM_001010919	0	+
chrX	69281340	69282340	NM_207320	0	+
chr11	5967576	5968576	NM_001003443	0	+
chr17	37820598	37821598	NM_003673	0	+
chr8	144947434	144948434	NM_031308	0	-
chr1	204459474	204460474	NM_002646	0	-
chr22	39965757	39966757	NM_021096	0	+
chr11	57104840	57105840	NM_002559	0	+
chr14	94443076	94444076	NM_001202429	0	-
chr2	223915647	223916647	NM_080671	0	+
chrX	118699397	118700397	NM_022101	0	-
chr1	248307449	248308449	NM_001004690	0	+
chr19	51893828	51894828	NM_001193623	0	-
chr1	78244308	78245308	NM_198549	0	+
chr11	123809323	123810323	NM_001001965	0	+
chr19	14490955	14491955	NM_001784	0	+
chr5	132200477	132201477	NM_005260	0	-
chr11	108338258	108339258	NM_152587	0	-
chrX	140095760	140096760	NM_032461	0	+
chr9	72657496	72658496	NM_153267	0	+
chr10	88717425	88718425	NM_024756	0	-
chr19	52035110	52036110	NM_001177547	0	-
chr1	27188632	27189632	NM_006142	0	+
chr2	192015986	192016986	NM_003151	0	-
chr3	48412708	48413708	NM_001159929	0	+
chrX	110513774	110514774	NM_014289	0	-
chr6	86158301	86159301	NM_002526	0	+
chr3	46068979	46069979	NM_001024644	0	-
chr11	57004927	57005927	NM_005161	0	-
chrX	120071012	120072012	NM_001242922	0	-
chr10	32734040	32735040	NM_001026383	0	+
chr7	135412933	135413933	NM_012450	0	-
chr6	32143916	32144916	NM_006411	0	-
chr7	16921613	16922613	NM_176813	0	-
chr16	29470206	29471206	NM_001017390	0	+
chr19	8933565	8934565	NM_144693	0	-
chr4	24796084	24797084	NM_003102	0	+
chr8	87755903	87756903	NM_019098	0	-
chr14	70917873	70918873	NM_003813	0	+
chr1	113262188	113263188	NM_001004440	0	+
chr9	107299094	107300094	NM_001001961	0	-
chr10	6104333	6105333	NM_000417	0	-
chr8	92260515	92261515	NM_134266	0	+
chr12	52280792	52281792	NM_182608	0	+
chr2	113762448	113763448	NM_014440	0	+
chrX	74145287	74146287	NM_001008537	0	-
chr3	50336899	50337899	NM_001200032	0	-
chr6	159308618	159309618	NM_001195032	0	+
chr3	169381563	169382563	NM_001205194	0	-
chr5	36067023	36068023	NM_174914	0	-
chr2	160473059	160474059	NM_013450	0	-
chr2	168674181	168675181	NM_020981	0	+
chr8	7681693	7682693	NM_001040704	0	+
chr17	76141433	76142433	NM_001163075	0	+
chr5	90679149	90680149	NM_020801	0	-
chr1	1009687	1010687	NM_001205252	0	-
chr16	1280185	1281185	NM_024164	0	-
chr14	74002927	74003927	NM_001037161	0	+
chr4	26492042	26493042	NM_000730	0	-
chr3	185270369	185271369	NM_139248	0	-
chr16	67970780	67971780	NM_002801	0	-
chr11	57364704	57365704	NM_001032295	0	+
chr1	24644811	24645811	NM_198173	0	+
chr6	43264997	43265997	NM_006672	0	+
chr4	96760238	96761238	NM_005390	0	+
chr17	40438564	40439564	NM_003152	0	+
chr1	158656506	158657506	NM_003126	0	-
chr10	46342921	46343921	NM_133446	0	-
chrX	11310532	11311532	NM_182681	0	+
chr19	6670599	6671599	NM_003807	0	-
chr9	118417	119417	NM_207305	0	-
chr17	39156138	39157138	NM_031959	0	-
chr1	153189059	153190059	NM_001195571	0	+
chr1	26197744	26198744	NM_178422	0	-
chr3	121468614	121469614	NM_001256487	0	-
chr11	64826009	64827009	NM_005468	0	-
chrX	134971244	134972244	NM_001017438	0	-
chr12	49488602	49489602	NM_021044	0	-
chr2	56151298	56152298	NM_001039349	0	-
chr8	10382055	10383055	NM_001197020	0	+
chr16	20702578	20703578	NM_052956	0	-
chr17	37322414	37323414	NM_001143968	0	-
chr16	87992476	87993476	NM_001173542	0	+
chr15	55562484	55563484	NM_183234	0	-
chr5	154230213	154231213	NM_032385	0	-
chr4	80329372	80330372	NM_033214	0	-
chr3	137851229	137852229	NM_016161	0	-
chr18	61369193	61370193	NM_080475	0	+
chr3	118864898	118865898	NM_152538	0	-
chr1	158575228	158576228	NM_001004478	0	+
chr4	74268971	74269971	NM_000477	0	+
chr1	173572233	173573233	NM_178527	0	-
chr10	101541462	101542462	NM_000392	0	+
chr6	24489850	24490850	NM_001503	0	-
chr3	195538844	195539844	NM_018406	0	-
chrX	149008940	149009940	NM_001166400	0	+
chr22	45704080	45705080	NM_001104595	0	+
chr4	166793409	166794409	NM_001204760	0	+
chr19	41280081	41281081	NM_001202553	0	+
chr17	40337470	40338470	NM_001524	0	-
chr19	12405714	12406714	NM_016264	0	-
chr11	58170882	58171882	NM_001005469	0	-
chr15	40600174	40601174	NM_004573	0	-
chr6	118868441	118869441	NM_002667	0	+
chr6	50785438	50786438	NM_003221	0	+
chr20	23433482	23434482	NM_080830	0	-
chr17	34639033	34640033	NM_207007	0	+
chr20	52199636	52200636	NM_006526	0	-
chr10	127464390	127465390	NM_147191	0	-
chr6	116831807	116832807	NM_153711	0	+
chr11	124806308	124807308	NM_152722	0	-
chr7	41742706	41743706	NM_002192	0	-
chr1	116311426	116312426	NM_001232	0	-
chr9	69202204	69203204	NM_001085476	0	-
chr14	105390186	105391186	NM_138790	0	+
chr8	53322439	53323439	NM_014682	0	-
chr20	43743813	43744813	NM_145652	0	-
chr8	6735529	6736529	NM_005218	0	-
chr1	67772046	67773046	NM_001559	0	+
chr8	7287870	7288870	NM_001081551	0	-
chr21	31869428	31870428	NM_181610	0	-
chr7	141462896	141463896	NM_016943	0	+
chr2	231190893	231191893	NM_138402	0	+
chr19	51523282	51524282	NM_002776	0	-
chr11	58190786	58191786	NM_001005566	0	-
chr20	1974394	1975394	NM_001190900	0	-
chr11	56058538	56059538	NM_001005199	0	-
chr4	155511897	155512897	NM_021871	0	-
chr9	139292889	139293889	NM_003086	0	-
chr11	124310981	124311981	NM_012378	0	-
chr19	51334779	51335779	NM_138564	0	-
chr9	139658965	139659965	NM_203347	0	-
chr13	46425846	46426846	NM_198849	0	-
chr12	91452131	91453131	NM_007035	0	-
chr21	32006582	32007582	NM_181616	0	+
chr9	136445368	136446368	NM_001080515	0	-
chr19	51644557	51645557	NM_016543	0	+
chr5	32584604	32585604	NM_006713	0	+
chr11	60196061	60197061	NM_023945	0	+
chr11	92701788	92702788	NM_005959	0	+
chr7	126883569	126884569	NM_000845	0	-
chr17	4806369	4807369	NM_000080	0	-
chr6	35480647	35481647	NM_003322	0	-
chr13	44203613	44204613	NM_001127615	0	-
chr12	18413473	18414473	NM_004570	0	+
chr19	4540036	4541036	NM_052972	0	-
chr12	11080834	11081834	NM_001110213	0	+
chr8	28746910	28747910	NM_001135726	0	+
chr11	62066536	62067536	NM_206998	0	-
chr11	113649517	113650517	NM_001101389	0	+
chr3	64211131	64212131	NM_198859	0	-
chr8	7274354	7275354	NM_001205266	0	-
chr3	68039733	68040733	NM_001252216	0	+
chr22	36600879	36601879	NM_030643	0	-
chrX	77583087	77584087	NM_006639	0	-
chr20	44333658	44334658	NM_172131	0	-
chr1	226076846	226077846	NM_020997	0	-
chr21	46056272	46057272	NM_181688	0	+
chr10	98119092	98120092	NM_001040103	0	-
chr19	38793803	38794803	NM_033520	0	+
chr4	175205402	175206402	NM_012180	0	-
chrX	74743337	74744337	NM_001146257	0	-
chr18	20713527	20714527	NM_001256438	0	+
chr3	119379404	119380404	NM_022135	0	-
chr6	50016364	50017364	NM_001037498	0	-
chr17	38821416	38822416	NM_152349	0	-
chr9	117568408	117569408	NM_005118	0	-
chr6	27858570	27859570	NM_003535	0	-
chr6	47010082	47011082	NM_025048	0	-
chr12	131437451	131438451	NM_198827	0	+
chr5	40908598	40909598	NM_000587	0	+
chr3	178984838	178985838	NM_171828	0	-
chr19	57656570	57657570	NM_052882	0	-
chr6	108145521	108146521	NM_198081	0	-
chr10	37891859	37892859	NM_001190489	0	-
chr3	113897899	113898899	NM_000796	0	-
chr9	24545674	24546674	NM_001271706	0	-
chr4	120243316	120244316	NM_000134	0	-
chr3	128294929	128295929	NM_007354	0	-
chr19	22468251	22469251	NM_001242680	0	+
chr1	171059017	171060017	NM_006894	0	+
chr16	2908171	2909171	NM_022119	0	-
chr19	15750706	15751706	NM_001199208	0	+
chr20	43802539	43803539	NM_002638	0	+
chr4	141263614	141264614	NM_001153690	0	+
chr17	39769079	39770079	NM_005557	0	-
chr14	60711469	60712469	NM_177952	0	+
chr1	47532159	47533159	NM_178134	0	+
chr1	12805162	12806162	NM_152290	0	+
chr4	38806412	38807412	NM_003263	0	-
chr9	71155783	71156783	NM_153237	0	-
chr11	59952139	59953139	NM_001247999	0	-
chr9	132515344	132516344	NM_004878	0	-
chr3	167371289	167372289	NM_178824	0	-
chr12	11548498	11549498	NM_006248	0	-
chr3	42849963	42850963	NM_001296	0	+
chr10	105218648	105219648	NM_001001412	0	-
chr1	32041085	32042085	NM_001204414	0	+
chr16	68677150	68678150	NM_001793	0	+
chr19	45444494	45445494	NM_001646	0	+
chr4	46911252	46912252	NM_130902	0	-
chr1	196620007	196621007	NM_000186	0	+
chr7	142724219	142725219	NM_001001658	0	-
chr7	31725630	31726630	NM_006658	0	+
chrX	74376175	74377175	NM_001271696	0	-
chr2	228191227	228192227	NM_020194	0	+
chr3	111757464	111758464	NM_001042575	0	+
chr5	44808026	44809026	NM_016640	0	+
chr11	6024378	6025378	NM_001005179	0	-
chr11	55735939	55736939	NM_001005491	0	-
chr10	75335433	75336433	NM_152586	0	-
chr12	53816638	53817638	NM_001164690	0	+
chr1	32665201	32666201	NM_024296	0	+
chr12	52604639	52605639	NM_001242696	0	-
chr19	48753104	48754104	NM_001184901	0	-
chr12	101604016	101605016	NM_145913	0	-
chr2	240982399	240983399	NM_001080835	0	-
chr5	122880110	122881110	NM_004384	0	+
chr19	52429687	52430687	NM_001031721	0	+
chr14	21572863	21573863	NM_001102454	0	-
chr19	53324922	53325922	NM_006969	0	-
chr11	56142099	56143099	NM_001013356	0	+
chr1	158723605	158724605	NM_001005184	0	+
chr10	96952956	96953956	NM_207321	0	+
chr19	18508415	18509415	NM_145256	0	-
chr20	1638425	1639425	NM_001039508	0	-
chr11	56948220	56949220	NM_001005210	0	+
chr17	59668563	59669563	NM_199290	0	-
chr4	71199670	71200670	NM_033122	0	+
chr11	111788600	111789600	NM_080659	0	+
chr11	65406591	65407591	NM_153253	0	+
chr2	85895864	85896864	NM_000542	0	-
chr15	51632712	51633712	NM_181789	0	+
chrX	99891794	99892794	NM_003270	0	-
chr1	203198860	203199860	NM_001256125	0	-
chr1	160708076	160709076	NM_021181	0	+
chr1	33003771	33004771	NM_001040441	0	+
chr1	20306932	20307932	NM_000300	0	-
chrX	24045303	24046303	NM_030624	0	-
chr5	169063250	169064250	NM_004946	0	+
chr2	88471657	88472657	NM_018271	0	+
chr12	9360966	9361966	NM_002864	0	-
chr11	5709816	5710816	NM_006074	0	+
chr3	42946401	42947401	NM_207404	0	+
chr2	237172988	237173988	NM_212556	0	-
chr20	33880225	33881225	NM_178468	0	-
chr11	48265655	48266655	NM_001004727	0	+
chr11	28128797	28129797	NM_152636	0	+
chr17	7327934	7328934	NM_175734	0	+
chrX	69479654	69480654	NM_002565	0	-
chr19	57968107	57969107	NM_020633	0	-
chr11	63973151	63974151	NM_031471	0	+
chr19	55104040	55105040	NM_006863	0	+
chr3	152016193	152017193	NM_207294	0	+
chr16	5116146	5117146	NM_152459	0	-
chr2	61388628	61389628	NM_001143959	0	+
chr14	21235585	21236585	NM_022360	0	+
chrX	52779307	52780307	NM_003147	0	+
chr1	20395700	20396700	NM_000929	0	+
chr1	153348075	153349075	NM_005621	0	-
chr4	15470488	15471488	NM_001164720	0	+
chr22	30820610	30821610	NM_001003704	0	+
chrX	102510121	102511121	NM_153333	0	-
chr11	57195053	57196053	NM_017611	0	-
chr7	44614137	44615137	NM_001257189	0	-
chr1	55012806	55013806	NM_015547	0	+
chr1	78469635	78470635	NM_007034	0	+
chr19	11997669	11998669	NM_021915	0	+
chr4	9258849	9259849	NM_001256854	0	+
chr14	20343426	20344426	NM_001005501	0	+
chr19	35605731	35606731	NM_001136011	0	+
chr21	31692607	31693607	NM_203405	0	-
chr3	11762220	11763220	NM_014667	0	-
chr10	90423145	90424145	NM_001198828	0	+
chr14	75518235	75519235	NM_014381	0	-
chrX	100548059	100549059	NM_024885	0	-
chr1	235529727	235530727	NM_003193	0	+
chr7	107109501	107110501	NM_005295	0	+
chr16	48269088	48270088	NM_032583	0	-
chr19	11199037	11200037	NM_001195803	0	+
chr21	38454246	38455246	NM_003316	0	+
chr20	44298878	44299878	NM_147197	0	-
chr19	826830	827830	NM_001700	0	+
chr9	84557414	84558414	NM_207416	0	+
chr17	4463876	4464876	NM_153338	0	-
chr17	39093836	39094836	NM_015515	0	-
chr7	92777680	92778680	NM_152703	0	-
chr6	52628361	52629361	NM_000846	0	-
chr8	74171737	74172737	NM_001243237	0	-
chr17	39526052	39527052	NM_002279	0	-
chr6	36304662	36305662	NM_001010903	0	-
chr2	231089444	231090444	NM_001005176	0	+
chr10	5565923	5566923	NM_005185	0	+
chr11	5810046	5811046	NM_001001913	0	-
chrX	9001116	9002116	NM_205849	0	-
chr7	134330530	134331530	NM_199186	0	+
chr1	161520413	161521413	NM_001127595	0	-
chr11	65150142	65151142	NM_182556	0	-
chr4	69312166	69313166	NM_014058	0	+
chr11	94299473	94300473	NM_152431	0	+
chr19	45115939	45116939	NM_001205280	0	+
chr11	96076344	96077344	NM_032427	0	-
chr1	156122368	156123368	NM_001193302	0	+
chr11	123677057	123678057	NM_001005325	0	-
chr11	64106689	64107689	NM_032251	0	+
chr6	52774496	52775496	NM_000847	0	-
chr6	117747018	117748018	NM_002944	0	-
chr1	34631623	34632623	NM_032884	0	+
chr17	36499693	36500693	NM_001004334	0	-
chr1	22978681	22979681	NM_000491	0	+
chr6	45295053	45296053	NM_001015051	0	+
chr1	159684379	159685379	NM_000567	0	-
chr19	52133727	52134727	NM_003830	0	-
chr17	14140150	14141150	NM_001007530	0	-
chr1	241814579	241815579	NM_144625	0	+
chr3	108540630	108541630	NM_016388	0	+
chr6	55191266	55192266	NM_207410	0	+
chr3	3152058	3153058	NM_175726	0	-
chr7	6070006	6071006	NM_001271700	0	+
chr2	190539710	190540710	NM_144708	0	+
chr4	71493460	71494460	NM_031889	0	+
chr21	38790206	38791206	NM_130436	0	+
chr7	96744904	96745904	NM_020186	0	+
chr6	49989694	49990694	NM_001037728	0	-
chr15	75040183	75041183	NM_000761	0	+
chr12	52715182	52716182	NM_002282	0	-
chr14	81405884	81406884	NM_152446	0	-
chrX	70331481	70332481	NM_000206	0	-
chr6	17392735	17393735	NM_006366	0	+
chr11	414999	415999	NM_001135054	0	-
chr3	51574595	51575595	NM_015106	0	+
chr2	68547183	68548183	NM_015463	0	-
chr19	11908390	11909390	NM_152356	0	+
chr12	48119355	48120355	NM_001172440	0	-
chr19	51531290	51532290	NM_006853	0	-
chr7	57207571	57208571	NM_033273	0	-
chr1	12703565	12704565	NM_001013630	0	+
chr17	41923515	41924515	NM_145273	0	+
chr12	52946931	52947931	NM_033448	0	-
chr15	40696685	40697685	NM_002225	0	+
chr10	69597937	69598937	NM_021800	0	-
chr15	51630795	51631795	NM_031226	0	-
chr1	13494253	13495253	NM_001045480	0	+
chr12	21167629	21168629	NM_001009562	0	+
chr1	62659473	62660473	NM_001164835	0	+
chr5	177207505	177208505	NM_173663	0	-
chr17	6338519	6339519	NM_001033054	0	-
chr8	6693166	6694166	NM_207411	0	-
chr21	32410795	32411795	NM_001099219	0	-
chr22	23974508	23975508	NM_016449	0	-
chr17	57232800	57233800	NM_182620	0	-
chr11	66084515	66085515	NM_020404	0	-
chrX	152486116	152487116	NM_004988	0	-
chr6	31542343	31543343	NM_000594	0	+
chr14	21271036	21272036	NM_198235	0	-
chrX	35815458	35816458	NM_001099921	0	+
chr5	135290723	135291723	NM_002302	0	-
chr4	48136273	48137273	NM_003328	0	-
chr21	31811645	31812645	NM_181623	0	+
chr11	56018675	56019675	NM_001004747	0	+
chr10	115510212	115511212	NM_001193435	0	+
chr3	132035210	132036210	NM_001099	0	+
chr11	442011	443011	NM_001012302	0	-
chr1	152942127	152943127	NM_173080	0	+
chr7	99904324	99905324	NM_001004351	0	+
chr1	16134194	16135194	NM_001089591	0	-
chr9	21202204	21203204	NM_021057	0	-
chr11	64856542	64857542	NM_001242631	0	-
chr20	17673319	17674319	NM_001159495	0	+
chr15	83097709	83098709	NM_198181	0	+
chr14	31090459	31091459	NM_182835	0	+
chr7	88425031	88426031	NM_152706	0	-
chr9	139268133	139269133	NM_052814	0	-
chr2	155313950	155314950	NM_001256368	0	-
chr1	42384378	42385378	NM_024503	0	-
chr6	28233787	28234787	NM_152736	0	+
chrX	120114778	120115778	NM_001080139	0	-
chr3	108672677	108673677	NM_005459	0	-
chr11	2193035	2194035	NM_199293	0	-
chr19	55458873	55459873	NM_001127255	0	-
chr17	39165366	39166366	NM_031958	0	-
chr7	86272229	86273229	NM_000840	0	+
chr13	46756459	46757459	NM_002298	0	-
chr8	72268979	72269979	NM_172059	0	-
chr6	90025018	90026018	NM_002043	0	-
chr1	158900336	158901336	NM_152501	0	+
chr1	175712752	175713752	NM_003285	0	-
chrX	152239818	152240818	NM_001170944	0	+
chr11	102323775	102324775	NM_052932	0	-
chr5	92918042	92919042	NM_005654	0	+
chr11	76744434	76745434	NM_138706	0	+
chr22	20376668	20377668	NM_001242313	0	+
chr8	134115310	134116310	NM_001045556	0	-
chr9	131444933	131445933	NM_001122821	0	+
chr7	150744378	150745378	NM_004769	0	+
chr19	4152597	4153597	NM_032607	0	+
chr5	34043371	34044371	NM_181435	0	-
chr5	132162002	132163002	NM_133456	0	-
chr8	22018183	22019183	NM_001172410	0	+
chr8	92053203	92054203	NM_018710	0	-
chr9	131682173	131683173	NM_174933	0	+
chr1	207095378	207096378	NM_005449	0	-
chrX	153881853	153882853	NM_172377	0	-
chr6	42110715	42111715	NM_001164446	0	-
chr7	142456318	142457318	NM_002769	0	+
chr1	161474204	161475204	NM_001136219	0	+
chr12	53729537	53730537	NM_152860	0	-
chr3	171560138	171561138	NM_001164436	0	+
chr14	24732416	24733416	NM_000359	0	-
chr5	31192761	31193761	NM_004932	0	+
chr1	1845265	1846265	NM_138705	0	+
chr11	4719076	4720076	NM_030774	0	-
chr11	5019212	5020212	NM_001004755	0	+
chr11	6896855	6897855	NM_207186	0	+
chr21	47400662	47401662	NM_001848	0	+
chr1	35219647	35220647	NM_005268	0	+
chr19	7732971	7733971	NM_001193374	0	+
chr3	14715605	14716605	NM_001184958	0	+
chr8	10529146	10530146	NM_001040032	0	+
chr3	186382797	186383797	NM_000412	0	+
chr2	69098649	69099649	NM_014482	0	-
chr6	27880174	27881174	NM_033057	0	-
chr1	15782222	15783222	NM_033440	0	+
chr6	25930946	25931946	NM_005835	0	-
chr19	45663408	45664408	NM_198478	0	-
chr1	45253426	45254426	NM_153274	0	-
chr20	62491565	62492565	NM_080622	0	+
chr7	107300079	107301079	NM_000441	0	+
chr15	69605741	69606741	NM_001104554	0	+
chr1	153588808	153589808	NM_020672	0	-
chr6	52050184	52051184	NM_002190	0	+
chr11	133715392	133716392	NM_174927	0	-
chr9	139556378	139557378	NM_016215	0	+
chr11	92084261	92085261	NM_001008781	0	+
chr17	34430219	34431219	NM_002984	0	+
chr2	163695257	163696257	NM_033272	0	-
chr13	27843463	27844463	NM_206827	0	+
chr1	149552002	149553002	NM_001143883	0	+
chr1	75139422	75140422	NM_001002912	0	-
chr11	121986923	121987923	NM_001001786	0	-
chr11	56755388	56756388	NM_001005323	0	+
chr11	55871518	55872518	NM_001005200	0	+
chr12	123201439	123202439	NM_006018	0	-
chr15	23892993	23893993	NM_019066	0	-
chr11	111250157	111251157	NM_006235	0	-
chr8	10512617	10513617	NM_178857	0	-
chr2	169887833	169888833	NM_003742	0	-
chr17	39867577	39868577	NM_000805	0	+
chr1	149753249	149754249	NM_000566	0	+
chr9	95298374	95299374	NM_001393	0	-
chr5	150039402	150040402	NM_001122853	0	+
chr11	56511287	56512287	NM_001005284	0	-
chr7	106301634	106302634	NM_175884	0	-
chr5	175297500	175298500	NM_001008220	0	+
chr18	3446607	3447607	NM_173207	0	+
chr1	238054222	238055222	NM_021186	0	-
chr16	31403632	31404632	NM_005353	0	+
chr3	20053765	20054765	NM_001252657	0	-
chr12	15124955	15125955	NM_006205	0	+
chr1	7913551	7914551	NM_021995	0	-
chr1	160681641	160682641	NM_001778	0	-
chr3	46506598	46507598	NM_002343	0	-
chr20	61866275	61867275	NM_139317	0	+
chr19	20277022	20278022	NM_052852	0	+
chr15	75104193	75105193	NM_021819	0	+
chr19	58693395	58694395	NM_016325	0	+
chr17	7310501	7311501	NM_020795	0	+
chr3	183769834	183770834	NM_130770	0	+
chr2	87018837	87019837	NM_001768	0	-
chr10	69991870	69992870	NM_145178	0	-
chr4	159130400	159131400	NM_018342	0	+
chr19	50316567	50317567	NM_001171937	0	-
chr12	21757781	21758781	NM_021957	0	-
chr16	3114638	3115638	NM_001012634	0	+
chr17	38721736	38722736	NM_001838	0	-
chr16	1146244	1147244	NM_207419	0	-
chr8	87877675	87878675	NM_173538	0	+
chr15	71432787	71433787	NM_024817	0	+
chr9	35958151	35959151	NM_019897	0	-
chr6	44309396	44310396	NM_145026	0	+
chr6	167703802	167704802	NM_018974	0	+
chr9	90531876	90532876	NM_001145124	0	+
chr10	224933	225933	NM_001202468	0	+
chr20	6034726	6035726	NM_152611	0	-
chr6	49681303	49682303	NM_001142408	0	-
chr2	37374965	37375965	NM_001135652	0	-
chr17	4544960	4545960	NM_001140	0	-
chr6	29002999	29003999	NM_001195202	0	+
chr11	120008863	120009863	NM_012101	0	-
chr11	71293921	71294921	NM_001005405	0	-
chrX	57937067	57938067	NM_007156	0	-
chr21	43822970	43823970	NM_001001895	0	+
chrX	47489704	47490704	NM_002621	0	-
chr14	24037279	24038279	NM_003917	0	-
chr20	34543281	34544281	NM_016558	0	-
chr18	61253533	61254533	NM_012397	0	+
chr1	109399726	109400726	NM_152763	0	-
chr22	37403877	37404877	NM_001163857	0	-
chr14	50474238	50475238	NM_001012706	0	-
chr1	1356824	1357824	NM_001145210	0	-
chr3	57326710	57327710	NM_001142733	0	-
chr16	3627392	3628392	NM_178844	0	-
chr6	31582032	31583032	NM_001623	0	+
chr7	150884919	150885919	NM_080871	0	-
chr9	84602686	84603686	NM_001001670	0	+
chr1	32711817	32712817	NM_032648	0	+
chr5	161493647	161494647	NM_198903	0	+
chr8	77592514	77593514	NM_024721	0	+
chr7	1596066	1597066	NM_001097620	0	-
chr9	19787017	19788017	NM_020344	0	-
chr1	176431306	176432306	NM_021936	0	+
chr22	30642840	30643840	NM_002309	0	-
chr6	43967336	43968336	NM_153246	0	+
chr11	104972158	104973158	NM_001007232	0	-
chr22	38380539	38381539	NM_006941	0	-
chr14	50559361	50560361	NM_001014830	0	-
chr2	85920413	85921413	NM_012483	0	+
chr1	11248397	11249397	NM_021146	0	+
chr16	28942259	28943259	NM_001178098	0	+
chr11	4791147	4792147	NM_001004752	0	-
chr22	39472009	39473009	NM_021822	0	+
chr1	149889434	149890434	NM_014849	0	-
chr16	70206927	70207927	NM_173619	0	+
chr12	121736111	121737111	NM_153499	0	-
chr17	7082883	7083883	NM_001197216	0	-
chr1	227750219	227751219	NM_178549	0	+
chr16	90096309	90097309	NM_001214	0	-
chr6	117150198	117151198	NM_148963	0	-
chrX	55743109	55744109	NM_006064	0	+
chr7	30790750	30791750	NM_001199219	0	+
chr6	52109298	52110298	NM_052872	0	-
chr17	8770994	8771994	NM_001010855	0	-
chr1	86888768	86889768	NM_006536	0	+
chr1	197236333	197237333	NM_201253	0	+
chr20	7921093	7922093	NM_017545	0	-
chrX	142723019	142724019	NM_173078	0	-
chr19	15903858	15904858	NM_001004466	0	+
chr1	115124265	115125265	NM_005872	0	-
chr10	124738555	124739555	NM_153336	0	+
chr4	22693547	22694547	NM_001128432	0	+
chr19	51727334	51728334	NM_001082618	0	+
chr14	65409623	65410623	NM_002083	0	-
chr5	137513416	137514416	NM_005733	0	+
chr19	43441330	43442330	NM_001206650	0	-
chrX	8431870	8432870	NM_001001888	0	+
chr6	75953644	75954644	NM_001865	0	-
chr11	120530027	120531027	NM_014619	0	+
chr11	55562031	55563031	NM_001004735	0	+
chr6	105403922	105404922	NM_001004317	0	+
chr9	139845767	139846767	NM_178536	0	+
chr1	23886285	23887285	NM_002167	0	-
chrX	70363680	70364680	NM_181303	0	+
chr5	133304406	133305406	NM_020199	0	-
chr4	74853907	74854907	NM_002704	0	-
chr11	123814545	123815545	NM_001005187	0	-
chr15	31947542	31948542	NM_130901	0	-
chr17	7337761	7338761	NM_178518	0	+
chr12	11508524	11509524	NM_199354	0	-
chr16	31224341	31225341	NM_001008274	0	+
chr4	114900878	114901878	NM_024590	0	-
chr1	53608289	53609289	NM_006671	0	-
chrX	8139308	8140308	NM_016378	0	-
chr6	28091386	28092386	NM_025231	0	+
chr19	51017947	51018947	NM_001024656	0	-
chr1	89591799	89592799	NM_004120	0	-
chr16	20419855	20420855	NM_017888	0	+
chrX	100877119	100878119	NM_177947	0	+
chr17	42247073	42248073	NM_080863	0	+
chr12	24103966	24104966	NM_001261415	0	-
chr14	74082547	74083547	NM_001037162	0	+
chr1	205719372	205720372	NM_022731	0	-
chr6	161122224	161123224	NM_001168338	0	+
chr16	57727712	57728712	NM_032269	0	+
chr3	126277758	126278758	NM_152533	0	-
chr8	82359719	82360719	NM_002677	0	-
chr1	154943223	154944223	NM_001130040	0	-
chr1	158322485	158323485	NM_001185110	0	+
chr19	8212385	8213385	NM_032447	0	-
chr12	57997603	57998603	NM_178502	0	+
chr7	99646416	99647416	NM_145914	0	+
chr1	203320289	203321289	NM_002023	0	-
chr14	24700647	24701647	NM_001002000	0	+
chr19	41948062	41949062	NM_001130514	0	+
chr19	58864865	58865865	NM_130786	0	-
chr1	212737675	212738675	NM_001030287	0	+
chr1	152747847	152748847	NM_178354	0	+
chr9	137809806	137810806	NM_002003	0	-
chr16	29689440	29690440	NM_014298	0	+
chr20	23586610	23587610	NM_001008693	0	-
chr12	54121307	54122307	NM_020898	0	-
chr17	4336218	4337218	NM_182538	0	+
chrX	37638269	37639269	NM_000397	0	+
chr1	65729376	65730376	NM_001256865	0	+
chr6	27214501	27215501	NM_005865	0	+
chr19	54327648	54328648	NM_144687	0	-
chr4	139163503	139164503	NM_014331	0	-
chr1	13007406	13008406	NM_001010889	0	-
chr11	55762101	55763101	NM_003697	0	-
chr22	33402806	33403806	NM_003490	0	-
chr4	163085186	163086186	NM_001128428	0	-
chr9	137966102	137967102	NM_006334	0	+
chrX	18690223	18691223	NM_000330	0	-
chr3	97886543	97887543	NM_001005515	0	+
chr16	1305272	1306272	NM_012217	0	+
chr19	43690688	43691688	NM_001130014	0	-
chr22	37976024	37977024	NM_006498	0	-
chr1	247653369	247654369	NM_001004698	0	+
chr9	125280419	125281419	NM_001004452	0	+
chr16	57049985	57050985	NM_032206	0	+
chr11	71845770	71846770	NM_000804	0	+
chr7	143805675	143806675	NM_001005480	0	+
chr15	44091618	44092618	NM_001199885	0	+
chr3	58652561	58653561	NM_138805	0	-
chr10	100174978	100175978	NM_032709	0	-
chr19	13000973	13001973	NM_000159	0	+
chr10	90749287	90750287	NM_152871	0	+
chrX	76708646	76709646	NM_003868	0	+
chr5	76144825	76145825	NM_130772	0	+
chr20	42816218	42817218	NM_175913	0	-
chr3	124653595	124654595	NM_033049	0	-
chr2	101085943	101086943	NM_001011717	0	+
chr13	43596361	43597361	NM_013238	0	+
chr16	680011	681011	NM_053284	0	+
chr11	56310733	56311733	NM_001005245	0	-
chr13	37679801	37680801	NM_145203	0	-
chr6	47623325	47624325	NM_153839	0	+
chr19	8952268	8953268	NM_145208	0	+
chr12	114843968	114844968	NM_181486	0	-
chr3	189838908	189839908	NM_018192	0	-
chr8	118146336	118147336	NM_173851	0	+
chr17	68070365	68071365	NM_018658	0	+
chr17	72198794	72199794	NM_001035258	0	+
chr22	23228959	23229959	NM_001256296	0	+
chr14	21509384	21510384	NM_032572	0	+
chr10	89116476	89117476	NM_001009610	0	+
chr20	1309879	1310879	NM_080489	0	-
chr11	95657371	95658371	NM_201281	0	-
chr2	103088761	103089761	NM_001011552	0	+
chrX	57164058	57165058	NM_019003	0	-
chr20	19866164	19867164	NM_001242581	0	+
chr19	49552368	49553368	NM_033183	0	-
chr9	21439452	21440452	NM_024013	0	+
chr5	79614789	79615789	NM_032567	0	+
chr10	123747688	123748688	NM_206861	0	+
chr6	116866773	116867773	NM_001139444	0	-
chr11	59209641	59210641	NM_001004728	0	+
chr5	41261540	41262540	NM_001115131	0	-
chr11	55028657	55029657	NM_024114	0	+
chr12	48963829	48964829	NM_002289	0	-
chr1	153029988	153030988	NM_005988	0	-
chr1	192285121	192286121	NM_001039152	0	+
chr9	12692385	12693385	NM_000550	0	+
chr2	97509758	97510758	NM_144994	0	-
chr3	63637343	63638343	NM_001080537	0	+
chr1	9004892	9005892	NM_001270502	0	+
chr4	41750987	41751987	NM_003924	0	-
chr3	112359977	112360977	NM_199511	0	-
chr17	18547740	18548740	NM_001039397	0	-
chr17	18624401	18625401	NM_001037330	0	+
chr9	34710147	34711147	NM_002989	0	-
chr1	196856143	196857143	NM_006684	0	+
chr1	150738433	150739433	NM_004079	0	-
chr8	144119678	144120678	NM_173687	0	+
chr12	50343523	50344523	NM_000486	0	+
chr12	27618742	27619742	NM_001145010	0	+
chr10	135159843	135160843	NM_145202	0	+
chr1	202091028	202092028	NM_004767	0	+
chr2	175259456	175260456	NM_024583	0	+
chr17	39186377	39187377	NM_001257305	0	-
chr2	191001485	191002485	NM_001042521	0	+
chr7	112120065	112121065	NM_182597	0	+
chr7	50628768	50629768	NM_001242889	0	-
chr2	113815684	113816684	NM_012275	0	+
chr6	27106087	27107087	NM_003495	0	+
chr8	16859674	16860674	NM_019851	0	-
chr14	63785593	63786593	NM_145171	0	-
chr2	209028297	209029297	NM_014617	0	-
chr4	9445259	9446259	NM_001040448	0	+
chr16	28504969	28505969	NM_018690	0	+
chr6	57181421	57182421	NM_000947	0	+
chr1	35370984	35371984	NM_001080418	0	-
chr7	73244192	73245192	NM_001305	0	+
chr3	148544587	148545587	NM_001871	0	+
chr17	3030845	3031845	NM_003555	0	-
chr6	132872831	132873831	NM_053278	0	+
chr9	135936364	135937364	NM_001807	0	+
chr11	73497916	73498916	NM_016055	0	+
chr4	9340128	9341128	NM_001242329	0	+
chr10	70979058	70980058	NM_025130	0	+
chr19	46627931	46628931	NM_207393	0	-
chr3	192445388	192446388	NM_004113	0	-
chr7	108524637	108525637	NM_001024607	0	-
chr19	2866332	2867332	NM_024967	0	+
chr15	66584632	66585632	NM_133375	0	+
chr9	100935174	100936174	NM_003389	0	-
chr8	42234674	42235674	NM_014420	0	-
chr15	72689667	72690667	NM_001080462	0	+
chr11	48509344	48510344	NM_001005512	0	+
chr5	36607430	36608430	NM_001166695	0	+
chrX	2669092	2670092	NM_001141920	0	+
chr7	100286870	100287870	NM_022574	0	-
chr1	201915716	201916716	NM_012134	0	-
chr11	71248070	71249070	NM_021046	0	+
chr11	57971653	57972653	NM_001004459	0	-
chr4	79471741	79472741	NM_005139	0	+
chr9	139920915	139921915	NM_207511	0	+
chr10	81708861	81709861	NM_003019	0	-
chr4	16077741	16078741	NM_006017	0	-
chr5	177423243	177424243	NM_006261	0	-
chr3	132315093	132316093	NM_016557	0	+
chr17	80192649	80193649	NM_001206952	0	+
chr16	87970112	87971112	NM_001739	0	-
chr10	104597290	104598290	NM_000102	0	-
chr2	69180102	69181102	NM_182536	0	-
chrX	52510913	52511913	NM_001097605	0	+
chr6	31704341	31705341	NM_001288	0	-
chr5	140429978	140430978	NM_013340	0	+
chr17	47287936	47288936	NM_001198754	0	-
chr1	241694433	241695433	NM_003679	0	+
chrX	27999566	28000566	NM_001017930	0	-
chr2	26864211	26865211	NM_001029881	0	-
chr9	103339335	103340335	NM_001018116	0	+
chrX	48915496	48916496	NM_033626	0	+
chr6	36664627	36665627	NM_001257357	0	+
chr1	120048825	120049825	NM_000862	0	+
chr19	11093827	11094827	NM_001128846	0	+
chr21	46065330	46066330	NM_198692	0	+
chr2	44000177	44001177	NM_001193464	0	+
chr11	8964580	8965580	NM_020646	0	-
chr17	34207377	34208377	NM_002985	0	-
chr12	11422641	11423641	NM_006249	0	-
chr19	40266233	40267233	NM_001143832	0	+
chr1	36948915	36949915	NM_156039	0	-
chr2	127412510	127413510	NM_002101	0	+
chr22	35694267	35695267	NM_001135729	0	+
chr6	74071399	74072399	NM_001017361	0	+
chr14	20442677	20443677	NM_001005486	0	+
chr20	32308136	32309136	NM_183397	0	-
chr7	99332819	99333819	NM_001256497	0	-
chrX	10123984	10124984	NM_001830	0	+
chr15	34828222	34829222	NM_001023567	0	-
chr16	31228395	31229395	NM_152901	0	-
chrX	52386016	52387016	NM_001079538	0	-
chr17	38956211	38957211	NM_181535	0	-
chr8	101161838	101162838	NM_005034	0	+
chr4	9335383	9336383	NM_001242328	0	+
chr5	102200526	102201526	NM_001177306	0	+
chr3	87325737	87326737	NM_001122757	0	-
chr11	125702210	125703210	NM_001144874	0	+
chr6	12289528	12290528	NM_001168319	0	+
chrX	115594194	115595194	NM_001017978	0	-
chr7	96132835	96133835	NM_001201450	0	-
chr16	31439749	31440749	NM_005205	0	-
chr2	11816704	11817704	NM_001261428	0	+
chr2	219245751	219246751	NM_000578	0	+
chr15	49255641	49256641	NM_203349	0	-
chr4	80994477	80995477	NM_001145794	0	-
chr6	119252903	119253903	NM_017696	0	-
chr12	89920039	89921039	NM_001199782	0	-
chr14	68167602	68168602	NM_152443	0	+
chr19	2282181	2283181	NM_198532	0	-
chr11	1243294	1244294	NM_002458	0	+
chr20	3065370	3066370	NM_000490	0	-
chr6	29554682	29555682	NM_007160	0	+
chr11	116663136	116664136	NM_001166598	0	-
chrX	101501093	101502093	NM_001099686	0	+
chr6	28492788	28493788	NM_001509	0	+
chr1	153067001	153068001	NM_001024209	0	-
chr13	23754059	23755059	NM_000231	0	+
chr17	3704537	3705537	NM_002208	0	-
chr19	6375860	6376860	NM_004158	0	-
chr7	143012218	143013218	NM_000083	0	+
chr17	7622038	7623038	NM_020877	0	+
chr10	102731285	102732285	NM_001203244	0	+
chr18	8716368	8717368	NM_015210	0	+
chr6	26247205	26248205	NM_003547	0	-
chr1	160617081	160618081	NM_003037	0	-
chr11	22358666	22359666	NM_020346	0	+
chr15	34635362	34636362	NM_018648	0	-
chr8	6837614	6838614	NM_004084	0	-
chrX	36064052	36065052	NM_173695	0	+
chr4	40517990	40518990	NM_019027	0	-
chr2	88366298	88367298	NM_198274	0	+
chrX	151619831	151620831	NM_000808	0	-
chr10	118955999	118956999	NM_181840	0	+
chr12	10542653	10543653	NM_007360	0	-
chr6	52668664	52669664	NM_145740	0	-
chr22	24641110	24642110	NM_001099781	0	-
chr11	89391464	89392464	NM_153696	0	+
chr19	56048435	56049435	NM_001101401	0	-
chr17	75999317	76000317	NM_018996	0	+
chr2	201753849	201754849	NM_032472	0	-
chr11	6225797	6226797	NM_173525	0	+
chr1	211518705	211519705	NM_145759	0	+
chr3	151450703	151451703	NM_207365	0	+
chr5	43601790	43602790	NM_012343	0	+
chr3	46282871	46283871	NM_001837	0	+
chr22	19512860	19513860	NM_003277	0	-
chr2	85637820	85638820	NM_001747	0	-
chr8	7737913	7738913	NM_018661	0	+
chr3	36781352	36782352	NM_033403	0	-
chr12	28409132	28410132	NM_018318	0	+
chr15	22083137	22084137	NM_207355	0	-
chr10	102090243	102091243	NM_001253837	0	-
chrX	22290029	22291029	NM_152577	0	+
chrX	100473932	100474932	NM_001939	0	+
chr9	104145801	104146801	NM_001127610	0	-
chr1	201081694	201082694	NM_000069	0	-
chr1	116383747	116384747	NM_005599	0	-
chr10	35893337	35894337	NM_153368	0	+
chr4	7436700	7437700	NM_001085382	0	-
chr20	54822787	54823787	NM_019888	0	+
chr5	76247679	76248679	NM_001882	0	+
chr9	75765780	75766780	NM_000700	0	+
chr2	207583120	207584120	NM_001093730	0	-
chr1	110306644	110307644	NM_024526	0	-
chr9	35905188	35906188	NM_001039792	0	+
chr11	64980310	64981310	NM_001004326	0	+
chr1	110654061	110655061	NM_203412	0	+
chr14	20664494	20665494	NM_001005503	0	+
chr20	2794632	2795632	NM_001256538	0	+
chr19	9237626	9238626	NM_001001958	0	-
chrX	41582407	41583407	NM_080817	0	+
chr14	103565480	103566480	NM_001077594	0	+
chr4	39062851	39063851	NM_015990	0	+
chrY	20296334	20297334	NM_001002906	0	+
chr8	145060635	145061635	NM_032789	0	-
chr10	135339866	135340866	NM_000773	0	+
chr21	45682099	45683099	NM_175867	0	-
chr1	2406753	2407753	NM_014638	0	+
chr11	6008215	6009215	NM_001005173	0	-
chr4	128887139	128888139	NM_152778	0	-
chr19	51512890	51513890	NM_012315	0	-
chr14	20690868	20691868	NM_001004480	0	+
chr7	142659503	142660503	NM_000420	0	-
chr6	32634466	32635466	NM_002123	0	-
chr19	22193745	22194745	NM_007153	0	-
chr7	129846703	129847703	NM_145268	0	+
chr7	45018704	45019704	NM_033054	0	-
chrX	100353797	100354797	NM_006733	0	+
chr7	99970067	99971067	NM_178272	0	+
chr5	149886673	149887673	NM_001543	0	+
chr10	15902519	15903519	NM_024948	0	-
chr1	53307182	53308182	NM_001004339	0	+
chr19	42299533	42300533	NM_001815	0	+
chr12	56520985	56521985	NM_015292	0	+
chr7	81399452	81400452	NM_000601	0	-
chr6	167571319	167572319	NM_005299	0	-
chrX	153210232	153211232	NM_002910	0	-
chr9	21239978	21240978	NM_002172	0	-
chr5	138725605	138726605	NM_016459	0	-
chrX	9934397	9935397	NM_001195081	0	+
chr11	102496063	102497063	NM_004771	0	-
chrX	48328644	48329644	NM_033518	0	-
chr19	43969831	43970831	NM_014400	0	-
chr18	29170729	29171729	NM_000371	0	+
chr11	67290899	67291899	NM_016366	0	-
chr3	58196730	58197730	NM_001256560	0	-
chr17	77478563	77479563	NM_001082575	0	-
chr14	95942173	95943173	NM_152592	0	-
chr15	34516244	34517244	NM_016454	0	+
chr17	39646116	39647116	NM_003771	0	-
chr10	50396407	50397407	NM_001010863	0	-
chr6	42882726	42883726	NM_001243170	0	+
chr19	49198227	49199227	NM_001097638	0	+
chr6	26032288	26033288	NM_003537	0	-
chr1	18806423	18807423	NM_152375	0	+
chrX	120105058	120106058	NM_001080142	0	-
chr7	136552398	136553398	NM_001006630	0	+
chr17	39993042	39994042	NM_152467	0	+
chrY	26194161	26195161	NM_001003894	0	-
chr11	817900	818900	NM_020376	0	+
chr7	48068716	48069716	NM_001030019	0	-
chr12	78224068	78225068	NM_014903	0	+
chr1	196945666	196946666	NM_030787	0	+
chr1	230850336	230851336	NM_000029	0	-
chr1	152061540	152062540	NM_001008536	0	-
chr3	161213595	161214595	NM_001080440	0	+
chr16	24856183	24857183	NM_001258411	0	+
chr16	31723549	31724549	NM_001130913	0	+
chr5	108082522	108083522	NM_005246	0	+
chr12	85429098	85430098	NM_001079910	0	+
chr1	160159284	160160284	NM_001231	0	+
chr10	90751147	90752147	NM_001141945	0	-
chr14	80677864	80678864	NM_001242502	0	-
chr16	3253246	3254246	NM_012360	0	+
chr5	156593279	156594279	NM_130899	0	-
chr5	131879214	131880214	NM_000879	0	-
chr8	7704401	7705401	NM_058203	0	+
chr2	131485642	131486642	NM_207364	0	+
chr16	10788802	10789802	NM_144674	0	-
chr10	128210010	128211010	NM_001004298	0	-
chr11	5508914	5509914	NM_001005163	0	+
chr12	10959579	10960579	NM_023918	0	-
chr8	8239257	8240257	NM_001080826	0	-
chr8	70404027	70405027	NM_001128205	0	+
chr17	18280078	18281078	NM_001145127	0	+
chr9	21142144	21143144	NM_002177	0	-
chr19	16284286	16285286	NM_054113	0	-
chr8	143823829	143824829	NM_020427	0	-
chrY	16633487	16634487	NM_001206850	0	+
chr16	19726777	19727777	NM_153208	0	+
chr6	41019939	41020939	NM_006789	0	+
chr16	67517716	67518716	NM_001138	0	-
chr20	35972087	35973087	NM_005417	0	+
chr5	148758838	148759838	NM_014443	0	-
chr8	109095913	109096913	NM_178565	0	-
chr6	42162694	42163694	NM_002098	0	-
chr1	159505797	159506797	NM_001004469	0	-
chr20	34555528	34556528	NM_080834	0	+
chr19	49928687	49929687	NM_001195256	0	+
chr5	140602077	140603077	NM_018934	0	+
chr6	100053649	100054649	NM_021620	0	+
chr20	62183372	62184372	NM_024059	0	+
chr1	248511076	248512076	NM_001001918	0	+
chr11	57528233	57529233	NM_001085462	0	+
chr11	55927793	55928793	NM_001004058	0	-
chr11	17191354	17192354	NM_002645	0	-
chr5	155752766	155753766	NM_000337	0	+
chr11	89763273	89764273	NM_001195234	0	+
chr2	10280980	10281980	NM_182626	0	+
chr1	153044084	153045084	NM_001017418	0	-
chr8	7835507	7836507	NM_001256871	0	-
chr1	164527596	164528596	NM_001204961	0	+
chr16	4292081	4293081	NM_001098814	0	-
chr17	51899238	51900238	NM_032559	0	+
chr1	57319442	57320442	NM_000562	0	+
chr7	129983629	129984629	NM_001127441	0	+
chr3	102152858	102153858	NM_175056	0	+
chr10	106112521	106113521	NM_001008723	0	+
chr9	35650947	35651947	NM_014450	0	-
chr19	15918936	15919936	NM_013940	0	-
chr2	220174295	220175295	NM_001199763	0	-
chr1	203443882	203444882	NM_002725	0	+
chr1	75593118	75594118	NM_001001933	0	+
chr17	55980750	55981750	NM_017949	0	-
chr2	237477379	237478379	NM_020311	0	+
chr1	207206101	207207101	NM_023938	0	-
chr5	150225084	150226084	NM_001145805	0	+
chr13	46275445	46276445	NM_152719	0	+
chr20	32847170	32848170	NM_001672	0	+
chrX	83757487	83758487	NM_001177479	0	-
chr5	35855976	35856976	NM_002185	0	+
chr10	118379464	118380464	NM_005396	0	+
chr19	42947136	42948136	NM_198477	0	-
chr11	102668966	102669966	NM_001145938	0	-
chr14	21525051	21526051	NM_138331	0	+
chr5	35938881	35939881	NM_144647	0	-
chr17	39324424	39325424	NM_033187	0	-
chrX	65835872	65836872	NM_001242310	0	-
chr17	34345005	34346005	NM_145898	0	-
chr14	22132296	22133296	NM_001001912	0	+
chr3	125900029	125901029	NM_001270364	0	-
chrX	34959912	34960912	NM_152631	0	+
chr15	81666418	81667418	NM_001080532	0	-
chr14	21466413	21467413	NM_014579	0	+
chr1	160549306	160550306	NM_003874	0	-
chr1	226012001	226013001	NM_000120	0	+
chr12	20847398	20848398	NM_001145944	0	+
chr2	40657444	40658444	NM_001112801	0	-
chr17	16317855	16318855	NM_016113	0	+
chr4	78431906	78432906	NM_006419	0	+
chr11	123776138	123777138	NM_001005197	0	+
chr14	23904870	23905870	NM_000257	0	-
chr19	54761167	54762167	NM_001081442	0	-
chrX	140786655	140787655	NM_145665	0	-
chr2	217724782	217725782	NM_003284	0	-
chr11	123885281	123886281	NM_001004462	0	+
chr10	52008370	52009370	NM_001143974	0	-
chr5	114516243	114517243	NM_001017397	0	-
chr19	36304201	36305201	NM_021232	0	-
chr11	49052151	49053151	NM_001206626	0	+
chr11	4469524	4470524	NM_001005172	0	+
chr6	43456321	43457321	NM_001146017	0	+
chr12	54331575	54332575	NM_017410	0	+
chr3	194188968	194189968	NM_024524	0	-
chr11	104905884	104906884	NM_033292	0	-
chr14	20801471	20802471	NM_182852	0	-
chr16	27077218	27078218	NM_001145545	0	+
chr17	18854477	18855477	NM_001270649	0	+
chr19	21512212	21513212	NM_021269	0	-
chr11	61956709	61957709	NM_006552	0	+
chr17	33390759	33391759	NM_001017368	0	-
chr11	119217383	119218383	NM_031433	0	-
chr19	51413994	51414994	NM_004917	0	-
chr7	141694678	141695678	NM_004668	0	+
chrX	128912891	128913891	NM_018990	0	+
chr4	176923842	176924842	NM_201592	0	-
chr14	61748530	61749530	NM_001017970	0	-
chr15	83018198	83019198	NM_001164465	0	-
chr14	20214586	20215586	NM_172194	0	+
chr14	75330537	75331537	NM_001080408	0	-
chr10	124144584	124145584	NM_001195608	0	+
chr3	188888762	188889762	NM_198485	0	+
chrY	24242154	24243154	NM_004676	0	-
chr1	201346805	201347805	NM_001001430	0	-
chr4	670710	671710	NM_002477	0	+
chr6	32498006	32499006	NM_002125	0	-
chr9	34645585	34646585	NM_001258332	0	+
chr19	54984422	54985422	NM_145057	0	-
chr11	6279903	6280903	NM_176875	0	+
chr1	12915940	12916940	NM_023014	0	+
chr6	169654137	169655137	NM_003247	0	-
chr19	51151701	51152701	NM_001195076	0	+
chr11	6889985	6890985	NM_001004460	0	+
chr6	132890460	132891460	NM_175067	0	+
chr22	46450024	46451024	NM_018280	0	-
chrX	49159124	49160124	NM_001098413	0	+
chr17	37893161	37894161	NM_005310	0	+
chr19	17375544	17376544	NM_031941	0	-
chr3	150996230	150997230	NM_014879	0	-
chr20	55100981	55101981	NM_080615	0	-
chr2	69200704	69201704	NM_019617	0	+
chr5	175968511	175969511	NM_001171976	0	+
chr15	75549898	75550898	NM_001164404	0	+
chr7	102986970	102987970	NM_001204453	0	+
chr18	40695657	40696657	NM_002930	0	-
chr21	44588140	44589140	NM_000394	0	+
chr1	216596738	216597738	NM_007123	0	-
chr10	16564004	16565004	NM_001010908	0	-
chr4	81255873	81256873	NM_152770	0	+
chr8	16050300	16051300	NM_138716	0	-
chr1	101002727	101003727	NM_022049	0	+
chr11	6817139	6818139	NM_003696	0	-
chr21	46030995	46031995	NM_198695	0	+
chrX	9430334	9431334	NM_001139467	0	+
chr17	39222131	39223131	NM_033184	0	-
chr4	100815703	100816703	NM_021970	0	-
chr9	139652731	139653731	NM_178469	0	-
chr7	122635754	122636754	NM_016945	0	-
chr16	31161415	31162415	NM_001258290	0	-
chr12	52761309	52762309	NM_002283	0	-
chr1	248568295	248569295	NM_030904	0	+
chr11	56380978	56381978	NM_001004740	0	-
chr2	102952716	102953716	NM_003856	0	+
chr8	24240797	24241797	NM_001145271	0	+
chr20	896960	897960	NM_015985	0	-
chr6	47665288	47666288	NM_153838	0	+
chr11	119294246	119295246	NM_006288	0	-
chr19	14992167	14993167	NM_030901	0	-
chr12	63546590	63547590	NM_000706	0	-
chr17	27368917	27369917	NM_016518	0	+
chr5	154091461	154092461	NM_015315	0	+
chr16	50715264	50716264	NM_153337	0	-
chr4	5711275	5712275	NM_001166136	0	-
chr19	8116645	8117645	NM_005624	0	+
chr10	124213178	124214178	NM_001099667	0	+
chr3	195938300	195939300	NM_001039617	0	-
chr9	116840752	116841752	NM_001633	0	-
chr8	67090846	67091846	NM_000756	0	-
chr1	160120351	160121351	NM_144699	0	+
chr2	230933715	230934715	NM_152527	0	-
chr12	109458845	109459845	NM_018711	0	-
chr5	115386162	115387162	NM_001195581	0	+
chr10	51747077	51748077	NM_001077665	0	+
chr20	3023267	3024267	NM_001501	0	+
chrX	111118278	111119278	NM_001195576	0	+
chr11	112830968	112831968	NM_001242607	0	+
chr3	195311076	195312076	NM_001647	0	-
chr6	29623757	29624757	NM_001170418	0	+
chr4	6694565	6695565	NM_005980	0	+
chr9	5304580	5305580	NM_005059	0	-
chr19	48547311	48548311	NM_019855	0	-
chr10	127371713	127372713	NM_001128202	0	-
chr3	112564797	112565797	NM_001199215	0	-
chr22	41074181	41075181	NM_005297	0	+
chr3	50304039	50305039	NM_004636	0	+
chr6	123958238	123959238	NM_006073	0	-
chr22	23521551	23522551	NM_004327	0	+
chr17	39381899	39382899	NM_031961	0	+
chr19	48059113	48060113	NM_001101419	0	-
chr1	152332482	152333482	NM_001014342	0	-
chr22	33195801	33196801	NM_000362	0	+
chr1	167487847	167488847	NM_000734	0	-
chr2	206950906	206951906	NM_017759	0	-
chr12	119615594	119616594	NM_014365	0	+
chr10	5446793	5447793	NM_001171864	0	-
chr10	75682535	75683535	NM_001001791	0	-
chr3	52827783	52828783	NM_002217	0	+
chr14	67655109	67656109	NM_173526	0	+
chr12	21283127	21284127	NM_006446	0	+
chr17	32690252	32691252	NM_002981	0	-
chr1	171216662	171217662	NM_002021	0	+
chr5	126983712	126984712	NM_001048252	0	+
chr1	161122533	161123533	NM_016406	0	+
chr1	199995769	199996769	NM_205860	0	+
chr5	146461033	146462033	NM_181678	0	-
chr11	60969983	60970983	NM_001079807	0	+
chr6	41122087	41123087	NM_001271807	0	-
chr5	40840409	40841409	NM_032587	0	+
chr17	29624380	29625380	NM_002544	0	-
chr5	179072047	179073047	NM_001142306	0	-
chrX	120009779	120010779	NM_001145718	0	-
chr17	76128488	76129488	NM_007267	0	-
chr7	30950414	30951414	NM_198098	0	+
chr4	110768357	110769357	NM_198506	0	+
chr20	57765074	57766074	NM_178457	0	+
chr19	20010721	20011721	NM_031218	0	+
chr6	41006938	41007938	NM_173561	0	-
chr10	88984204	88985204	NM_001099338	0	+
chr22	38506676	38507676	NM_025045	0	-
chr22	44575769	44576769	NM_001254741	0	+
chr22	40296085	40297085	NM_004810	0	+
chr3	38306297	38307297	NM_004256	0	+
chr20	2275612	2276612	NM_003245	0	+
chr11	118174294	118175294	NM_000733	0	+
chr7	150721586	150722586	NM_173681	0	-
chr19	47128354	47129354	NM_000960	0	-
chr10	101841642	101842642	NM_001308	0	-
chrX	15517899	15518899	NM_203281	0	+
chr15	68111041	68112041	NM_001258024	0	+
chr6	52710893	52711893	NM_153699	0	-
chr11	133937819	133938819	NM_001205329	0	+
chr17	47922271	47923271	NM_001242791	0	+
chr9	125550211	125551211	NM_001001923	0	+
chr1	76076799	76077799	NM_001130058	0	-
chr17	20370848	20371848	NM_001042685	0	-
chr11	71543245	71544245	NM_001002035	0	+
chr4	159094202	159095202	NM_001031700	0	-
chrX	37849069	37850069	NM_012274	0	+
chr12	57030163	57031163	NM_013449	0	-
chr15	20747114	20748114	NM_001145004	0	-
chr22	19938044	19939044	NM_001135162	0	+
chr16	30394171	30395171	NM_052838	0	-
chr17	10452940	10453940	NM_001100112	0	-
chr7	134831765	134832765	NM_018295	0	+
chr17	32645065	32646065	NM_005623	0	+
chr6	88053570	88054570	NM_001010868	0	+
chr6	30128711	30129711	NM_006778	0	-
chr20	57593308	57594308	NM_030773	0	+
chr8	94179079	94180079	NM_001242668	0	-
chr11	102576468	102577468	NM_022122	0	-
chr18	45663680	45664680	NM_001039360	0	-
chr11	49003247	49004247	NM_001206625	0	-
chr12	11286843	11287843	NM_001097643	0	-
chr1	36565850	36566850	NM_005202	0	-
chr4	148401068	148402068	NM_001957	0	+
chr6	31552955	31553955	NM_205838	0	+
chr9	134304476	134305476	NM_013318	0	+
chr8	7332604	7333604	NM_001040702	0	-
chr11	4976943	4977943	NM_001004748	0	-
chr19	11495018	11496018	NM_000121	0	-
chr16	2004679	2005679	NM_005061	0	-
chr11	48345492	48346492	NM_001004702	0	+
chr3	49851391	49852391	NM_003335	0	-
chr19	8567538	8568538	NM_032152	0	-
chr1	43205925	43206925	NM_148960	0	-
chr5	154319632	154320632	NM_001014990	0	+
chr19	14910948	14911948	NM_198944	0	-
chr6	107076440	107077440	NM_018292	0	+
chr1	182558394	182559394	NM_021133	0	-
chr17	34503988	34504988	NM_001001417	0	-
chr9	125240205	125241205	NM_001004451	0	-
chr16	28888808	28889808	NM_173201	0	+
chr4	82126215	82127215	NM_006259	0	-
chr1	209601167	209602167	NM_001104548	0	+
chr16	68033421	68034421	NM_022355	0	-
chr13	50588389	50589389	NM_173605	0	+
chr19	12551926	12552926	NM_005815	0	-
chr1	161601252	161602252	NM_001271035	0	-
chr17	61988618	61989618	NM_022580	0	-
chr17	47286588	47287588	NM_016428	0	+
chr4	156787425	156788425	NM_017419	0	-
chr12	48721762	48722762	NM_181788	0	+
chr12	2027870	2028870	NM_172364	0	-
chr20	44207965	44208965	NM_130896	0	-
chr5	140473236	140474236	NM_018936	0	+
chr19	3480540	3481540	NM_001136503	0	-
chr11	114430580	114431580	NM_152315	0	-
chr11	10590365	10591365	NM_006691	0	-
chr22	41258130	41259130	NM_145174	0	-
chr21	11098925	11099925	NM_182484	0	-
chr6	88038996	88039996	NM_198568	0	-
chr11	63056429	63057429	NM_001039752	0	+
chr3	49837254	49838254	NM_001007540	0	-
chr1	111061797	111062797	NM_005549	0	-
chrX	101771699	101772699	NM_021992	0	-
chr21	33957845	33958845	NM_144659	0	-
chr2	113874469	113875469	NM_000577	0	+
chr8	145721108	145722108	NM_032902	0	+
chr18	56985881	56986881	NM_181654	0	-
chr11	63303272	63304272	NM_004585	0	+
chr1	145076186	145077186	NM_022359	0	-
chrX	154563986	154564986	NM_001289	0	-
chrX	140672836	140673836	NM_013453	0	-
chr3	46410632	46411632	NM_001100168	0	+
chr13	99959749	99960749	NM_004951	0	-
chr12	102874378	102875378	NM_000618	0	-
chr21	32253874	32254874	NM_175858	0	-
chr1	152783446	152784446	NM_178349	0	+
chr6	20533687	20534687	NM_017774	0	+
chr14	21755135	21756135	NM_020366	0	+
chrX	36245895	36246895	NM_001098843	0	+
chr12	11214893	11215893	NM_176887	0	-
chr5	140556370	140557370	NM_019120	0	+
chr1	247615284	247616284	NM_001004492	0	-
chr4	111396228	111397228	NM_001977	0	+
chr2	197675000	197676000	NM_213608	0	-
chr12	56914608	56915608	NM_002898	0	+
chr11	118550381	118551381	NM_007180	0	-
chrX	15620192	15621192	NM_021804	0	-
chr1	153931132	153932132	NM_181715	0	-
chr1	150780917	150781917	NM_000396	0	-
chr2	96256765	96257765	NM_138800	0	+
chr20	54986167	54987167	NM_001164116	0	+
chr17	62407083	62408083	NM_000442	0	-
chr19	15590315	15591315	NM_052890	0	-
chr1	168698442	168699442	NM_001937	0	-
chr4	76480257	76481257	NM_178497	0	+
chr21	41238346	41239346	NM_006198	0	+
chr19	43269831	43270831	NM_001130167	0	-
chr19	10450345	10451345	NM_002162	0	-
chr1	36789755	36790755	NM_018166	0	-
chr4	15940363	15941363	NM_005130	0	-
chr8	82607207	82608207	NM_001010893	0	-
chr11	7727941	7728941	NM_198185	0	-
chr11	48326774	48327774	NM_001004725	0	+
chr1	205091150	205092150	NM_001193273	0	-
chrX	119445391	119446391	NM_001104544	0	-
chr19	34854644	34855644	NM_001184722	0	+
chr12	7166979	7167979	NM_201442	0	+
chr21	31986223	31987223	NM_181602	0	-
chr12	52828110	52829110	NM_004693	0	-
chr7	135433594	135434594	NM_205855	0	-
chr9	135853097	135854097	NM_004188	0	+
chr16	8622226	8623226	NM_001146336	0	-
chr3	129246481	129247481	NM_000539	0	+
chr19	42192096	42193096	NM_006890	0	-
chr3	46904973	46905973	NM_000258	0	-
chr19	8840390	8841390	NM_001004699	0	+
chr8	19795581	19796581	NM_000237	0	+
chr1	205602000	205603000	NM_001973	0	-
chr15	39541884	39542884	NM_207445	0	+
chr16	72206349	72207349	NM_001160213	0	-
chr12	55713383	55714383	NM_001005182	0	+
chr11	111943967	111944967	NM_001082970	0	+
chrY	14812159	14813159	NM_004654	0	+
chr14	21029090	21030090	NM_001110356	0	-
chr1	229439128	229440128	NM_006542	0	+
chr1	13420175	13421175	NM_001010890	0	+
chr12	104443915	104444915	NM_031302	0	-
chr20	3644046	3645046	NM_022139	0	-
chr10	45495272	45496272	NM_006963	0	+
chr19	43383871	43384871	NM_001184825	0	-
chr7	57508882	57509882	NM_001159279	0	+
chr5	180167058	180168058	NM_001001657	0	-
chr22	19117320	19118320	NM_053006	0	+
chr9	112970413	112971413	NM_001012993	0	-
chr12	58135944	58136944	NM_014770	0	-
chr1	152768226	152769226	NM_178352	0	+
chr3	57530071	57531071	NM_198564	0	-
chr11	59243902	59244902	NM_001004705	0	+
chr6	99873207	99874207	NM_015491	0	-
chr17	43921255	43922255	NM_175882	0	+
chr11	71709662	71710662	NM_001145057	0	+
chr1	182642067	182643067	NM_033345	0	-
chr21	47268874	47269874	NM_001130141	0	+
chr11	55703876	55704876	NM_006637	0	-
chr21	31859667	31860667	NM_181608	0	-
chr3	107095187	107096187	NM_032600	0	+
chr17	2966901	2967901	NM_014566	0	-
chr2	219220578	219221578	NM_198559	0	+
chr7	142918171	142919171	NM_176882	0	+
chr20	18793369	18794369	NM_178483	0	+
chr7	150381793	150382793	NM_015660	0	+
chr6	6320924	6321924	NM_000129	0	-
chr2	86422893	86423893	NM_001100170	0	-
chr17	72542310	72543310	NM_006678	0	-
chr3	48369831	48370831	NM_001080525	0	-
chr17	39334460	39335460	NM_033062	0	-
chrX	78623049	78624049	NM_004867	0	-
chr1	244514936	244515936	NM_001012970	0	+
chr12	54689563	54690563	NM_006163	0	-
chr16	4838522	4839522	NM_144605	0	-
chr12	2920786	2921786	NM_018463	0	+
chr3	52488057	52489057	NM_003280	0	-
chr8	24814383	24815383	NM_006158	0	-
chr8	30600689	30601689	NM_005671	0	+
chr12	120765592	120766592	NM_000928	0	-
chr6	29055090	29056090	NM_001005226	0	-
chr6	32708162	32709162	NM_020056	0	+
chr14	85995487	85996487	NM_013231	0	+
chr2	191184771	191185771	NM_198047	0	-
chr16	55541912	55542912	NM_017839	0	+
chr1	28260503	28261503	NM_001009568	0	+
chr11	58275578	58276578	NM_001005218	0	-
chr3	133648656	133649656	NM_025041	0	-
chrX	149612719	149613719	NM_001177466	0	+
chr19	48963505	48964505	NM_170720	0	+
chr17	67311774	67312774	NM_018672	0	-
chr2	113594356	113595356	NM_000576	0	-
chr1	157522310	157523310	NM_031281	0	-
chr12	79256772	79257772	NM_001135805	0	+
chr14	24809242	24810242	NM_006871	0	-
chr5	121494870	121495870	NM_001195535	0	+
chr9	90749900	90750900	NM_001166137	0	-
chr13	39260172	39261172	NM_207361	0	+
chr6	30033931	30034931	NM_021959	0	+
chr14	24866991	24867991	NM_025081	0	+
chrX	135729335	135730335	NM_000074	0	+
chr8	82754521	82755521	NM_152836	0	-
chr14	66973124	66974124	NM_020806	0	+
chr8	81787016	81788016	NM_001033723	0	-
chr19	8809172	8810172	NM_178525	0	-
chrX	152711945	152712945	NM_080701	0	-
chr10	94593469	94594469	NM_001013848	0	+
chr22	39882228	39883228	NM_001098270	0	+
chr4	71456974	71457974	NM_016519	0	+
chr17	56621733	56622733	NM_001038704	0	-
chr20	31754959	31755959	NM_080574	0	+
chr1	153329329	153330329	NM_002965	0	+
chr2	132232579	132233579	NM_080386	0	+
chr22	38479170	38480170	NM_013356	0	-
chr11	104916051	104917051	NM_001017534	0	-
chr20	35274619	35275619	NM_175077	0	-
chr1	154191654	154192654	NM_001127320	0	+
chr4	75173186	75174186	NM_001270993	0	+
chr4	169239958	169240958	NM_017631	0	-
chr10	17793250	17794250	NM_001098844	0	+
chr10	129691211	129692211	NM_152311	0	-
chr10	47181688	47182688	NM_001137556	0	-
chr6	146347781	146348781	NM_001114329	0	+
chr12	53242778	53243778	NM_173352	0	-
chr11	57519253	57520253	NM_001145101	0	-
chr1	152585286	152586286	NM_178433	0	+
chr1	42999559	43000559	NM_001080850	0	+
chr12	81109707	81110707	NM_005593	0	+
chr5	68616410	68617410	NM_176816	0	-
chr4	74605222	74606222	NM_000584	0	+
chr6	32157963	32158963	NM_002586	0	-
chr20	24928865	24929865	NM_003650	0	+
chr5	134788089	134789089	NM_001099221	0	-
chr4	146600355	146601355	NM_001080531	0	+
chr14	74814165	74815165	NM_018228	0	+
chr4	110833039	110834039	NM_001178130	0	+
chr1	225616557	225617557	NM_194442	0	-
chrX	2923653	2924653	NM_001011719	0	+
chr12	55640071	55641071	NM_001005490	0	+
chr2	113810440	113811440	NM_173178	0	-
chr11	89700671	89701671	NM_001136486	0	+
chr5	39425335	39426335	NM_001343	0	-
chr11	82782884	82783884	NM_014488	0	-
chr1	209756044	209757044	NM_020439	0	+
chr1	156306104	156307104	NM_144627	0	+
chr5	42812024	42813024	NM_005410	0	-
chr7	107443678	107444678	NM_000111	0	-
chr6	30456182	30457182	NM_005516	0	+
chr9	97520930	97521930	NM_001193329	0	+
chr18	29597444	29598444	NM_017831	0	+
chr22	31536469	31537469	NM_015715	0	-
chr12	68647281	68648281	NM_020525	0	-
chr1	203733283	203734283	NM_001136190	0	+
chrX	70474499	70475499	NM_005096	0	-
chr2	27718705	27719705	NM_001486	0	+
chr10	51486327	51487327	NM_001077685	0	-
chr3	46394234	46395234	NM_001123396	0	+
chr3	98249742	98250742	NM_005290	0	+
chr12	53097247	53098247	NM_175078	0	-
chr3	121901529	121902529	NM_000388	0	+
chr1	16539104	16540104	NM_153213	0	-
chr19	39805976	39806976	NM_020862	0	-
chr17	61085897	61086897	NM_025185	0	+
chr19	52297410	52298410	NM_002030	0	+
chr10	102221811	102222811	NM_003393	0	+
chr2	47168994	47169994	NM_001171508	0	-
chr16	1275254	1276254	NM_012467	0	-
chr1	68698284	68699284	NM_024911	0	-
chr17	71088853	71089853	NM_139177	0	-
chr17	79304474	79305474	NM_178520	0	-
chr15	22381472	22382472	NM_001005241	0	+
chrX	48431740	48432740	NM_006743	0	+
chr4	289944	290944	NM_001137608	0	-
chr19	45416920	45417920	NM_001645	0	+
chr17	7238847	7239847	NM_014716	0	+
chrX	38080177	38081177	NM_001170750	0	-
chr11	33562876	33563876	NM_012194	0	+
chr1	183560056	183561056	NM_001127651	0	-
chr17	34592032	34593032	NM_001001418	0	-
chr21	32091095	32092095	NM_001164435	0	-
chr1	201390874	201391874	NM_003281	0	-
chr11	5601106	5602106	NM_001005162	0	+
chr10	133746959	133747959	NM_018461	0	+
chr2	143634194	143635194	NM_001199241	0	+
chr15	97325678	97326678	NM_173499	0	+
chr8	23100149	23101149	NM_152272	0	+
chr2	238474216	238475216	NM_015893	0	+
chr2	188313021	188314021	NM_001271751	0	-
chr1	247697141	247698141	NM_198074	0	-
chr4	9330636	9331636	NM_001242327	0	+
chr1	121106151	121107151	NM_001271887	0	+
chr17	7742234	7743234	NM_001080424	0	+
chr7	142635602	142636602	NM_178829	0	+
chr1	247876057	247877057	NM_001005286	0	-
chr2	113669547	113670547	NM_173204	0	+
chr20	2902852	2903852	NM_080841	0	+
chr1	200181655	200182655	NM_001105517	0	+
chr5	95158577	95159577	NM_001243658	0	-
chr22	37882478	37883478	NM_002405	0	-
chr9	73029573	73030573	NM_001206	0	-
chr14	20402766	20403766	NM_001004063	0	+
chr14	101351184	101352184	NM_001134888	0	-
chr22	25594824	25595824	NM_004076	0	+
chr19	17516384	17517384	NM_004335	0	-
chr7	149569056	149570056	NM_001100592	0	+
chr11	45867668	45868668	NM_001127457	0	+
chr17	64225556	64226556	NM_000042	0	-
chr6	31689511	31690511	NM_025261	0	-
chr1	160050359	160051359	NM_004983	0	+
chr17	56269088	56270088	NM_000502	0	+
chr6	26103175	26104175	NM_003542	0	+
chr6	163147163	163148163	NM_152410	0	+
chr2	119698744	119699744	NM_006770	0	+
chr7	98805089	98806089	NM_001145715	0	-
chr19	35628731	35629731	NM_021902	0	+
chr16	85146114	85147114	NM_198491	0	-
chr12	25150373	25151373	NM_001101339	0	-
chr2	240969846	240970846	NM_001005853	0	-
chr13	45775175	45776175	NM_198404	0	-
chr1	67266942	67267942	NM_005478	0	-
chr20	31331814	31332814	NM_053041	0	-
chr14	94942670	94943670	NM_175739	0	-
chrY	22736610	22737610	NM_004681	0	+
chr10	90345518	90346518	NM_001010939	0	+
chr16	71559153	71560153	NM_001166395	0	+
chr20	31804134	31805134	NM_178466	0	+
chr6	149806148	149807148	NM_207360	0	-
chr1	111174096	111175096	NM_001204269	0	-
chr11	88910039	88911039	NM_000372	0	+
chr22	25422940	25423940	NM_001145206	0	+
chr8	91095107	91096107	NM_004929	0	-
chr6	33042702	33043702	NM_002121	0	+
chr11	59806747	59807747	NM_173801	0	+
chr6	74404513	74405513	NM_133493	0	+
chr2	15730744	15731744	NM_004939	0	+
chr17	79881444	79882444	NM_032711	0	-
chr17	39387714	39388714	NM_031962	0	+
chr14	22102998	22103998	NM_001005466	0	-
chr7	143791200	143792200	NM_001004135	0	+
chr22	36635689	36636689	NM_030882	0	-
chr16	66994131	66995131	NM_001185177	0	+
chr17	40686950	40687950	NM_000263	0	+
chr21	46046039	46047039	NM_198690	0	+
chr17	4689729	4690729	NM_182566	0	-
chr11	312990	313990	NM_003641	0	+
chr9	77503010	77504010	NM_017662	0	-
chr4	156298122	156299122	NM_001039580	0	-
chr2	239007950	239008950	NM_194312	0	+
chrX	135863503	135864503	NM_004840	0	-
chr8	24297508	24298508	NM_003817	0	+
chr1	12850545	12851545	NM_023013	0	+
chr15	75574181	75575181	NM_001145224	0	+
chr10	81271356	81272356	NM_001099692	0	+
chr4	69961192	69962192	NM_001074	0	+
chr7	143966392	143967392	NM_198495	0	-
chr12	6745297	6746297	NM_020400	0	-
chr6	55740375	55741375	NM_021073	0	-
chrX	130677047	130678047	NM_001004486	0	+
chr1	204329057	204330057	NM_014935	0	-
chr18	24445716	24446716	NM_001650	0	-
chr1	158301321	158302321	NM_001764	0	-
chr3	44915097	44916097	NM_003241	0	+
chr6	35765121	35766121	NM_001252598	0	-
chr3	48471460	48472460	NM_001130082	0	-
chr14	45430415	45431415	NM_015091	0	+
chr11	125657005	125658005	NM_001129883	0	+
chr7	144014217	144015217	NM_001005287	0	+
chr10	82166584	82167584	NM_001243779	0	+
chr19	55360897	55361897	NM_001242867	0	+
chrX	142804516	142805516	NM_001009615	0	-
chr19	42211529	42212529	NM_004363	0	+
chr10	30918647	30919647	NM_183058	0	-
chr11	89609185	89610185	NM_001164397	0	-
chr18	28742819	28743819	NM_024421	0	-
chr5	180793287	180794287	NM_001005277	0	+
chr4	87770416	87771416	NM_197965	0	-
chr14	101036131	101037131	NM_020836	0	-
chr1	43751250	43752250	NM_182517	0	-
chr10	69864873	69865873	NM_001256267	0	+
chr13	42613171	42614171	NM_001204504	0	+
chr18	61636262	61637262	NM_001031848	0	+
chr5	147442534	147443534	NM_006846	0	+
chr8	86789306	86790306	NM_172239	0	-
chr14	103591663	103592663	NM_006291	0	+
chr15	66796430	66797430	NM_017975	0	+
chr10	74714510	74715510	NM_032562	0	-
chr7	36764154	36765154	NM_001637	0	-
chr1	24438665	24439665	NM_152372	0	-
chr2	111230652	111231652	NM_001205288	0	-
chr5	96478520	96479520	NM_153234	0	-
chr16	25227284	25228284	NM_001169	0	+
chr4	70361626	70362626	NM_021139	0	-
chrX	140990641	140991641	NM_005462	0	+
chr5	135701164	135702164	NM_020389	0	-
chr1	248790429	248791429	NM_001001964	0	-
chr20	4990939	4991939	NM_203327	0	-
chr17	41836156	41837156	NM_025237	0	-
chr1	169863100	169864100	NM_181093	0	-
chr9	71649478	71650478	NM_001161706	0	+
chr11	18432852	18433852	NM_017448	0	+
chr11	85397320	85398320	NM_152723	0	-
chr12	7281966	7282966	NM_014718	0	+
chr6	130544099	130545099	NM_001017373	0	-
chr4	100140403	100141403	NM_000672	0	-
chr14	95046705	95047705	NM_000624	0	+
chr3	52479043	52480043	NM_020163	0	-
chr15	85426912	85427912	NM_201651	0	+
chr1	156588085	156589085	NM_021817	0	+
chr12	4698243	4699243	NM_003845	0	+
chr11	7505599	7506599	NM_198474	0	+
chr1	6683924	6684924	NM_001195753	0	+
chr6	116989973	116990973	NM_145062	0	-
chr1	104238912	104239912	NM_004038	0	-
chr19	54414990	54415990	NM_031896	0	+
chr5	124080805	124081805	NM_020747	0	-
chr9	140121017	140122017	NM_001190228	0	+
chrX	144901865	144902865	NM_001144008	0	+
chr4	74300932	74301932	NM_001134	0	+
chr2	219471487	219472487	NM_032726	0	+
chr6	24356130	24357130	NM_181337	0	+
chr17	42345502	42346502	NM_000342	0	-
chr19	49176264	49177264	NM_145807	0	-
chr1	182369751	182370751	NM_172000	0	-
chr9	14722715	14723715	NM_005454	0	-
chr6	153070931	153071931	NM_003381	0	+
chr7	150412644	150413644	NM_130759	0	+
chr3	48263836	48264836	NM_004345	0	+
chr8	67974562	67975562	NM_006837	0	-
chrX	13062917	13063917	NM_174901	0	-
chr16	75150670	75151670	NM_194436	0	-
chr12	67072925	67073925	NM_001178074	0	-
chr1	159924044	159925044	NM_001146173	0	-
chr12	25204180	25205180	NM_001204127	0	+
chr4	190987866	190988866	NM_012147	0	+
chr7	44039488	44040488	NM_175064	0	+
chr16	29673539	29674539	NM_003123	0	+
chr12	15474190	15475190	NM_002848	0	+
chr6	76782335	76783335	NM_001563	0	-
chr11	55109676	55110676	NM_001005274	0	+
chrX	153447084	153448084	NM_001048181	0	+
chrX	151083708	151084708	NM_002362	0	+
chr19	55013012	55014012	NM_021270	0	+
chr11	101787253	101788253	NM_178127	0	-
chr11	36588562	36589562	NM_000448	0	+
chr10	24496719	24497719	NM_001098501	0	+
chr11	57797424	57798424	NM_001005186	0	+
chr2	241737229	241738229	NM_004321	0	-
chr8	27115903	27116903	NM_030795	0	-
chr19	37663615	37664615	NM_152655	0	-
chr7	44794786	44795786	NM_174929	0	+
chr4	76957350	76958350	NM_005409	0	-
chr1	153958853	153959853	NM_002870	0	-
chr9	27108146	27109146	NM_000459	0	+
chr3	122295448	122296448	NM_001113523	0	+
chr7	73623086	73624086	NM_032464	0	+
chr9	70429731	70430731	NM_199244	0	-
chr6	26123372	26124372	NM_003512	0	+
chr6	29273466	29274466	NM_030946	0	+
chr4	111563279	111564279	NM_153426	0	-
chr17	9694614	9695614	NM_001220493	0	-
chr11	104893895	104894895	NM_001136112	0	-
chr11	67776789	67777789	NM_001030010	0	+
chr7	55432140	55433140	NM_018697	0	+
chr9	21482312	21483312	NM_176891	0	-
chr1	33841194	33842194	NM_198040	0	-
chr5	176783843	176784843	NM_006480	0	+
chr1	151319769	151320769	NM_001025603	0	-
chrX	54945995	54946995	NM_001039705	0	+
chr22	20461786	20462786	NM_015672	0	-
chr19	43422076	43423076	NM_002782	0	-
chr19	42081530	42082530	NM_033543	0	+
chr9	35618424	35619424	NM_001782	0	-
chr11	71899601	71900601	NM_016725	0	+
chr20	55098784	55099784	NM_001012971	0	+
chr2	219696512	219697512	NM_017431	0	-
chrX	43832921	43833921	NM_000266	0	-
chr12	10962767	10963767	NM_023917	0	-
chr6	26250835	26251835	NM_021018	0	-
chr11	60719257	60720257	NM_016582	0	-
chrX	50652734	50653734	NM_005448	0	+
chr22	24032047	24033047	NM_153615	0	+
chr4	100065449	100066449	NM_000670	0	-
chr3	186357148	186358148	NM_014375	0	+
chr11	114466484	114467484	NM_001077639	0	-
chrX	34150447	34151447	NM_203408	0	-
chr3	112218408	112219408	NM_001085357	0	-
chr17	39023462	39024462	NM_000223	0	-
chr12	7245043	7246043	NM_001733	0	-
chr10	47893022	47894022	NM_018232	0	+
chr15	85201802	85202802	NM_205858	0	-
chr20	36973813	36974813	NM_004139	0	+
chr8	41504878	41505878	NM_152568	0	-
chr15	43877090	43878090	NM_014659	0	-
chr2	172291312	172292312	NM_024770	0	-
chrX	134953994	134954994	NM_001172288	0	-
chr2	29203163	29204163	NM_199280	0	+
chr15	76304785	76305785	NM_138573	0	-
chr1	196787860	196788860	NM_002113	0	+
chr1	179850176	179851176	NM_015602	0	+
chr14	105531754	105532754	NM_013345	0	-
chr1	161059385	161060385	NM_030916	0	-
chr16	1843734	1844734	NM_001146006	0	-
chr1	192543856	192544856	NM_002922	0	+
chr4	165898818	165899818	NM_001012414	0	-
chr22	29457907	29458907	NM_015370	0	-
chr19	9325547	9326547	NM_001005191	0	-
chr2	75058781	75059781	NM_000189	0	+
chrX	48241967	48242967	NM_175729	0	+
chr9	21408145	21409145	NM_002170	0	+
chr22	37416224	37417224	NM_001270483	0	-
chr5	169724822	169725822	NM_005565	0	-
chr4	38784611	38785611	NM_030956	0	-
chr1	248005198	248006198	NM_001001959	0	-
chr15	42786503	42787503	NM_130798	0	+
chr4	175838508	175839508	NM_001130703	0	+
chr11	125752508	125753508	NM_145014	0	+
chr6	29406715	29407715	NM_013941	0	+
chr8	15095792	15096792	NM_139167	0	-
chr12	323371	324371	NM_001122848	0	-
chr1	247711450	247712450	NM_145278	0	+
chr12	55863922	55864922	NM_001005499	0	-
chr20	35503569	35504569	NM_080628	0	+
chr6	114384041	114385041	NM_153612	0	-
chr6	33548070	33549070	NM_001188	0	-
chr17	67138015	67139015	NM_080284	0	-
chr12	102512361	102513361	NM_024057	0	-
chr17	42466873	42467873	NM_000419	0	-
chr12	113415273	113416273	NM_016817	0	+
chr17	41856802	41857802	NM_001136483	0	+
chr11	1650032	1651032	NM_001001480	0	+
chr12	13256630	13257630	NM_001080555	0	-
chr9	35040101	35041101	NM_001040412	0	+
chr4	70080449	70081449	NM_001073	0	-
chr6	134209259	134210259	NM_003206	0	+
chrX	101853275	101854275	NM_001199818	0	+
chr8	74902563	74903563	NM_001195797	0	+
chr14	94919122	94920122	NM_001080451	0	-
chr3	10334631	10335631	NM_001134946	0	-
chr7	99277621	99278621	NM_001190484	0	-
chr1	205326218	205327218	NM_001271865	0	-
chr2	11272178	11273178	NM_182500	0	+
chr1	32281580	32282580	NM_144569	0	-
chr6	89941007	89942007	NM_001267582	0	-
chr6	32339656	32340656	NM_006781	0	-
chr2	38892051	38893051	NM_138801	0	+
chr2	85555419	85556419	NM_001206840	0	-
chr8	117949463	117950463	NM_001025357	0	+
chr1	117543371	117544371	NM_001256111	0	+
chr11	110583912	110584912	NM_001258416	0	-
chr4	15964859	15965859	NM_031950	0	-
chr16	57575600	57576600	NM_153837	0	+
chr11	5371737	5372737	NM_001004750	0	+
chr11	65381720	65382720	NM_002419	0	-
chr19	3879617	3880617	NM_033064	0	+
chrX	53077505	53078505	NM_018969	0	+
chr4	100736980	100737980	NM_014395	0	+
chrY	1336692	1337692	NM_172245	0	+
chr7	143956721	143957721	NM_001005328	0	-
chr11	105010461	105011461	NM_021571	0	-
chrX	51074082	51075082	NM_153183	0	+
chr6	36915038	36916038	NM_001199159	0	+
chr19	4338847	4339847	NM_001013841	0	-
chr11	124622109	124623109	NM_014312	0	-
chr10	118186423	118187423	NM_001011709	0	+
chr8	65491794	65492794	NM_152414	0	+
chr10	48214723	48215723	NM_001190810	0	+
chr5	139682689	139683689	NM_002622	0	-
chr11	6462254	6463254	NM_000613	0	-
chr2	231279870	231280870	NM_001206702	0	+
chr18	28897051	28898051	NM_001942	0	+
chr19	57988938	57989938	NM_001144068	0	-
chr17	38911584	38912584	NM_181534	0	-
chr1	167059868	167060868	NM_005814	0	-
chr16	89043504	89044504	NM_005187	0	-
chr2	149893980	149894980	NM_177964	0	+
chrY	59099456	59100456	NM_005840	0	+
chr17	38860002	38861002	NM_019016	0	-
chr11	5276011	5277011	NM_000184	0	-
chr2	150444330	150445330	NM_015702	0	-
chr6	39290330	39291330	NM_001135105	0	-
chr1	203462270	203463270	NM_014359	0	+
chr6	37225931	37226931	NM_001162900	0	-
chr4	84206067	84207067	NM_015697	0	-
chr1	248549909	248550909	NM_001005471	0	+
chrX	151922364	151923364	NM_175743	0	-
chr9	117692875	117693875	NM_001252290	0	-
chrX	154250998	154251998	NM_000132	0	-
chr20	44485219	44486219	NM_080752	0	+
chr16	11363160	11364160	NM_005425	0	-
chrX	52533303	52534303	NM_001097594	0	-
chr9	72434730	72435730	NM_001010940	0	+
chr19	9295269	9296269	NM_175883	0	+
chr12	53496273	53497273	NM_003578	0	+
chr2	179672150	179673150	NM_003319	0	-
chr4	186697066	186698066	NM_001145673	0	-
chr4	26584545	26585545	NM_018317	0	+
chr21	31655276	31656276	NM_001085455	0	-
chr14	25078926	25079926	NM_033423	0	-
chr2	70189397	70190397	NM_152792	0	-
chr6	30593614	30594614	NM_001254952	0	+
chr16	616031	617031	NM_176677	0	+
chr4	39034041	39035041	NM_024943	0	-
chr9	140142222	140143222	NM_001001710	0	-
chr19	40919271	40920271	NM_181882	0	-
chr7	63666580	63667580	NM_001159524	0	+
chr17	21307447	21308447	NM_001194958	0	+
chr7	47988071	47989071	NM_138295	0	-
chr6	131957441	131958441	NM_005021	0	+
chr1	151345210	151346210	NM_001258289	0	-
chr15	93442550	93443550	NM_001042572	0	+
chr5	147690989	147691989	NM_032566	0	+
chr12	7340758	7341758	NM_001131026	0	+
chr12	21487832	21488832	NM_021094	0	-
chr9	35870398	35871398	NM_001004487	0	-
chr12	29650619	29651619	NM_183378	0	-
chr19	13213974	13214974	NM_005583	0	-
chr10	17269257	17270257	NM_003380	0	+
chr12	10182275	10183275	NM_207345	0	+
chr20	52687304	52688304	NM_003657	0	-
chr4	70725870	70726870	NM_005420	0	-
chr1	153174918	153175918	NM_001010857	0	+
chr7	87936228	87937228	NM_001205316	0	-
chr9	73736514	73737514	NM_001007471	0	-
chr12	85430055	85431055	NM_001100917	0	-
chr19	5913192	5914192	NM_004058	0	+
chr21	31710012	31711012	NM_001077711	0	-
chr5	149492935	149493935	NM_005211	0	-
chr16	57391694	57392694	NM_002990	0	+
chrX	120100198	120101198	NM_001080143	0	-
chr20	50419048	50420048	NM_020436	0	-
chr2	241630261	241631261	NM_198998	0	+
chr4	88244056	88245056	NM_178135	0	-
chr3	183748331	183749331	NM_182537	0	+
chr3	128778644	128779644	NM_000174	0	+
chr6	31637727	31638727	NM_021221	0	+
chr5	42755919	42756919	NM_001134848	0	+
chr2	31440411	31441411	NM_001145122	0	-
chr1	156399184	156400184	NM_006365	0	-
chr3	8811300	8812300	NM_000916	0	-
chr11	44116098	44117098	NM_001178083	0	+
chr1	153013594	153014594	NM_006945	0	-
chr8	7344242	7345242	NM_152250	0	+
chr15	24919540	24920540	NM_018958	0	+
chr12	9885895	9886895	NM_001253750	0	-
chr3	195942382	195943382	NM_152672	0	+
chr11	8832224	8833224	NM_213618	0	-
chr6	32604182	32605182	NM_002122	0	+
chr11	46408107	46409107	NM_000741	0	-
chr17	46682334	46683334	NM_018952	0	-
chr7	74187308	74188308	NM_000265	0	+
chr2	27504296	27505296	NM_187841	0	+
chr19	32082186	32083186	NM_001205273	0	+
chr1	152297679	152298679	NM_002016	0	-
chr10	106088750	106089750	NM_001272012	0	-
chr10	127569884	127570884	NM_018180	0	-
chr1	207668472	207669472	NM_000573	0	+
chr14	74025651	74026651	NM_001220484	0	-
chrX	27763925	27764925	NM_001136533	0	+
chr1	27998724	27999724	NM_022872	0	-
chrY	1404508	1405508	NM_002183	0	+
chrX	51635697	51636697	NM_001005333	0	+
chr19	49371884	49372884	NM_020904	0	-
chrX	120080733	120081733	NM_001080142	0	-
chr12	13348601	13349601	NM_001423	0	+
chr18	28955739	28956739	NM_177986	0	+
chrX	128871945	128872945	NM_003399	0	+
chr6	42787793	42788793	NM_015349	0	+
chr16	23724821	23725821	NM_033266	0	-
chr19	43773682	43774682	NM_002784	0	-
chr11	118271103	118272103	NM_006476	0	+
chrX	38659684	38660684	NM_001098790	0	+
chr12	8665135	8666135	NM_080387	0	+
chr4	100242572	100243572	NM_000668	0	-
chr14	88470467	88471467	NM_003608	0	+
chr14	23588820	23589820	NM_001805	0	-
chr7	134211343	134212343	NM_020299	0	+
chr8	133878204	133879204	NM_003235	0	+
chr7	140102842	140103842	NM_001008749	0	+
chr10	72545157	72546157	NM_152710	0	-
chr9	103946316	103947316	NM_017753	0	+
chrX	52260363	52261363	NM_001097594	0	-
chr3	11293384	11294384	NM_000861	0	+
chrX	23017077	23018077	NM_182699	0	+
chr1	26643410	26644410	NM_001803	0	+
chr14	21213098	21214098	NM_006683	0	+
chr1	45988562	45989562	NM_001202431	0	-
chr1	89664633	89665633	NM_052941	0	-
chr2	29297127	29298127	NM_001029883	0	-
chr1	47263669	47264669	NM_000779	0	+
chr11	277569	278569	NM_138329	0	+
chr1	16763919	16764919	NM_198546	0	-
chr1	155006257	155007257	NM_144622	0	-
chr17	74639894	74640894	NM_018414	0	-
chr19	109678	110678	NM_001005240	0	+
chr16	2836708	2837708	NM_152891	0	-
chr19	55998869	55999869	NM_001144950	0	+
chr5	41071444	41072444	NM_173489	0	-
chr7	130125015	130126015	NM_001253901	0	+
chr5	175395545	175396545	NM_032361	0	-
chrX	134653554	134654554	NM_182540	0	+
chr5	23506723	23507723	NM_020227	0	+
chr1	63988944	63989944	NM_001206739	0	-
chr15	50558162	50559162	NM_002112	0	-
chr11	4936893	4937893	NM_001005238	0	-
chr4	129209984	129210984	NM_006320	0	-
chr11	1619524	1620524	NM_001004325	0	-
chr17	39393269	39394269	NM_031963	0	+
chr2	225266711	225267711	NM_001122779	0	-
chr12	53228077	53229077	NM_175834	0	-
chr4	493442	494442	NM_133474	0	-
chr3	172241297	172242297	NM_001190942	0	-
chr19	44668214	44669214	NM_001146220	0	+
chr10	5541533	5542533	NM_017422	0	-
chrX	153408724	153409724	NM_020061	0	+
chr1	248057888	248058888	NM_001001957	0	+
chrX	2957274	2958274	NM_001201538	0	+
chr10	74869209	74870209	NM_015901	0	+
chr17	6658155	6659155	NM_199139	0	+
chr21	31852636	31853636	NM_181607	0	-
chrX	7136471	7137471	NM_000351	0	+
chr2	61245365	61246365	NM_144709	0	-
chr8	11350520	11351520	NM_001715	0	+
chr3	149191367	149192367	NM_004617	0	+
chr17	10372876	10373876	NM_017533	0	-
chr6	46889714	46890714	NM_001098518	0	-
chrX	100804513	100805513	NM_016608	0	+
chr3	38835501	38836501	NM_006514	0	-
chr1	171282485	171283485	NM_002022	0	+
chr2	190044605	190045605	NM_000393	0	-
chr11	56230877	56231877	NM_001004743	0	-
chr11	102745764	102746764	NM_002426	0	-
chr19	36392381	36393381	NM_014266	0	+
chrX	12155584	12156584	NM_014728	0	+
chr13	32312678	32313678	NM_130806	0	+
chr10	70846827	70847827	NM_002727	0	+
chr6	33771793	33772793	NM_001040109	0	-
chr19	44174498	44175498	NM_001005377	0	-
chr2	97307573	97308573	NM_001113382	0	+
chr11	61975139	61976139	NM_002407	0	+
chr19	13987062	13988062	NM_001098622	0	+
chr11	57507721	57508721	NM_170746	0	+
chr11	192079	193079	NM_145651	0	+
chr19	57678856	57679856	NM_001012729	0	-
chr10	99161127	99162127	NM_015179	0	-
chr16	31493438	31494438	NM_003041	0	+
chrX	102983552	102984552	NM_001024452	0	-
chr12	10459416	10460416	NM_002262	0	+
chr5	131992864	131993864	NM_002188	0	+
chr3	160393947	160394947	NM_025047	0	+
chr19	12074868	12075868	NM_001012753	0	+
chr3	119498330	119499330	NM_003889	0	+
chr20	29896388	29897388	NM_001037731	0	-
chr5	6447735	6448735	NM_001145161	0	+
chr9	70916782	70917782	NM_199135	0	+
chr7	39016608	39017608	NM_001166018	0	+
chrX	124097666	124098666	NM_001163278	0	-
chr6	42530759	42531759	NM_001184801	0	+
chr1	94586705	94587705	NM_000350	0	-
chr20	3149207	3150207	NM_014731	0	-
chr15	27110865	27111865	NM_000810	0	+
chrY	16098388	16099388	NM_181880	0	-
chr4	152197324	152198324	NM_183375	0	+
chr4	69536494	69537494	NM_001076	0	-
[truncated: 4,239 more rows]

## Sheet: Upstream_CGI_lncRNA
chr21	43944814	43945814	DB451987	0	-
chr5	99743623	99744623	TCONS_00010754	0	+
chr6	149285813	149286813	DB452100	0	-
chr3	123409097	123410097	ENST00000515464.1	0	+
chr8	112039662	112040662	ENST00000524283.1	0	-
chr13	43501029	43502029	BC033984	1	+
chr22	18779474	18780474	NR_003267	1	-
chr3	88417571	88418571	TCONS_00006911	0	+
chr11	10169739	10170739	ENST00000532735.1	0	+
chr6	43115192	43116192	AK097717	1	-
chr4	171899989	171900989	DB443374	0	+
chr15	78883618	78884618	BC050469	0	-
chr4	27051307	27052307	NN8|chr4:26660186-26660405|	1	-
chr3	111215942	111216942	DB448602	0	-
chr3	51987918	51988918	AK094677	1	-
chr15	74926728	74927728	BX431070	0	+
chr1	106614869	106615869	ENST00000437803.1	0	+
chr5	162921064	162922064	BC035392	1	-
chr7	154994856	154995856	OTTHUMT00000322232	1	+
chr10	5592847	5593847	TCONS_00018419	0	-
chr1	112450958	112451958	ENST00000441125.1	0	+
chr1	3630862	3631862	ENST00000416554.1	0	-
chr1	208052418	208053418	OTTHUMT00000088900	1	-
chr3	185127216	185128216	DB492550	0	-
chr17	39656235	39657235	ENST00000411759.1	0	+
chr2	238058252	238059252	TCONS_00004059	0	+
chr11	62303784	62304784	ENST00000544108.1	0	+
chr20	18679349	18680349	BC042559	1	-
chr15	100888915	100889915	TCONS_00023559	0	+
chrY	58837501	58838501	TCONS_00017657	0	+
chr8	6115058	6116058	ENST00000519555.1	0	-
chr14	51815424	51816424	TCONS_00022500	0	+
chrX	102881420	102882420	OTTHUMT00000057735	1	-
chr19	31639782	31640782	NR_026894	1	+
chr11	62179162	62180162	TCONS_00019652	0	-
chr7	115851565	115852565	BC040208	1	-
chr17	29117725	29118725	BI859674	0	+
chr19	6193522	6194522	BG389839	0	-
chr3	106436169	106437169	TCONS_00006578	0	-
chr22	27187218	27188218	CR611171	1	+
chr9	112534323	112535323	ENST00000449258.1	0	-
chr11	102510885	102511885	TCONS_00019452	0	+
chr15	65248504	65249504	AK021773	1	-
chr22	50983844	50984844	ENST00000434237.1	0	+
chr9	86472883	86473883	ENST00000421734.1	0	+
chr3	52253028	52254028	AK127918	1	-
chr2	102094852	102095852	ENST00000427042.1	0	+
chr11	72950136	72951136	BX641058	1	+
chr2	79720490	79721490	BC033332	1	-
chrX	109839249	109840249	TCONS_00017362	0	-
chr2	217351919	217352919	ENST00000414135.1	0	-
chr7	128272069	128273069	TCONS_00014209	0	+
chr13	75320859	75321859	TCONS_00021835	0	+
chr5	10628337	10629337	ENST00000506304.1	0	-
chrX	115828156	115829156	OTTHUMT00000057990	1	-
chr19	13783527	13784527	DB441855	0	-
chr3	101543842	101544842	ENST00000490324.2	0	-
chr13	20160257	20161257	OTTHUMT00000044027	1	+
chr13	76586158	76587158	OTTHUMT00000045308	1	+
chr4	999614	1000614	TCONS_00007951	0	+
chr6	133072814	133073814	ENST00000430895.1	0	+
chr17	19239440	19240440	AL137568	1	-
chr6	42907101	42908101	OTTHUMT00000040563	1	+
chr4	70702486	70703486	AF143878	1	-
chr1	243707834	243708834	ENST00000439849.1	0	+
chr7	137002338	137003338	AK094915	1	+
chr4	59878291	59879291	ENST00000509782.1	0	+
chr12	91068065	91069065	TCONS_00020514	0	+
chr8	144715926	144716926	ENST00000524808.1	0	-
chr9	33730117	33731117	TCONS_00016567	0	+
chr11	84646733	84647733	ENST00000532123.1	0	+
chr1	38657716	38658716	TCONS_00000895	0	+
chr3	31417533	31418533	CR627096	1	-
chr11	30105890	30106890	ENST00000527819.1	0	-
chr5	166595406	166596406	BC040885	1	-
chrX	102195489	102196489	ENST00000413528.1	0	-
chr8	102697775	102698775	ENST00000518749.1	0	+
chr9	98891424	98892424	TCONS_00016089	0	+
chr4	188570621	188571621	ENST00000509212.1	0	+
chr17	42616217	42617217	hTF37365	1	+
chr10	13456201	13457201	OTTHUMT00000046861	1	+
chr6	153188667	153189667	TCONS_00012335	0	-
chr1	21741814	21742814	OTTHUMT00000008192	1	+
chr11	131122316	131123316	OTTHUMT00000141935	1	+
chrX	99928124	99929124	AK098473	1	+
chr15	61472447	61473447	DB459288	0	+
chr1	231467017	231468017	AK095163	1	-
chr19	54945878	54946878	ENST00000457113.1	0	-
chr10	131566107	131567107	OTTHUMT00000051013	1	+
chr2	154121026	154122026	TCONS_00003906	0	+
chr3	8619316	8620316	AK130986	1	-
chr10	89840364	89841364	TCONS_00018569	0	-
chr1	211356446	211357446	OTTHUMT00000098617	1	-
chr7	102612968	102613968	BC036938	1	+
chr6	26493960	26494960	TCONS_00011746	0	+
chr2	160241878	160242878	ENST00000420020.1	0	+
chr1	177319721	177320721	OTTHUMT00000098153	1	+
chr6	160903565	160904565	DB451471	0	+
chr3	193787014	193788014	TCONS_00007063	0	+
chr5	148821883	148822883	NN6|chr5:148801832-148802076|	1	-
chr1	222238105	222239105	OTTHUMT00000091113	1	-
chr22	23837524	23838524	TCONS_00029776	0	+
chr15	85166468	85167468	AL109959	1	-
chr2	22599465	22600465	OTTHUMT00000324041	1	+
chr16	27278525	27279525	BC044845	1	+
chr5	25318942	25319942	BC036004	1	+
chr5	1938886	1939886	ENST00000513419.1	0	+
chr13	74804593	74805593	OTTHUMT00000045273	1	+
chr9	44183417	44184417	TCONS_00016323	0	-
chr12	46803576	46804576	TCONS_00021112	0	+
chr7	117644099	117645099	OTTHUMT00000316690	1	-
chr5	9077689	9078689	AF056424	1	+
chr8	27613246	27614246	CD517435	0	+
chr6	139795733	139796733	AK123801	1	-
chr2	169642936	169643936	BC035245	1	-
chr18	52655468	52656468	DB447767	0	-
chr8	88938489	88939489	TCONS_00015067	0	-
chr20	54242609	54243609	TCONS_00028446	0	-
chr3	15045898	15046898	hTF27147	1	-
chr7	153756646	153757646	ENST00000425591.1	0	-
chr4	131728665	131729665	BC042524	1	+
chr22	50294875	50295875	AK126604	0	+
chr11	117072630	117073630	AK026219	1	-
chr20	12929985	12930985	OTTHUMT00000078028	1	+
chr5	84724520	84725520	ENST00000505572.1	0	+
chr3	12915997	12916997	TCONS_00005948	0	+
chr3	44481424	44482424	ENST00000500374.1	0	+
chr22	48408497	48409497	TCONS_00029621	0	+
chr6	2243111	2244111	ENST00000500716.1	0	+
chrX	139871023	139872023	BC042953	1	+
chr3	171618530	171619530	ENST00000449106.1	0	-
chr16	66048221	66049221	TCONS_00024700	0	-
chr21	30564800	30565800	NR_027072	1	+
chr20	62583736	62584736	NR_027287	1	+
chr1	85100703	85101703	NR_027379	1	-
chr2	144413748	144414748	ENST00000413315.1	0	-
chr2	67149589	67150589	OTTHUMT00000328261	1	-
chr3	194425277	194426277	ENST00000439479.1	0	+
chr1	147688214	147689214	ENST00000424741.1	0	+
chr1	156631216	156632216	ENST00000448869.1	0	-
chr19	6655385	6656385	TCONS_00026873	0	+
chr21	42934885	42935885	ENST00000415820.1	0	-
chr1	246934602	246935602	BC028406	1	+
chrX	40230991	40231991	NN7|chrX:40115674-40115935|	1	-
chr12	126909536	126910536	ENST00000544419.1	0	+
chr1	204109535	204110535	BC038769	1	+
chr14	64214050	64215050	TCONS_00022768	0	-
chr5	110560587	110561587	DB468670	0	-
chr4	185303530	185304530	TCONS_00008692	0	-
chr4	27141673	27142673	ENST00000506878.1	0	-
chrY	23756552	23757552	LIT1113__TTTY13	1	-
chr2	177708327	177709327	TCONS_00004508	0	-
chr1	90740120	90741120	hTF33090	1	+
chr21	32361891	32362891	TCONS_00029109	0	-
chr4	54524375	54525375	ENST00000508112.1	0	+
chr16	64188072	64189072	BC037818	1	+
chr17	1242628	1243628	TCONS_00025268	0	+
chr20	57486241	57487241	Z70769	1	-
chr2	191881680	191882680	ENST00000431351.1	0	+
chr6	148478197	148479197	TCONS_00012328	0	-
chr19	46712498	46713498	AL137376	1	+
chr3	107757292	107758292	AK057598	1	-
chr5	89684928	89685928	BC031323	1	-
chrY	1469814	1470814	ENSTR0000419737.1	0	+
chr1	246273628	246274628	ENST00000451926.1	0	+
chr11	76467328	76468328	TCONS_00019397	0	+
chr10	66550023	66551023	DB488481	0	-
chr16	21311169	21312169	NR_026675	1	+
chr4	15857611	15858611	TCONS_00008443	0	-
chr5	104434174	104435174	NR_000039	1	+
chr9	130576264	130577264	BQ230689	0	-
chr3	174833032	174834032	ENST00000453180.1	0	-
chr21	37376635	37377635	OTTHUMT00000194413	1	+
chrX	102785819	102786819	TCONS_00017356	0	-
chr2	309379	310379	OTTHUMT00000322388	1	-
chr8	75014751	75015751	ENST00000522498.1	0	+
chr1	4036028	4037028	TCONS_00001926	0	+
chr4	103697193	103698193	AK098632	1	+
chr16	706194	707194	CR594528	1	-
chr17	895643	896643	TCONS_00025267	0	+
chr12	94650462	94651462	BU428874	0	-
chr1	48153134	48154134	OTTHUMT00000021838	1	+
chrY	6111651	6112651	ENST00000451467.1	0	-
chr8	73959984	73960984	BM838064	0	-
chr2	218474681	218475681	NN2|chr2:218182707-218182926|	1	-
chr5	124051884	124052884	ENST00000503061.1	0	+
chr4	146124660	146125660	TCONS_00008604	0	-
chr11	125744423	125745423	BC012364	1	-
chr8	84314992	84315992	BC038578	1	+
chr8	143072635	143073635	TCONS_00014881	0	+
chr7	55755725	55756725	NR_027340	1	-
chr9	27390732	27391732	ENST00000448858.1	0	+
chr20	33029830	33030830	ENST00000454205.1	0	-
chr10	112873075	112874075	TCONS_00018335	0	+
chr1	685396	686396	OTTHUMT00000006890	1	-
chr5	4805882	4806882	ENST00000506059.1	0	-
chr3	8612467	8613467	NR_024065	1	+
chr1	44515786	44516786	ENST00000453688.1	0	+
chrX	1690556	1691556	TCONS_00017120	0	+
chr14	32019114	32020114	TCONS_00022459	0	+
chr20	56647126	56648126	OTTHUMT00000079863	1	-
chr5	17443119	17444119	ENST00000503267.1	0	+
chr2	37501053	37502053	BC043642	0	+
chr7	133759596	133760596	TCONS_00014218	0	+
chr7	148322542	148323542	TCONS_00013994	0	-
chr21	19858917	19859917	ENST00000455391.1	0	-
chr11	59709363	59710363	TCONS_00019094	0	+
chr21	17565788	17566788	ENST00000445461.1	0	+
chr18	63922089	63923089	TCONS_00026548	0	-
chr12	115150615	115151615	CR591392	1	+
chr7	134951028	134952028	TCONS_00013978	0	-
chr3	156164694	156165694	ENST00000467794.1	0	-
chr7	12611017	12612017	CR592342	1	-
chr10	58868602	58869602	TCONS_00018522	0	-
chr10	406894	407894	BX648123	1	+
chr15	59350969	59351969	CD518581	0	-
chr17	80315022	80316022	TCONS_00025784	0	-
chr7	56679598	56680598	TCONS_00013454	0	+
chr14	103766231	103767231	TCONS_00022894	0	-
chr8	140942415	140943415	AF220264	1	+
chr4	186286976	186287976	CA867779	0	+
chr5	92912162	92913162	hTF38602	1	-
chr3	164337782	164338782	TCONS_00006703	0	-
chr6	90628914	90629914	OTTHUMT00000041506	1	+
chr1	169278903	169279903	ENST00000432081.1	0	+
chrX	153233776	153234776	ENST00000438219.1	0	+
chr12	126843070	126844070	BC040862	1	+
chr7	48495224	48496224	BC036204	1	-
chr13	65216446	65217446	TCONS_00022046	0	-
chr6	98722021	98723021	OTTHUMT00000041583	1	+
chr10	29519260	29520260	TCONS_00018150	0	+
chr3	190511383	190512383	TCONS_00006734	0	-
chr1	45281505	45282505	TCONS_00002016	0	+
chr1	95783819	95784819	OTTHUMT00000030082	1	-
chr5	157850593	157851593	ENST00000517595.1	0	+
chr2	5412886	5413886	TCONS_00003553	0	+
chr10	44127012	44128012	ENST00000431956.1	0	-
chr5	1967208	1968208	ENST00000514519.1	0	+
chr1	45227849	45228849	ENST00000440985.1	0	-
chr10	43190483	43191483	ENST00000439913.1	0	+
chr6	40313890	40314890	ENST00000373171.2	0	-
chr1	38626360	38627360	TCONS_00001987	0	+
chr4	92523425	92524425	AK055271	1	+
chr3	81142794	81143794	ENST00000466625.1	0	+
chr11	77287689	77288689	TCONS_00020103	0	-
chr11	12944472	12945472	ENST00000454086.2	0	-
chr9	14024969	14025969	OTTHUMT00000051740	1	+
chr2	47042916	47043916	TCONS_00003669	0	+
chr2	43356103	43357103	TCONS_00003661	0	+
chr2	120482522	120483522	NN32|chr2:120198756-120198992|	1	-
chr1	244201627	244202627	hTF31124	1	-
chr12	78021963	78022963	hTF30592	1	+
chr7	130032937	130033937	TCONS_00013589	0	+
chr5	73247764	73248764	BC016740	1	+
chr8	53062380	53063380	ENST00000520496.1	0	+
chr22	30877743	30878743	LIT2098__syndecan	1	-
chr8	93522044	93523044	ENST00000521955.1	0	-
chr12	45875130	45876130	TCONS_00020765	0	-
chr18	68422514	68423514	TCONS_00026358	0	+
chr16	86755560	86756560	BC062224	1	-
chr6	149538061	149539061	BC041998	1	+
chr16	29301540	29302540	NR_002939	1	+
chr7	134367896	134368896	ENST00000422042.1	0	+
chr1	182054685	182055685	OTTHUMT00000090790	1	+
chr4	175444332	175445332	TCONS_00008338	0	+
chr8	25697651	25698651	ENST00000520386.1	0	-
chr9	36334969	36335969	OTTHUMT00000052421	1	-
chr10	80983280	80984280	hTF17645	1	-
chr20	5483436	5484436	OTTHUMT00000077879	1	-
chr13	49144479	49145479	TCONS_00022004	0	-
chrY	6316508	6317508	LIT1117__TTTY7	1	+
chr4	129792645	129793645	BI835611	0	-
chr12	132242592	132243592	AF087996	1	-
chr1	173523390	173524390	ENST00000431459.1	0	+
chr18	63672340	63673340	TCONS_00026547	0	-
chr21	27305612	27306612	ENST00000456904.1	0	+
chr5	134785303	134786303	ENST00000510230.1	0	+
chrX	40121169	40122169	AK123782	1	+
chr1	237167718	237168718	AF333388	1	-
chr8	93425873	93426873	ENST00000518042.1	0	-
chr7	27450782	27451782	OTTHUMT00000139052	1	+
chr3	81596024	81597024	AK093079	1	+
chr6	52530187	52531187	TCONS_00011839	0	+
chr1	165869592	165870592	ENST00000455257.1	0	-
chrX	139790923	139791923	NR_028345	1	+
chr22	26629666	26630666	DB457143	0	-
chr3	12602519	12603519	ENST00000447550.1	0	-
chr10	7138113	7139113	OTTHUMT00000046671	1	+
chr17	76614757	76615757	TCONS_00025773	0	-
chr6	88716726	88717726	TCONS_00011881	0	+
chr1	48695233	48696233	BC032417	1	-
chr11	29539623	29540623	ENST00000530389.1	0	+
chr16	14464123	14465123	CR593775	1	-
chr7	29025643	29026643	OTTHUMT00000328270	1	+
chr10	20885074	20886074	TCONS_00018683	0	+
chr5	53938385	53939385	AK095157	1	+
chr11	118875603	118876603	ENST00000531087.1	0	-
chr10	16563900	16564900	hTF23995	1	+
chr17	75261916	75262916	TCONS_00025502	0	+
chr8	23088428	23089428	ENST00000511929.2	0	-
chr10	91221372	91222372	ENST00000423474.1	0	+
chr15	39891107	39892107	AA374707	0	-
chr10	32569614	32570614	ENST00000419441.1	0	+
chr5	8660171	8661171	AF009312	1	-
chr2	200192358	200193358	CD245066	0	+
chr11	21838714	21839714	TCONS_00019255	0	+
chr17	9363561	9364561	ENST00000445617.1	0	+
chr7	87905316	87906316	ENST00000434733.1	0	+
chr21	44202343	44203343	ENST00000420273.1	0	-
chr11	131103432	131104432	OTTHUMT00000316004	1	+
chr7	116785612	116786612	AF400040	1	-
chr13	58247428	58248428	D55644	1	-
chr5	175563159	175564159	CR738091	0	+
chr3	122604359	122605359	NR_024618	1	+
chr11	3874842	3875842	ENST00000430222.1	0	+
chr3	179615017	179616017	ENST00000462801.1	0	+
chr2	147636476	147637476	OTTHUMT00000332203	1	+
chr3	107852894	107853894	TCONS_00006148	0	+
chr3	108854560	108855560	NR_033977	1	+
chr3	4891631	4892631	DB505491	0	-
chr2	172157685	172158685	TCONS_00004496	0	-
chr13	30597937	30598937	AL832444	1	-
chrX	109762539	109763539	NR_002718	1	+
chr14	74177486	74178486	BC014926	1	+
chr6	148458540	148459540	OTTHUMT00000042617	1	-
chr2	66463345	66464345	OTTHUMT00000328530	1	-
chr8	18948243	18949243	ENST00000518324.1	0	+
chr8	122696802	122697802	ENST00000518922.1	0	-
chr1	192536347	192537347	OTTHUMT00000098612	1	-
chr7	25399527	25400527	BC046494	1	-
chr1	212641085	212642085	OTTHUMT00000089295	1	-
chr5	180633120	180634120	ENST00000503314.1	0	-
chr21	24436813	24437813	ENST00000421604.1	0	+
chr9	94398627	94399627	NR_037489	1	-
chr7	44619720	44620720	BC001576	0	+
chr20	45530365	45531365	ENST00000414085.1	0	-
chr10	112305238	112306238	TCONS_00018334	0	+
chr8	26279109	26280109	ENST00000522547.1	0	+
chr21	31461034	31462034	AY063454	1	+
chr1	211664596	211665596	R84760	0	+
chr12	77088341	77089341	TCONS_00020848	0	-
chr10	32237685	32238685	DB488953	0	-
chr10	78711318	78712318	DB501158	0	+
chr5	141784943	141785943	BX538325	1	+
chr8	102150893	102151893	ENST00000518090.1	0	+
chr15	23095947	23096947	DB448506	0	+
chr15	26677520	26678520	OTTHUMT00000126741	1	+
chr7	128165278	128166278	TCONS_00013585	0	+
chr3	52333083	52334083	ENST00000467187.1	0	-
chr12	108909764	108910764	ENST00000502160.1	0	-
chr2	159541415	159542415	ENST00000449526.1	0	+
chr7	148659406	148660406	LIT2021__Y4	1	+
chr11	103509798	103510798	TCONS_00019740	0	-
chr10	70458545	70459545	AL080082	1	+
chr5	136069616	136070616	ENST00000502421.1	0	+
chr14	74681460	74682460	TCONS_00023132	0	-
chr2	205338560	205339560	ENST00000444017.1	0	-
chr5	146559486	146560486	TCONS_00010526	0	-
chr5	131762146	131763146	ENST00000422204.1	0	-
chr8	102140221	102141221	DB451137	0	+
chr1	3050273	3051273	ENST00000440516.1	0	-
chr9	35908479	35909479	NR_024283	1	+
chr20	11249483	11250483	OTTHUMT00000078014	1	-
chr13	78180651	78181651	ENST00000456280.1	0	-
chr5	31656325	31657325	ENST00000509750.1	0	+
chr3	39245726	39246726	TCONS_00005992	0	+
chr17	12609452	12610452	BC030770	1	-
chr9	90458659	90459659	NR_033405	1	+
chr10	76287606	76288606	ENST00000448214.1	0	-
chr22	46033125	46034125	TCONS_00029725	0	-
chr13	114631817	114632817	AK092053	1	-
chr2	205339079	205340079	ENST00000456384.1	0	+
chr7	149252258	149253258	TCONS_00014231	0	+
chr16	79238839	79239839	AK094336	1	-
chrX	54443728	54444728	DB488860	0	-
chrX	56643823	56644823	OTTHUMT00000056896	1	+
chr12	58286870	58287870	TCONS_00020446	0	+
chr1	143497343	143498343	OTTHUMT00000037981	1	+
chr4	185768200	185769200	NR_037867	1	-
chr2	54658980	54659980	TCONS_00003680	0	+
chr6	45525046	45526046	TCONS_00012731	0	-
chr4	169569738	169570738	ENST00000507842.1	0	-
chr5	7230451	7231451	DB446490	0	-
chr7	97934834	97935834	ENST00000485422.3	0	+
chr3	119146386	119147386	AK092064	1	+
chr20	5476925	5477925	TCONS_00028493	0	+
chr1	2115314	2116314	ENST00000333854.2	0	-
chr11	45391948	45392948	ENST00000528390.1	0	+
chr1	179558506	179559506	BC035790	1	+
chr5	90560495	90561495	TCONS_00010401	0	-
chr6	156139135	156140135	TCONS_00012339	0	-
chr7	119807399	119808399	ENST00000421825.1	0	+
chr5	79029333	79030333	AL832324	1	-
chr15	36632939	36633939	BC039355	1	+
chr11	1051610	1052610	BX647227	1	+
chr6	161339481	161340481	ENST00000443380.1	0	-
chr10	10504248	10505248	OTTHUMT00000046741	1	-
chr6	52609957	52610957	NR_033760	1	-
chr1	186419213	186420213	ENST00000429768.1	0	+
chr2	100018251	100019251	CD252005	0	+
chr20	17852283	17853283	TCONS_00028115	0	+
chr12	42852167	42853167	BC042722	0	+
chr1	168216668	168217668	NR_026844	1	-
chr17	30478590	30479590	NR_002222	1	-
chr10	74830101	74831101	ENST00000431293.1	0	+
chr20	23637027	23638027	OTTHUMT00000078342	1	-
chr1	24078824	24079824	BG676728	0	-
chr7	20180539	20181539	ENST00000439285.1	0	+
chr10	72165086	72166086	BC015007	1	-
chr13	51656936	51657936	OTTHUMT00000045013	1	+
chr12	103345732	103346732	TCONS_00020542	0	+
chr13	77709735	77710735	LIT3584__AY927590	1	+
chr19	28251757	28252757	CR749698	1	-
chr1	36858659	36859659	AK094688	0	+
chr16	89747722	89748722	TCONS_00024915	0	+
chr7	36068221	36069221	ENST00000446024.1	0	+
chr11	128053879	128054879	TCONS_00019800	0	-
chr14	100638515	100639515	TCONS_00022874	0	-
chr17	4389747	4390747	AK093870	0	-
chr7	134035543	134036543	ENST00000453087.1	0	-
chr10	110469275	110470275	OTTHUMT00000050244	1	+
chr1	5552037	5553037	BC042499	1	+
chr2	27974725	27975725	TCONS_00003617	0	+
chr13	89872813	89873813	OTTHUMT00000045424	1	-
chr16	79692378	79693378	TCONS_00024735	0	-
chr18	39100561	39101561	TCONS_00026183	0	-
chr5	23012157	23013157	ENST00000507674.1	0	+
chr1	41841341	41842341	ENST00000429109.1	0	-
chr12	103343390	103344390	TCONS_00020541	0	+
chr1	111866603	111867603	ENST00000426321.1	0	-
chr18	68001682	68002682	TCONS_00026637	0	+
chr10	96046827	96047827	CR624574	1	-
chr14	36682885	36683885	TCONS_00022468	0	+
chr12	50305646	50306646	NR_026948	1	-
chr15	65519035	65520035	AY944074	1	-
chr3	131176155	131177155	AK123415	1	-
chr8	13691959	13692959	TCONS_00014937	0	-
chr5	153865489	153866489	ENST00000518984.1	0	-
chr11	72064560	72065560	ENST00000537727.1	0	+
chr2	231330918	231331918	AF085934	1	-
chr20	61295070	61296070	AY927526	1	-
chr6	168397757	168398757	ENST00000414364.1	0	-
chr17	69198318	69199318	BC039327	1	-
chr12	52641232	52642232	BC042076	1	-
chr2	220369026	220370026	BG912452	0	-
chr7	155206824	155207824	TCONS_00014237	0	+
chr15	84294107	84295107	TCONS_00023491	0	+
chr12	15932002	15933002	ENST00000544015.1	0	+
chr20	30587083	30588083	AK123879	1	+
chr19	23206409	23207409	TCONS_00027709	0	-
chr7	88387114	88388114	DB494353	0	-
chr4	135547788	135548788	TCONS_00008256	0	+
chr12	6992845	6993845	LIT2102__destrin-2	1	+
chr3	72599703	72600703	ENST00000478745.1	0	-
chr14	96038941	96039941	BC038791	1	+
chr4	53545775	53546775	CR624294	1	+
chr6	136663354	136664354	AJ420543	1	-
chr20	62078404	62079404	ENST00000436263.1	0	+
chr8	37636983	37637983	NN2|chr8:37755925-37756141|	1	-
chr16	48653151	48654151	TCONS_00024384	0	+
chr2	23604126	23605126	OTTHUMT00000324283	1	-
chr5	9853488	9854488	DB456037	0	+
chr1	53655725	53656725	TCONS_00000942	0	+
chr1	53732607	53733607	ENST00000432653.1	0	+
chr3	52278002	52279002	TCONS_00006852	0	+
chr22	21398538	21399538	NR_002829	1	-
chr13	22450817	22451817	OTTHUMT00000044133	1	-
chr7	99797015	99798015	BX644290	0	-
chr8	142383280	142384280	TCONS_00014880	0	+
chr2	111873165	111874165	ENST00000418615.1	0	-
chr3	184095018	184096018	TCONS_00007049	0	+
chr3	43821474	43822474	ENST00000432423.1	0	-
chr9	97697228	97698228	AI142300	0	-
chr8	684887	685887	TCONS_00014570	0	+
chr14	103023128	103024128	NN13|chr14:102093882-102094101|	1	+
chr6	88493577	88494577	LIT3622__AY927641	1	+
chr5	2068055	2069055	TCONS_00009836	0	+
chr14	95876427	95877427	NR_026779	1	-
chr11	69915684	69916684	TCONS_00019942	0	+
chr22	40916804	40917804	ENST00000417123.1	0	+
chr6	46181812	46182812	TCONS_00011821	0	+
chr10	53960202	53961202	DB455392	0	-
chr7	182694	183694	TCONS_00013671	0	-
chr6	34246481	34247481	OTTHUMT00000040220	1	+
chr14	106438358	106439358	NR_002224	1	-
chr1	228695525	228696525	TCONS_00001319	0	+
chr12	31164437	31165437	ENST00000537555.1	0	+
chr3	51697596	51698596	AF088021	1	+
chr3	125994041	125995041	TCONS_00007248	0	-
chr4	130700164	130701164	BC041448	1	+
chr3	34585372	34586372	ENST00000442567.2	0	-
chr8	22849500	22850500	AK126347	0	-
chr5	56236134	56237134	ENST00000438553.1	0	+
chr12	67829455	67830455	TCONS_00020823	0	-
chr6	94872637	94873637	OTTHUMT00000041548	1	+
chr21	20417628	20418628	OTTHUMT00000158274	1	+
chr12	30976321	30977321	TCONS_00020752	0	-
chr2	140122734	140123734	OTTHUMT00000331960	1	+
chr1	16272332	16273332	BC069790	1	+
chr18	74276425	74277425	TCONS_00026377	0	+
chr3	166674718	166675718	TCONS_00006705	0	-
chr6	1079164	1080164	TCONS_00011147	0	+
chr21	35778935	35779935	TCONS_00029006	0	+
chr2	148660525	148661525	ENST00000402410.2	0	-
chr8	93894212	93895212	ENST00000523197.1	0	+
chr9	33514771	33515771	OTTHUMT00000001034	1	-
chr17	75250163	75251163	TCONS_00025982	0	+
chr22	16061156	16062156	OTTHUMT00000276574	1	+
chr20	21549655	21550655	TCONS_00028124	0	+
chr13	76509268	76510268	BC034981	1	-
chr17	26701017	26702017	BC128525	1	-
chr20	5513274	5514274	ENST00000413249.1	0	+
chr3	13119921	13120921	CR591041	1	-
chr12	117877427	117878427	AF446133	1	-
chr1	35643737	35644737	OTTHUMT00000012074	1	-
chr2	64833494	64834494	OTTHUMT00000327324	1	+
chr4	149066622	149067622	ENST00000514843.1	0	+
chr4	190801455	190802455	DB447464	0	+
chr18	22068210	22069210	TCONS_00026298	0	+
chr7	127876469	127877469	TCONS_00013948	0	-
chr19	6896843	6897843	AK057344	1	-
chr1	151080096	151081096	AL699686	0	-
chr15	97290770	97291770	hTF12286	1	-
chr19	40128324	40129324	NR_026870	1	+
chr12	98943953	98944953	AJ293393	1	-
chr19	31397105	31398105	BC040412	1	+
chr2	16409462	16410462	OTTHUMT00000323747	1	-
chr5	56595368	56596368	TCONS_00010347	0	-
chr4	188625502	188626502	TCONS_00008977	0	+
chr10	30663377	30664377	NR_003524	1	-
chr6	86356991	86357991	TCONS_00012219	0	-
chr2	134788845	134789845	TCONS_00004454	0	-
chr6	133541614	133542614	DB444685	0	+
chr9	122256652	122257652	CR594083	1	+
chr16	1485822	1486822	BC017260	1	+
chr22	30672940	30673940	AK054758	1	-
chr2	108001971	108002971	TCONS_00004369	0	-
chr2	43411668	43412668	TCONS_00004231	0	-
chr1	163574396	163575396	DB455782	0	+
chr8	95544856	95545856	ENST00000521010.1	0	+
chr13	37720855	37721855	AK095374	1	-
chr12	12631119	12632119	AF086507	1	+
chr20	33097815	33098815	AJ308022	1	-
chr10	114169252	114170252	ENST00000449782.1	0	-
chr5	8571158	8572158	AF009300	1	+
chr8	6506328	6507328	CR599065	1	-
chr10	1067576	1068576	NR_027708	1	+
chr7	156935241	156936241	AF107460	1	-
chr2	168392468	168393468	BC013917	1	+
chr18	37646435	37647435	AK128175	1	-
chr10	91410579	91411579	ENST00000428166.1	0	-
chr2	219222689	219223689	ENST00000411433.1	0	-
chr6	107833032	107834032	DB447205	0	-
chr9	114047116	114048116	OTTHUMT00000053635	1	-
chr3	16363611	16364611	BG681525	0	+
chr1	181903062	181904062	TCONS_00001215	0	+
chr5	67730308	67731308	ENST00000507733.1	0	-
chr7	27235230	27236230	ENST00000519988.1	0	-
chr1	154552139	154553139	ENST00000421866.1	0	-
chr4	39134533	39135533	ENST00000507579.1	0	+
chr14	105679163	105680163	NN3|chr14:104751209-104751566|	1	+
chr3	191467882	191468882	TCONS_00006736	0	-
chr5	112657725	112658725	ENST00000416046.2	0	+
chrX	15805712	15806712	Y10697	1	-
chr9	91585553	91586553	ENST00000421482.1	0	+
chr2	238853397	238854397	TCONS_00004063	0	+
chr8	135767905	135768905	TCONS_00014865	0	+
chr1	114398256	114399256	AK123199	1	+
chr19	32436345	32437345	TCONS_00027295	0	-
chr1	20649680	20650680	ENST00000444923.1	0	-
chr19	2917105	2918105	BQ720099	0	-
chr3	195679566	195680566	AK126102	1	-
chr16	59789095	59790095	NR_028471	1	-
chr12	6992178	6993178	LIT2101__RPL13-2	1	+
chr22	28111467	28112467	OTTHUMT00000320736	1	+
chr20	44079765	44080765	TCONS_00028177	0	+
chr15	63471809	63472809	TCONS_00023440	0	+
chr1	88821171	88822171	TCONS_00001563	0	-
chr15	65099372	65100372	TCONS_00023443	0	+
chr4	72689697	72690697	ENST00000507156.1	0	-
chr7	19095789	19096789	TCONS_00013714	0	-
chr12	111456213	111457213	TCONS_00020921	0	-
chr5	81369521	81370521	ENST00000504846.1	0	-
chr22	27298302	27299302	OTTHUMT00000322346	1	+
chr9	90478080	90479080	OTTHUMT00000052953	1	+
chr6	169435738	169436738	BC040917	1	-
chr7	98148842	98149842	NN38|chr7:97987779-97987998|	1	+
chr1	239461237	239462237	OTTHUMT00000095448	1	-
chr4	122631794	122632794	DB503368	0	+
chr2	177707259	177708259	TCONS_00003950	0	+
chr17	46693460	46694460	ENST00000510789.1	0	+
chr10	10434919	10435919	CR626046	1	+
chr2	7812377	7813377	OTTHUMT00000323246	1	-
chr11	57245007	57246007	ENST00000528885.1	0	-
chr6	3624981	3625981	OTTHUMT00000039687	1	-
chr11	45603075	45604075	ENST00000525926.1	0	+
chr13	20416276	20417276	ENST00000422148.1	0	+
chr20	52017772	52018772	ENST00000436286.1	0	-
chr6	35704724	35705724	ENST00000452048.1	0	-
chr6	93097931	93098931	TCONS_00011889	0	+
chrX	73046136	73047136	OTTHUMT00000083629	1	-
chr9	131214331	131215331	TCONS_00016482	0	-
chr11	41528297	41529297	DB491630	0	-
chr1	54981177	54982177	TCONS_00000947	0	+
chr21	44372890	44373890	ENST00000506728.1	0	+
chr8	99400475	99401475	ENST00000518704.1	0	-
chr10	101456140	101457140	CB992980	0	-
chr18	36739037	36740037	TCONS_00026498	0	-
chr3	134046226	134047226	TCONS_00007270	0	-
chr12	131478521	131479521	ENST00000542980.1	0	-
chr17	29938643	29939643	TCONS_00025346	0	+
chr9	11834959	11835959	TCONS_00016272	0	-
chr9	106005007	106006007	OTTHUMT00000053465	1	+
chr17	29193250	29194250	DB498199	0	-
chr14	77430397	77431397	TCONS_00022563	0	+
chr15	92347243	92348243	TCONS_00023783	0	-
chr4	120961770	120962770	ENST00000518701.1	0	-
chr12	128601761	128602761	AK125770	1	+
chr18	73727818	73728818	DB443492	0	-
chr6	4609890	4610890	ENST00000380106.2	0	+
chr7	114718011	114719011	BC022431	1	+
chr7	89072286	89073286	ENST00000448260.1	0	+
chr17	66820947	66821947	TCONS_00025742	0	-
chr3	10805877	10806877	NR_027102	1	-
chr6	146194887	146195887	AK123820	1	+
chr19	44531570	44532570	BU661807	0	-
chr10	122737902	122738902	TCONS_00018360	0	+
chr2	113335589	113336589	AK130358	0	-
chr7	48882532	48883532	TCONS_00014132	0	+
chr18	11159699	11160699	TCONS_00026420	0	-
chrY	24584087	24585087	ENST00000446299.1	0	+
chr8	130674835	130675835	DB443421	0	-
chr12	67687554	67688554	AF075069	0	-
chr12	17140680	17141680	NR_036619	1	+
chr2	9254326	9255326	ENST00000492300.1	0	+
chr5	124706617	124707617	ENST00000502275.1	0	-
chr2	97204491	97205491	DB452615	0	-
chr1	43903582	43904582	AK097620	1	-
chr15	84859599	84860599	NR_033738	1	+
chr4	81111323	81112323	ENST00000503589.1	0	-
chr1	110428886	110429886	OTTHUMT00000032186	1	-
chr10	7574168	7575168	OTTHUMT00000046677	1	+
chr2	16245784	16246784	OTTHUMT00000323737	1	-
chr11	60801885	60802885	DB457640	0	+
chr3	168607063	168608063	DB491199	0	+
chr2	69377993	69378993	AF090097	1	-
chr17	13659422	13660422	DB486953	0	-
chr20	46987754	46988754	OTTHUMT00000079617	1	+
chr8	131541575	131542575	TCONS_00015176	0	-
chr16	80102298	80103298	TCONS_00024483	0	+
chr14	20815047	20816047	ENST00000528210.1	0	-
chr19	13182188	13183188	BC013111	1	-
chr10	29084093	29085093	DB453052	0	+
chr9	7176838	7177838	TCONS_00015914	0	+
chr20	3086556	3087556	AK097516	0	+
chr5	140534579	140535579	LIT2071__PCDH-psi1	1	+
chr4	4921534	4922534	BC029569	1	+
chr11	73638578	73639578	ENST00000535936.1	0	+
chr2	70629065	70630065	OTTHUMT00000329815	1	+
chr10	93334036	93335036	TCONS_00018284	0	+
chrX	138527977	138528977	NR_028597	1	+
chr11	27656069	27657069	ENST00000527083.1	0	-
chr14	91723642	91724642	AF086093	1	+
chr13	78235634	78236634	OTTHUMT00000045342	1	+
chrX	20327060	20328060	TCONS_00017410	0	+
chr8	72705110	72706110	ENST00000517848.1	0	-
chr7	63833825	63834825	TCONS_00014152	0	+
chr6	72020043	72021043	ENST00000423255.1	0	-
chr10	39009983	39010983	OTTHUMT00000047657	1	+
chr5	10702454	10703454	AF056427	1	+
chr5	141267204	141268204	DB505390	0	+
chr7	52260609	52261609	ENST00000441295.1	0	-
chr1	104667179	104668179	TCONS_00001083	0	+
chr21	34527937	34528937	OTTHUMT00000139729	1	+
chr14	77506406	77507406	AK092322	0	+
chr1	152177333	152178333	OTTHUMT00000034017	1	+
chr7	156851208	156852208	ENST00000426169.2	0	-
chr13	46851832	46852832	TCONS_00021993	0	-
chr17	66637398	66638398	TCONS_00025472	0	+
chr2	15635730	15636730	AF119909	1	+
chr9	106726064	106727064	TCONS_00016450	0	-
chr5	178942580	178943580	ENST00000520758.1	0	-
chr22	36947212	36948212	ENST00000433970.1	0	+
chrX	101803892	101804892	NR_002216	1	+
chr2	215824116	215825116	ENST00000420134.1	0	+
chr9	80440996	80441996	DB501129	0	+
chr14	88626935	88627935	BC032017	1	-
chr1	159887022	159888022	DB489054	0	+
chr9	140122265	140123265	ENST00000501337.1	0	-
chr6	82679256	82680256	AJ012496	1	-
chr6	23177212	23178212	ENST00000420572.1	0	-
chr20	60694577	60695577	TCONS_00028254	0	+
chr16	74028605	74029605	TCONS_00024726	0	-
chr8	142402674	142403674	ENST00000501440.1	0	-
chr3	83828115	83829115	TCONS_00006549	0	-
chr5	175398625	175399625	ENST00000511796.1	0	+
chr22	28069072	28070072	TCONS_00029569	0	+
chr5	8142731	8143731	AF056455	1	+
chrX	107982133	107983133	BC040635	1	-
chr2	197696914	197697914	AB076376	1	-
chr9	38126478	38127478	TCONS_00015975	0	+
chr5	54358007	54359007	ENST00000445660.2	0	+
chr16	23583599	23584599	AJ001827	1	-
chr12	126143253	126144253	AK094786	1	+
chr15	86659952	86660952	TCONS_00024201	0	-
chr9	139956987	139957987	ENST00000456356.1	0	+
chr9	33039904	33040904	AK095541	1	-
chr10	71425991	71426991	OTTHUMT00000048467	1	+
chr10	123494818	123495818	ENST00000447943.1	0	+
chr1	27634278	27635278	ENST00000474826.1	0	-
chr4	176372576	176373576	TCONS_00008664	0	-
chr6	57127476	57128476	TCONS_00011511	0	-
chr9	11312363	11313363	TCONS_00015919	0	+
chr6	160319217	160320217	OTTHUMT00000042929	1	+
chr7	2803242	2804242	ENST00000433945.1	0	+
chr21	45627282	45628282	ENST00000423967.1	0	-
chr1	2356418	2357418	OTTHUMT00000004637	1	+
chrY	27246039	27247039	ENST00000456123.1	0	-
chr3	161539696	161540696	ENST00000497285.1	0	-
chr3	33016096	33017096	TCONS_00006466	0	-
chr19	19915178	19916178	AK128466	0	+
chr2	175198448	175199448	TCONS_00004501	0	-
chr14	71147354	71148354	TCONS_00022548	0	+
chr1	89939606	89940606	TCONS_00001568	0	-
chr1	189117917	189118917	TCONS_00001225	0	+
chr7	103672626	103673626	TCONS_00013910	0	-
chrY	58911305	58912305	TCONS_00017661	0	+
chr12	115514129	115515129	AL137575	1	+
chr14	105286537	105287537	NR_024396	1	+
chr14	101907423	101908423	TCONS_00022636	0	+
chr11	118913899	118914899	ENST00000531886.1	0	+
chr15	59143257	59144257	DB465510	0	-
chr12	18905533	18906533	TCONS_00020348	0	+
chr17	8222030	8223030	ENST00000458568.1	0	-
chr5	108662070	108663070	AL833206	1	-
chr6	4347271	4348271	OTTHUMT00000039730	1	-
chr2	72332410	72333410	DB445517	0	+
chr17	47480443	47481443	ENST00000506504.3	0	+
chr2	91962367	91963367	NR_003503	1	+
chr6	66190208	66191208	ENST00000450674.1	0	+
chr14	104658691	104659691	NN10|chr14:103729445-103729685|	1	+
chr1	234781034	234782034	BC032040	1	+
chr5	151328131	151329131	AK001582	1	+
chr8	122925094	122926094	TCONS_00015339	0	+
chr9	33738414	33739414	OTTHUMT00000001051	1	-
chr22	28110959	28111959	OTTHUMT00000320628	1	-
chr2	77881794	77882794	OTTHUMT00000328232	1	-
chr1	20526034	20527034	TCONS_00000859	0	+
chr6	11868724	11869724	TCONS_00012082	0	-
chr4	39179316	39180316	TCONS_00008469	0	-
chr11	130936380	130937380	TCONS_00019541	0	+
chrX	403882	404882	TCONS_00017114	0	+
chr18	73424340	73425340	BC037384	1	-
chr2	52727890	52728890	OTTHUMT00000325653	1	-
chr10	74123483	74124483	BQ709640	0	+
chr2	27878850	27879850	BM449555	0	+
chr21	28732482	28733482	BC040729	1	+
chr8	27557710	27558710	AK092563	1	+
chr15	32825942	32826942	NR_036650	1	-
chr7	81255532	81256532	ENST00000455420.1	0	-
chr16	3165599	3166599	NR_024167	1	-
chr11	63404149	63405149	ENST00000540307.1	0	+
chr7	4456136	4457136	TCONS_00013682	0	-
chr6	106524744	106525744	TCONS_00011909	0	+
chr1	173332878	173333878	NR_033756	1	-
chr6	56404945	56405945	BC020911	0	+
chr12	68100337	68101337	TCONS_00020826	0	-
chr13	85135498	85136498	OTTHUMT00000045401	1	+
chr15	45773663	45774663	BC042520	1	-
chrY	1517301	1518301	NN9|chrX:1528302-1528567|	1	+
chr3	117407708	117408708	ENST00000462528.1	0	-
chr4	185198444	185199444	TCONS_00008687	0	-
chr2	11530493	11531493	OTTHUMT00000324048	1	-
chr10	125722386	125723386	TCONS_00018626	0	-
chr5	159631833	159632833	ENST00000501818.1	0	-
chr7	56516068	56517068	NR_029420	1	-
chr4	38524801	38525801	AK057434	1	-
chr15	59398549	59399549	AK022385	0	-
chr16	87244728	87245728	TCONS_00024298	0	+
chr12	88043289	88044289	TCONS_00020860	0	-
chr4	76743128	76744128	TCONS_00008111	0	+
chr11	60382223	60383223	OTTHUMT00000280451	1	+
chr12	90493479	90494479	TCONS_00020512	0	+
chr1	225887305	225888305	AK124056	1	+
chr1	146831	147831	OTTHUMT00000007036	1	-
chr1	155183610	155184610	ENST00000455788.1	0	-
chr1	21329936	21330936	DB495876	0	+
chr1	56699768	56700768	TCONS_00002040	0	+
chr12	75687836	75688836	ENST00000534648.1	0	+
chr16	34263920	34264920	TCONS_00024635	0	-
chr12	74932413	74933413	AW404679	0	-
chr5	93904256	93905256	CR597207	1	+
chr1	201433672	201434672	BC033874	1	-
chr12	125261746	125262746	BC127761	1	+
chr3	139154548	139155548	DB462212	0	+
chr3	40646912	40647912	DB444350	0	-
chrY	2978379	2979379	TCONS_00017629	0	+
chr1	144835867	144836867	ENST00000466343.2	0	-
chr6	132223787	132224787	OTTHUMT00000316060	1	+
chr4	63031272	63032272	DB455677	0	-
chr17	42022508	42023508	AK024231	1	+
chr3	170110913	170111913	CB268081	0	-
chr2	101618706	101619706	BC035412	0	-
chr6	2564377	2565377	AK057938	1	-
chr12	6403577	6404577	TCONS_00020288	0	+
chr1	121139765	121140765	AK127439	1	-
chr14	105431777	105432777	NN20|chr14:104503823-104504068|	1	+
chr20	24002973	24003973	TCONS_00028137	0	+
chr8	80208952	80209952	ENST00000519983.1	0	+
chr12	49120217	49121217	NR_029448	1	+
chr6	19806811	19807811	TCONS_00011715	0	+
chr12	65952371	65953371	ENST00000545750.1	0	+
chr12	3475999	3476999	ENST00000542449.1	0	+
chr5	165554503	165555503	ENST00000520075.1	0	+
chr1	196491116	196492116	AL110248	1	+
chr20	46293768	46294768	BU558317	0	+
chr1	194117603	194118603	ENST00000454538.1	0	+
chr2	177001826	177002826	BC034000	1	-
chr10	132281418	132282418	OTTHUMT00000051030	1	-
chr18	53454840	53455840	TCONS_00026623	0	+
chr11	61725149	61726149	AF086106	1	-
chr14	101360102	101361102	TCONS_00022631	0	+
chr4	122410144	122411144	TCONS_00008214	0	+
chr6	125994498	125995498	OTTHUMT00000042072	1	+
chr19	780568	781568	TCONS_00026862	0	+
chr3	72199407	72200407	AK055831	1	+
chr11	47293661	47294661	ENST00000543925.1	0	-
chr2	18669342	18670342	NN10|chr2:18533824-18534043|	1	+
chr3	128579369	128580369	CR602639	1	-
chr18	11918913	11919913	TCONS_00026425	0	-
chr12	69852359	69853359	TCONS_00020466	0	+
chr16	15102753	15103753	AA284384	0	-
chr8	68103403	68104403	AK024518	0	-
chr15	25331807	25332807	LIT1354__PWCR1	1	+
chr9	5772703	5773703	BG542281	0	-
chr20	23127722	23128722	AK056943	1	+
chr9	33499946	33500946	ENST00000421855.1	0	+
chr12	82954933	82955933	TCONS_00020858	0	-
chr9	66456344	66457344	DB446311	0	-
chr4	19458617	19459617	ENST00000505347.1	0	-
chr16	46603009	46604009	NR_026556	1	-
chr8	142287327	142288327	ENST00000520606.1	0	+
chr8	10712900	10713900	TCONS_00014616	0	+
chr8	143236436	143237436	NN7|chr8:143234124-143234343|	1	-
chr1	61509528	61510528	DB473411	0	-
chr12	106642487	106643487	TCONS_00021207	0	+
chr1	90999029	91000029	OTTHUMT00000027723	1	-
chr2	18731038	18732038	TCONS_00003589	0	+
chr13	39141923	39142923	TCONS_00021972	0	-
chr11	130646675	130647675	TCONS_00019805	0	-
chr20	56747176	56748176	TCONS_00028455	0	-
chr2	113401607	113402607	TCONS_00002980	0	+
chr11	44995249	44996249	DB456082	0	-
chr6	26330955	26331955	TCONS_00012439	0	+
chr22	43911133	43912133	AK090843	1	+
chr5	180675408	180676408	BX415592	0	-
chr18	51107426	51108426	BC034434	1	-
chr3	150005160	150006160	ENST00000471222.2	0	-
chr17	7968061	7969061	TCONS_00025555	0	-
chrY	8608010	8609010	LIT1549__TTY2	1	-
chr1	220533525	220534525	OTTHUMT00000090919	1	-
chr5	149082585	149083585	TCONS_00010139	0	+
chr4	119540480	119541480	TCONS_00008208	0	+
chr5	10675687	10676687	AF056436	1	-
chr4	40427136	40428136	ENST00000514187.1	0	+
chr1	232053945	232054945	AF085943	1	-
chr3	64669803	64670803	BC040632	1	+
chr8	29161475	29162475	TCONS_00014956	0	-
chr2	130886193	130887193	BC036597	1	+
chr12	77378506	77379506	DB449162	0	-
chrX	64807283	64808283	OTTHUMT00000056980	1	+
chr1	62101824	62102824	TCONS_00000968	0	+
chr2	38696583	38697583	ENST00000413227.1	0	-
chr1	230449246	230450246	TCONS_00001323	0	+
chr8	30453431	30454431	ENST00000522640.1	0	+
chr19	15369204	15370204	AK024595	1	+
chr6	164506693	164507693	BC039091	1	-
chr14	103041292	103042292	TCONS_00022887	0	-
chr10	46312772	46313772	OTTHUMT00000047811	1	-
chr5	180214630	180215630	AK054653	1	-
chr7	16759523	16760523	ENST00000418907.1	0	-
chr14	26866526	26867526	TCONS_00023086	0	-
chr6	106080071	106081071	OTTHUMT00000041660	1	-
chr15	80480448	80481448	TCONS_00023479	0	+
chr8	104254773	104255773	TCONS_00014543	0	+
chr3	150424754	150425754	ENST00000463755.1	0	+
chr6	148064460	148065460	OTTHUMT00000042611	1	-
chrX	2742169	2743169	TCONS_00017283	0	-
chr11	133895882	133896882	ENST00000532272.1	0	+
chr10	6659677	6660677	OTTHUMT00000046667	1	+
chr11	17718487	17719487	ENST00000529781.1	0	-
chr1	231463488	231464488	TCONS_00000416	0	+
chr3	75605223	75606223	TCONS_00006101	0	+
chr8	29721160	29722160	ENST00000522967.1	0	+
chr9	140939523	140940523	AK126935	1	-
chr10	115766944	115767944	TCONS_00018343	0	+
chr8	73373546	73374546	ENST00000521224.1	0	+
chr19	14436230	14437230	TCONS_00027200	0	-
chr1	31181236	31182236	TCONS_00001446	0	-
chr12	23789907	23790907	ENST00000546118.1	0	+
chr14	95857241	95858241	TCONS_00022844	0	-
chr4	124694418	124695418	NR_027106	1	+
chr6	127675895	127676895	DB489389	0	+
chr13	100149026	100150026	BC043507	1	-
chr12	18866729	18867729	ENST00000536931.1	0	+
chr18	56201646	56202646	AK125262	1	+
chr4	129348224	129349224	AK093416	1	+
chr2	54608065	54609065	TCONS_00003679	0	+
chr8	25284096	25285096	ENST00000523840.1	0	-
chr6	36353608	36354608	ENST00000411643.1	0	+
chr4	68607246	68608246	DB490859	0	+
chr15	77990686	77991686	TCONS_00023984	0	+
chr4	111935138	111936138	TCONS_00008548	0	-
chr5	65505274	65506274	BC028670	1	-
chr13	75140769	75141769	TCONS_00022205	0	+
chr3	133873112	133874112	AL133627	1	-
chr8	39890376	39891376	TCONS_00014681	0	+
chr4	38564624	38565624	ENST00000512170.1	0	+
chr12	54822175	54823175	TCONS_00020440	0	+
chr2	91767392	91768392	AF086033	1	+
chr5	55777773	55778773	TCONS_00009669	0	-
chr11	68769516	68770516	AK130416	1	-
chr16	11922689	11923689	NR_024050	1	-
chr2	62688910	62689910	TCONS_00004274	0	-
chr8	20797939	20798939	ENST00000523496.1	0	+
chr5	88184151	88185151	AL050132	1	+
chr9	1297286	1298286	TCONS_00015906	0	+
chrX	128947713	128948713	LIT3610__AY927622	1	+
chr22	50426792	50427792	OTTHUMT00000331465	1	+
chr9	33220254	33221254	NN1|chr9:33211255-33211474|	1	+
chr19	32596822	32597822	TCONS_00026845	0	-
chr6	82821889	82822889	DB456478	0	+
chr22	46508073	46509073	CR602657	1	+
chr13	25754578	25755578	OTTHUMT00000044224	1	+
chr20	23516537	23517537	TCONS_00028134	0	+
chr1	11839676	11840676	ENST00000376620.3	0	-
chr6	150973161	150974161	ENST00000455229.1	0	-
chr17	14112804	14113804	OTTHUMT00000129997	1	+
chr12	114447893	114448893	TCONS_00020568	0	+
chr1	172720725	172721725	AF344194	1	+
chr2	22188423	22189423	OTTHUMT00000324013	1	-
chr4	144452272	144453272	BU664586	0	-
chr9	137413288	137414288	OTTHUMT00000054945	1	-
chr4	131296384	131297384	ENST00000508942.1	0	+
chr1	184631075	184632075	TCONS_00001219	0	+
chr1	162007805	162008805	OTTHUMT00000060554	1	+
chr5	95182793	95183793	TCONS_00010751	0	+
chr3	171611226	171612226	ENST00000456146.1	0	+
chr4	11337389	11338389	TCONS_00008755	0	+
chrX	118605268	118606268	L32786	1	-
chr2	97369440	97370440	BC034928	1	-
chr20	25207371	25208371	AF058296	0	-
chr1	47644943	47645943	OTTHUMT00000021645	1	-
chr9	34250730	34251730	BQ228565	0	-
chr5	124072092	124073092	ENST00000505538.1	0	+
chr12	104755233	104756233	TCONS_00020550	0	+
chr12	130530677	130531677	ENST00000536512.1	0	+
chr5	177484726	177485726	TCONS_00010854	0	+
chr5	172234199	172235199	TCONS_00010556	0	-
chrY	28268867	28269867	ENST00000400476.2	0	+
chr5	153671015	153672015	AF156166	1	-
chr3	5675990	5676990	TCONS_00006402	0	-
chr1	160904170	160905170	OTTHUMT00000071456	1	-
chr17	15182794	15183794	OTTHUMT00000130384	1	-
chr17	50994288	50995288	TCONS_00025434	0	+
chr10	103526749	103527749	TCONS_00018591	0	-
chr12	20523196	20524196	ENST00000535755.1	0	-
chr8	18845789	18846789	ENST00000522670.1	0	+
chr3	21997628	21998628	ENST00000436306.1	0	+
chr3	63990005	63991005	BG568518	0	-
chr8	102195404	102196404	BC035156	1	-
chr3	187165633	187166633	ENST00000440726.1	0	+
chr6	25261635	25262635	BC029534	1	-
chr4	26783349	26784349	TCONS_00008016	0	+
chr11	58387370	58388370	AF305825	0	-
chr9	93694308	93695308	TCONS_00016064	0	+
chr3	101236715	101237715	NR_036433	1	+
chr5	3414160	3415160	TCONS_00009850	0	+
chr20	17114519	17115519	TCONS_00028114	0	+
chr17	46716472	46717472	OTTHUMT00000255665	1	-
chr9	101634560	101635560	ENST00000433997.1	0	-
chr4	113955707	113956707	ENST00000513645.2	0	-
chr5	175807458	175808458	AF086071	1	+
chr18	39805980	39806980	TCONS_00026503	0	-
chr1	84466352	84467352	TCONS_00001545	0	-
chr9	135527238	135528238	CR614225	1	+
chr2	161707187	161708187	BC037813	1	-
chr9	106507160	106508160	DB448135	0	-
chr2	179265851	179266851	CR610169	1	+
chr7	418390	419390	NR_033960	1	+
chr12	9554971	9555971	DB464718	0	+
chr18	12217698	12218698	TCONS_00026288	0	+
chr11	39115911	39116911	TCONS_00019620	0	-
chr4	170866132	170867132	ENST00000509956.1	0	+
chr1	81050048	81051048	OTTHUMT00000001249	1	-
chr20	17868804	17869804	OTTHUMT00000078135	1	-
chr3	126900024	126901024	NN37|chr3:128382495-128382714|	1	-
chr5	9183724	9184724	AF009275	1	+
chr6	152135314	152136314	ENST00000451697.1	0	-
chr1	117041834	117042834	OTTHUMT00000051445	1	-
chr5	116365899	116366899	DB445316	0	+
chr4	139202938	139203938	ENST00000507220.1	0	-
chr16	54304762	54305762	TCONS_00024659	0	-
chr8	118695922	118696922	TCONS_00015146	0	-
chr1	153505079	153506079	ENST00000420695.1	0	+
chr9	125225304	125226304	ENST00000509547.1	0	+
chr3	128684200	128685200	ENST00000539989.1	0	-
chr11	58644775	58645775	ENST00000529451.1	0	+
chr4	182186182	182187182	ENST00000512547.1	0	-
chr4	4821131	4822131	CR618310	1	+
chr2	101355874	101356874	TCONS_00003795	0	+
chr10	27313533	27314533	DB494377	0	+
chr7	128168167	128169167	DB490467	0	-
chr14	99438637	99439637	DB469219	0	+
chr12	2399551	2400551	NN4|chr12:2269593-2269812|	1	-
chr20	58203344	58204344	ENST00000451510.1	0	-
chr3	197361555	197362555	BC011766	1	-
chr2	70913273	70914273	DB448840	0	+
chr12	46751133	46752133	AF116620	1	+
chr10	8242492	8243492	DB493856	0	+
chr13	45383766	45384766	OTTHUMT00000044748	1	-
chr10	60225958	60226958	TCONS_00018207	0	+
chr7	6771565	6772565	AA218750	0	-
chr14	69765315	69766315	BC039046	1	-
chr20	12916431	12917431	BC047055	1	-
chr1	228074068	228075068	NN0|chr1:226140447-226140691|	1	-
chr8	99035225	99036225	CR601318	1	-
chr21	31119493	31120493	NR_027021	1	+
chr16	32335382	32336382	TCONS_00024632	0	-
chr1	23877406	23878406	OTTHUMT00000091258	1	-
chr5	133796306	133797306	ENST00000512748.1	0	-
chr3	105599421	105600421	TCONS_00006570	0	-
chr12	8720209	8721209	ENST00000542819.1	0	-
chr6	90659130	90660130	ENST00000445838.1	0	+
chr1	2563007	2564007	ENST00000427302.1	0	+
chr1	95086543	95087543	TCONS_00001590	0	-
chr10	8441822	8442822	OTTHUMT00000046731	1	+
chr5	163893295	163894295	DB456517	0	+
chr2	165841004	165842004	TCONS_00005263	0	-
chr3	31744705	31745705	ENST00000428872.2	0	+
chr11	64835205	64836205	TCONS_00019123	0	-
chr7	157276990	157277990	NN33|chr7:156969514-156969751|	1	-
chr11	76511703	76512703	AK123295	1	+
chr13	105330726	105331726	TCONS_00022100	0	-
chr9	72728782	72729782	ENST00000414515.1	0	-
chr8	62790440	62791440	AL137390	1	+
chr2	16203007	16204007	OTTHUMT00000323749	1	-
chr11	5958981	5959981	ENST00000528915.1	0	+
chr7	112717236	112718236	AK095429	1	-
chr1	32672408	32673408	BI758608	0	-
chr18	23539215	23540215	TCONS_00026462	0	-
chr2	98285187	98286187	DB459840	0	+
chr16	86338058	86339058	TCONS_00025086	0	-
chr12	64541637	64542637	ENST00000536455.1	0	-
chrX	51139314	51140314	OTTHUMT00000056582	1	-
chr13	22321473	22322473	TCONS_00021716	0	+
chrX	134385739	134386739	OTTHUMT00000058408	1	+
chr7	74048200	74049200	AY927540	1	-
chr9	6046359	6047359	OTTHUMT00000051653	1	+
chr4	138672165	138673165	TCONS_00009124	0	-
chr6	12513329	12514329	DB490156	0	+
chr13	81801118	81802118	BC039360	1	-
chr5	71864288	71865288	TCONS_00009995	0	+
chr20	61760811	61761811	BC015673	1	-
chr15	22527776	22528776	TCONS_00023572	0	-
chr12	45459194	45460194	NR_026583	1	-
chr13	101132539	101133539	ENST00000451662.1	0	-
chr7	150726841	150727841	ENST00000479085.1	0	-
chr10	6627185	6628185	AF088007	1	+
chr7	123992154	123993154	BC031318	1	-
chr11	7693092	7694092	BG722183	0	+
chrY	27330920	27331920	ENST00000421387.1	0	-
chr10	130758326	130759326	OTTHUMT00000051005	1	-
chr3	169656499	169657499	AF085852	1	+
chr8	102380120	102381120	NR_002182	1	+
chr17	76488237	76489237	ENST00000434427.1	0	+
chr2	79365553	79366553	NR_002714	1	-
chr5	142248475	142249475	BC039527	1	-
chr6	26685468	26686468	CR590573	1	+
chr4	189696811	189697811	ENST00000504165.1	0	+
chr10	92805923	92806923	ENST00000423621.1	0	+
chr4	138675241	138676241	TCONS_00008261	0	+
chr22	25607708	25608708	OTTHUMT00000320348	1	+
chr16	85995657	85996657	TCONS_00024755	0	-
chr12	130553098	130554098	TCONS_00020997	0	-
chr15	24640974	24641974	TCONS_00023310	0	+
chr12	121149015	121150015	AW327375	0	-
chr7	93585495	93586495	AK096978	1	-
chr7	99227992	99228992	DB494649	0	-
chr7	7315874	7316874	AK094662	1	+
chr16	80603581	80604581	TCONS_00024741	0	-
chr18	22098040	22099040	TCONS_00026460	0	-
chr5	159188068	159189068	ENST00000523311.1	0	-
chr18	70991175	70992175	BC071801	1	+
chrX	91360178	91361178	ENST00000540909.1	0	-
chr22	30830530	30831530	AY358802	1	+
chr5	7343692	7344692	ENST00000504494.1	0	+
chr7	153221300	153222300	TCONS_00014011	0	-
chr22	46532092	46533092	TCONS_00029614	0	+
chr4	34658228	34659228	ENST00000514737.1	0	+
chr12	119608311	119609311	TCONS_00020591	0	+
chr2	127418096	127419096	NN19|chr2:127134347-127134566|	1	-
chr10	125703634	125704634	TCONS_00018624	0	-
chr21	38566227	38567227	BC066351	1	-
chr14	52282449	52283449	TCONS_00022989	0	+
chr21	38741012	38742012	AJ001868	1	-
chr19	55727027	55728027	AK129828	1	+
chr12	89917645	89918645	DB441978	0	+
chr6	3926428	3927428	TCONS_00012054	0	-
chr5	95550779	95551779	ENST00000502437.1	0	-
chr2	202922260	202923260	TCONS_00004557	0	-
chr1	18337010	18338010	TCONS_00001409	0	-
chr12	125513066	125514066	CR622106	1	+
chr11	706980	707980	DB465685	0	-
chr17	43356852	43357852	ENST00000502258.1	0	+
chr11	46672092	46673092	CR604021	1	-
chr8	49571454	49572454	ENST00000518620.1	0	-
chr8	99614481	99615481	ENST00000517397.1	0	+
chr19	57920494	57921494	BQ051069	0	+
chr1	231025361	231026361	TCONS_00002621	0	-
chr6	69039791	69040791	BC031312	1	-
chr11	77725761	77726761	ENST00000533697.1	0	+
chr4	114792925	114793925	TCONS_00007401	0	+
chr12	9398093	9399093	ENST00000538219.1	0	+
chr15	38794053	38795053	AF131853	1	+
chr21	42650025	42651025	AK023647	1	+
chr7	109600270	109601270	NR_003024	1	-
chr2	54308690	54309690	OTTHUMT00000326132	1	+
chr15	99678521	99679521	BC034816	0	+
chr6	6700720	6701720	AK096731	1	-
chr13	51899105	51900105	TCONS_00022023	0	-
chr11	76367756	76368756	ENST00000531511.1	0	-
chr20	34676114	34677114	OTTHUMT00000078969	1	-
chr1	214138236	214139236	OTTHUMT00000098641	1	+
chr21	27866956	27867956	DB444861	0	+
chr2	200703678	200704678	TCONS_00004973	0	+
chr21	26890650	26891650	OTTHUMT00000171193	1	-
chr4	63000669	63001669	TCONS_00008799	0	+
chr2	47054002	47055002	BC017573	1	+
chr9	100158973	100159973	NR_026847	1	-
chr4	142497230	142498230	ENST00000508388.1	0	-
chr5	7325177	7326177	ENST00000512746.1	0	+
chr2	111421149	111422149	AK022040	0	+
chr20	52168309	52169309	ENST00000424252.1	0	+
chr15	55834829	55835829	AL833463	1	-
chr2	170960711	170961711	TCONS_00003931	0	+
chr9	72790748	72791748	BC043510	1	-
chr15	93324722	93325722	BC016011	1	-
chr2	740177	741177	TCONS_00005053	0	-
chr3	133194248	133195248	BM927304	0	-
chr8	131946655	131947655	ENST00000523318.1	0	+
chr2	16500834	16501834	OTTHUMT00000323738	1	-
chr2	139653893	139654893	NR_033658	1	+
chr16	76181704	76182704	DB456583	0	-
chr1	120141894	120142894	AK123168	1	-
chr3	193697403	193698403	ENST00000426616.1	0	+
chr15	24544218	24545218	TCONS_00023866	0	+
chr3	10612059	10613059	ENST00000440152.1	0	-
chr13	73176682	73177682	NN1|chr13:72075684-72075926|	1	+
chr6	110869129	110870129	TCONS_00012247	0	-
chr1	214452637	214453637	TCONS_00001819	0	-
chr6	1325095	1326095	TCONS_00012640	0	-
chr5	38403464	38404464	ENST00000514377.1	0	-
chr12	48848497	48849497	TCONS_00020410	0	+
chrY	9160483	9161483	LIT2114__RBMY1A3P	1	-
chr18	33025707	33026707	TCONS_00026486	0	-
chr2	199239821	199240821	ENST00000443261.1	0	-
chr1	156478647	156479647	BC036686	1	+
chr2	79727970	79728970	ENST00000443301.1	0	-
chr22	26124125	26125125	AV720235	0	-
chr17	73229755	73230755	AL701024	0	-
chr9	69181041	69182041	NR_015361	1	-
chr4	32561930	32562930	TCONS_00008457	0	-
chr3	129839595	129840595	TCONS_00007264	0	-
chr10	5987712	5988712	ENST00000454321.1	0	-
chr7	119867454	119868454	TCONS_00013939	0	-
chr4	137046063	137047063	DB452176	0	+
chr11	18491442	18492442	DB485855	0	-
chr1	211757067	211758067	BC015376	1	-
chr9	35737601	35738601	AV708653	0	+
chr4	45193851	45194851	TCONS_00008064	0	+
chr21	16774624	16775624	OTTHUMT00000157937	1	-
chr10	63237855	63238855	TCONS_00018214	0	+
chrX	64294733	64295733	TCONS_00017188	0	+
chr5	177479818	177480818	TCONS_00010578	0	-
chr8	119737298	119738298	TCONS_00015492	0	-
chr1	59664293	59665293	OTTHUMT00000023102	1	-
chr8	20808	21808	TCONS_00014550	0	-
chr15	85873522	85874522	TCONS_00024194	0	-
chr21	41525989	41526989	BC122566	1	+
chr13	74222390	74223390	OTTHUMT00000045270	1	-
chr6	169562323	169563323	TCONS_00012024	0	+
chr19	22441700	22442700	TCONS_00026953	0	+
chr11	92972299	92973299	ENST00000531846.1	0	+
chr11	33376921	33377921	CB118771	0	-
chr20	36733363	36734363	DB446441	0	-
chr2	64503985	64504985	TCONS_00004284	0	-
chr5	45226480	45227480	TCONS_00009956	0	+
chr18	6953675	6954675	BC041471	1	+
chr6	52990944	52991944	AF075013	1	-
chr18	75692482	75693482	TCONS_00026222	0	-
chr15	98562877	98563877	TCONS_00023543	0	+
chrY	9577195	9578195	ENST00000538667.1	0	+
chr11	45773422	45774422	ENST00000531982.1	0	-
chr16	19076312	19077312	AF088010	1	+
chr2	8763072	8764072	ENST00000425678.1	0	-
chr13	85743317	85744317	TCONS_00022078	0	-
chr10	28049518	28050518	ENST00000412244.1	0	+
chr9	90458106	90459106	L25629	1	+
chr14	31774480	31775480	CD721932	0	+
chr1	222765741	222766741	TCONS_00001831	0	-
chr1	243255860	243256860	OTTHUMT00000096172	1	-
chr21	30743821	30744821	ENST00000436529.1	0	+
chr14	36689500	36690500	TCONS_00022469	0	+
chr2	151428735	151429735	BC014936	1	-
chr2	26897332	26898332	OTTHUMT00000324720	1	-
chr3	39220227	39221227	TCONS_00005990	0	+
chr11	19320430	19321430	ENST00000528326.1	0	+
chr13	73525763	73526763	CR596902	1	-
chr1	66516401	66517401	ENST00000424138.1	0	-
chr11	89925781	89926781	AY010115	1	+
chr20	51825244	51826244	ENST00000435057.1	0	-
chr1	71866530	71867530	ENST00000430605.1	0	+
chr22	20400139	20401139	TCONS_00029515	0	+
chr12	78789310	78790310	TCONS_00020489	0	+
chr5	87979869	87980869	BC010870	1	+
chr19	58323345	58324345	AK023769	0	+
chr4	106964536	106965536	CR605402	1	-
chr1	170489887	170490887	AK096329	1	-
chr15	65128508	65129508	TCONS_00023699	0	-
chr9	139166839	139167839	TCONS_00016512	0	-
chr3	103946105	103947105	NR_030330	1	-
chr1	180093025	180094025	ENST00000439739.1	0	-
chr20	36320099	36321099	TCONS_00028377	0	-
chr1	151677656	151678656	BG679144	0	+
chr10	37528814	37529814	OTTHUMT00000047593	1	+
chr2	182546840	182547840	ENST00000440371.1	0	+
chr16	23027847	23028847	TCONS_00024349	0	+
chr2	71611219	71612219	H21137	0	-
chr8	79059336	79060336	ENST00000521879.1	0	+
chr2	239931139	239932139	BC033353	1	-
chr1	100713645	100714645	AB015616	1	+
chr2	42252442	42253442	OTTHUMT00000325754	1	-
chr20	58909955	58910955	TCONS_00028719	0	-
chr10	121258409	121259409	W35251	0	+
chr4	3640197	3641197	TCONS_00007958	0	+
chr9	104651669	104652669	TCONS_00016106	0	+
chr2	239336370	239337370	ENST00000447880.1	0	-
chr15	22511033	22512033	TCONS_00023296	0	+
chr5	140618688	140619688	LIT2065__PCDHpsi-5	1	+
chrX	24096125	24097125	CB409574	0	-
chr18	24444271	24445271	NR_026908	1	+
chr9	139735279	139736279	TCONS_00016727	0	+
chr6	118301208	118302208	DB459513	0	-
chr3	181253662	181254662	ENST00000481234.1	0	-
chr21	40686632	40687632	OTTHUMT00000257965	1	+
chr7	10741302	10742302	OTTHUMT00000324429	1	+
chr10	17276832	17277832	ENST00000456355.1	0	-
chr12	118326259	118327259	ENST00000544667.1	0	+
chr13	50637815	50638815	OTTHUMT00000044963	1	+
chr10	103870468	103871468	AL711686	0	+
chr1	99999571	100000571	OTTHUMT00000029680	1	-
chr5	173762357	173763357	ENST00000507361.1	0	+
chr6	170921789	170922789	TCONS_00012383	0	-
chr18	45356490	45357490	TCONS_00026518	0	-
chr22	17307363	17308363	NR_003607	1	+
chr3	73671719	73672719	ENST00000478988.1	0	+
chr12	12820916	12821916	ENST00000539988.1	0	+
chr9	1924597	1925597	TCONS_00015907	0	+
chr13	50463544	50464544	NR_003268	1	+
chr1	45475208	45476208	AA449003	0	+
chr11	16790764	16791764	TCONS_00019585	0	-
chrX	42314829	42315829	OTTHUMT00000056296	1	+
chr6	30669844	30670844	ENST00000442150.1	0	+
chr17	74787575	74788575	TCONS_00025497	0	+
chr1	208785537	208786537	ENST00000438903.1	0	-
chr12	50031582	50032582	CD515753	0	-
chr3	178135989	178136989	ENST00000455307.1	0	+
chr13	73972167	73973167	AJ431610	1	+
chr17	38077074	38078074	AJ308027	1	+
chr9	31917026	31918026	TCONS_00016287	0	-
chr5	67185924	67186924	ENST00000514791.1	0	-
chr4	189923229	189924229	ENST00000508799.1	0	-
chr10	131499526	131500526	ENST00000428178.1	0	-
chr3	195731964	195732964	TCONS_00007353	0	-
chr14	73988247	73989247	BC019855	1	+
chrX	1894252	1895252	TCONS_00017125	0	+
chr4	23442065	23443065	NN14|chr4:23050944-23051163|	1	-
chr22	39686778	39687778	TCONS_00029703	0	-
chr9	75489025	75490025	OTTHUMT00000052662	1	-
chr12	133037828	133038828	ENST00000537742.1	0	+
chr18	48575212	48576212	AA346601	0	-
chr11	9077798	9078798	ENST00000521394.2	0	+
chr2	121480344	121481344	DB446324	0	-
chr13	61258332	61259332	OTTHUMT00000045180	1	+
chr1	149368293	149369293	NR_027484	1	+
chr22	27714499	27715499	OTTHUMT00000320637	1	-
chr15	45653023	45654023	X65706	1	+
chrX	70418025	70419025	OTTHUMT00000057132	1	-
chr1	60707563	60708563	TCONS_00000966	0	+
chr19	58413066	58414066	TCONS_00027818	0	-
chr15	72758084	72759084	AL360200	1	-
chr11	105402424	105403424	ENST00000528811.1	0	-
chr4	186586039	186587039	ENST00000447277.1	0	+
chr2	82048489	82049489	TCONS_00003749	0	+
chr13	34230573	34231573	ENST00000452207.1	0	+
chr6	41680657	41681657	BC104422	1	+
chr4	760709	761709	CR749703	0	-
chr17	19396222	19397222	OTTHUMT00000132555	1	-
chr7	99161540	99162540	CB986041	0	-
chr7	33913843	33914843	ENST00000440074.1	0	-
chr16	69360926	69361926	AK092372	0	-
chr15	72098421	72099421	TCONS_00023454	0	+
chr2	59443842	59444842	AK056269	1	+
chr17	38091115	38092115	TCONS_00025381	0	+
chr9	22766173	22767173	OTTHUMT00000051937	1	+
chr10	6181721	6182721	TCONS_00018097	0	+
chr19	39505190	39506190	TCONS_00027754	0	-
chr1	63718810	63719810	DB461367	0	-
chr20	46971053	46972053	TCONS_00028199	0	+
chr1	116460996	116461996	BC043254	1	+
chr10	31099571	31100571	TCONS_00018466	0	-
chr1	159999232	160000232	DB454207	0	+
chr1	51982981	51983981	ENST00000415031.1	0	+
chr6	160061133	160062133	OTTHUMT00000042920	1	-
chr11	47417191	47418191	ENST00000527426.1	0	-
chr13	91510193	91511193	TCONS_00022082	0	-
chr4	26075360	26076360	TCONS_00008769	0	+
chr6	38621361	38622361	TCONS_00011808	0	+
chr4	53011522	53012522	NN28|chr4:52706060-52706279|	1	-
chr14	66927208	66928208	TCONS_00023122	0	-
chr4	71555897	71556897	BQ682602	0	-
chr7	99197769	99198769	CD357512	0	-
chr9	69145939	69146939	ENST00000416700.1	0	+
chr2	830351	831351	NN18|chr2:820101-820351|	1	-
chr5	4440372	4441372	AK095286	1	-
chr11	59051506	59052506	ENST00000399003.1	0	-
chr15	62021093	62022093	TCONS_00023437	0	+
chr1	89487179	89488179	CR626456	1	+
chr5	29978775	29979775	X51779	1	+
chrX	139860446	139861446	DB503198	0	+
chr2	192498949	192499949	TCONS_00003973	0	+
chr9	43032877	43033877	ENST00000453998.1	0	-
chr19	23507220	23508220	TCONS_00027716	0	-
chr4	171960760	171961760	BC047077	1	+
chr4	174274061	174275061	TCONS_00008324	0	+
chr6	1132009	1133009	TCONS_00012038	0	-
chr11	5225270	5226270	OTTHUMT00000142980	1	+
chr11	82898078	82899078	AK092827	1	-
chr14	90923131	90924131	TCONS_00022831	0	-
chr17	75523206	75524206	DB475226	0	+
chr8	53105921	53106921	BC065517	1	+
chr11	115233348	115234348	ENST00000535704.1	0	+
chr1	201863963	201864963	AK127212	1	+
chr18	717930	718930	TCONS_00026391	0	-
chr2	8116945	8117945	NR_015405	1	-
chr6	7116302	7117302	BC128455	1	-
chr4	90756559	90757559	ENST00000513653.1	0	+
chr2	133672155	133673155	BC031872	1	+
chr18	37645249	37646249	BC045816	1	+
chr1	4610794	4611794	OTTHUMT00000001544	1	+
chrX	43035242	43036242	AK056105	1	+
chr6	36906862	36907862	OTTHUMT00000040379	1	+
chr7	76606278	76607278	ENST00000434531.1	0	-
chr5	89652426	89653426	ENST00000520032.1	0	-
chr13	39658262	39659262	TCONS_00021759	0	+
chr11	16043736	16044736	ENST00000531763.1	0	+
chr16	79708981	79709981	TCONS_00024893	0	+
chr7	73849115	73850115	NN21|chr7:73486835-73487051|	1	-
chr6	136546733	136547733	ENST00000417643.1	0	-
chr9	75799444	75800444	TCONS_00016355	0	-
chr17	15942785	15943785	BC031588	1	+
chr6	4154169	4155169	OTTHUMT00000039726	1	+
chr5	102132997	102133997	hTF35798	1	+
chr5	7923405	7924405	ENST00000511758.1	0	+
chr22	22647097	22648097	OTTHUMT00000321097	1	+
chr11	67455732	67456732	DB444429	0	+
chr19	32086626	32087626	CR627061	1	-
chr10	30039039	30040039	DB467065	0	-
chr5	102877686	102878686	ENST00000503367.1	0	-
chr2	66553492	66554492	OTTHUMT00000328529	1	+
chr11	70491270	70492270	ENST00000429268.1	0	+
chrX	31114794	31115794	ENST00000481143.1	0	+
chr11	66012444	66013444	BU182016	0	+
chr1	150530630	150531630	BC038543	1	-
chr11	58696162	58697162	ENST00000531918.1	0	-
chr5	178803506	178804506	ENST00000520163.1	0	+
chr2	203174137	203175137	TCONS_00003990	0	+
chr8	69764998	69765998	ENST00000522354.1	0	-
chr20	26170624	26171624	OTTHUMT00000078485	1	+
chr2	85294470	85295470	BC044795	1	-
chr10	88959390	88960390	AW021479	0	-
chr11	66304818	66305818	AK022244	0	+
chr1	207589566	207590566	TCONS_00001789	0	-
chr11	27488859	27489859	AF147368	1	+
chr5	139532171	139533171	TCONS_00010505	0	-
chr19	3489825	3490825	AA422159	0	+
chr8	95941795	95942795	CB955689	0	+
chr12	126841580	126842580	ENST00000539588.1	0	+
chrX	1779739	1780739	TCONS_00017121	0	+
chr20	62375897	62376897	ENST00000433905.1	0	+
chr12	89938265	89939265	AY665172	1	-
chr15	69883468	69884468	TCONS_00023235	0	+
chr12	26286896	26287896	BC041929	1	+
chr13	25310786	25311786	TCONS_00021941	0	-
chr15	50654998	50655998	TCONS_00023262	0	+
chr5	45738906	45739906	DB497277	0	-
chr5	74901446	74902446	TCONS_00009999	0	+
chr3	9290438	9291438	TCONS_00006780	0	+
chr10	112778678	112779678	TCONS_00018817	0	+
chr12	121125982	121126982	BM559853	0	-
chr4	74921116	74922116	L10403	1	-
chr17	61275146	61276146	ENST00000435892.1	0	-
chr13	23472320	23473320	NR_033774	1	-
chr21	35796264	35797264	BC049386	0	-
chr4	150070932	150071932	ENST00000504755.1	0	-
chr1	156614679	156615679	BC010117	1	-
chr5	172242624	172243624	ENST00000518260.1	0	+
chr21	29600799	29601799	OTTHUMT00000171681	1	-
chr1	142552292	142553292	OTTHUMT00000036736	1	+
chr1	121485429	121486429	TCONS_00001652	0	-
chr7	30585782	30586782	TCONS_00012989	0	+
chr13	21768075	21769075	TCONS_00021712	0	+
chr19	57602850	57603850	DB477863	0	-
chr1	160653220	160654220	AF143887	1	+
chr21	42952359	42953359	TCONS_00029024	0	+
chr1	107600503	107601503	DB497263	0	-
chr20	47984296	47985296	AK126976	1	-
chr17	8127361	8128361	OTTHUMT00000256341	1	-
chr16	75144610	75145610	ENST00000499110.1	0	-
chr16	74400359	74401359	BC029817	0	+
chr5	176736080	176737080	BI194796	0	+
chr3	128951154	128952154	TCONS_00006223	0	+
chr16	87326034	87327034	TCONS_00025091	0	-
chr16	55422570	55423570	TCONS_00024848	0	+
chr14	29240909	29241909	NR_026732	1	+
chr6	161238383	161239383	OTTHUMT00000042967	1	-
chr17	53536223	53537223	TCONS_00025697	0	-
chr3	126379923	126380923	NR_034158	1	+
chr9	35864	36864	NR_026822	1	-
chr10	5018398	5019398	ENST00000435726.1	0	-
chr2	143628636	143629636	TCONS_00004464	0	-
chr6	147124960	147125960	NR_003954	1	-
chrY	9172441	9173441	AF527832	1	-
chr17	8420568	8421568	BG540119	0	+
chr5	21615371	21616371	ENST00000522350.1	0	+
chr6	89256491	89257491	NN7|chr6:89312991-89313210|	1	-
chr15	93139372	93140372	AK096780	1	-
chr1	203525190	203526190	TCONS_00001776	0	-
chr11	79305950	79306950	TCONS_00019404	0	+
chr2	98085678	98086678	ENST00000480208.1	0	+
chr2	88320452	88321452	TCONS_00004326	0	-
chr3	111396280	111397280	ENST00000493131.1	0	-
chr7	114871409	114872409	OTTHUMT00000257953	1	-
chr2	17150300	17151300	OTTHUMT00000323741	1	+
chr1	7501614	7502614	ENST00000440032.1	0	-
chr14	95796600	95797600	TCONS_00023046	0	+
chr22	33715851	33716851	ENST00000453924.1	0	+
chr5	7373187	7374187	ENST00000513219.1	0	-
chr12	106254288	106255288	NN12|chr12:104779419-104779638|	1	+
chr5	169757434	169758434	NR_026945	1	+
chr6	6623059	6624059	NR_026970	1	-
chrX	121568516	121569516	TCONS_00017462	0	+
chr7	51680947	51681947	ENST00000414409.1	0	+
chr11	48037407	48038407	ENST00000533964.1	0	-
chr16	30256932	30257932	NR_002555	1	-
chr9	113360754	113361754	OTTHUMT00000053625	1	+
chr15	57591562	57592562	NR_024433	1	+
chr11	97130987	97131987	ENST00000529088.1	0	-
chr3	72259043	72260043	ENST00000491567.1	0	-
chr2	122547067	122548067	OTTHUMT00000330766	1	+
chr1	25906968	25907968	OTTHUMT00000012834	1	+
chr13	21876009	21877009	ENST00000500111.1	0	-
chr11	114522234	114523234	TCONS_00019766	0	-
chr17	20434194	20435194	AL136790	1	-
chr20	30072580	30073580	NR_024358	1	+
chr9	102161927	102162927	TCONS_00016437	0	-
chr14	23493426	23494426	CR607514	1	-
chr5	175546892	175547892	AK055006	1	+
chr7	132036093	132037093	ENST00000455442.1	0	+
chr11	82924421	82925421	ENST00000531869.1	0	-
chr18	9310508	9311508	TCONS_00026408	0	-
chr6	23398272	23399272	TCONS_00011736	0	+
chr15	77937683	77938683	DB453028	0	+
chr1	90253472	90254472	OTTHUMT00000029205	1	+
chr17	10695151	10696151	TCONS_00025559	0	-
chr17	13290390	13291390	TCONS_00025563	0	-
chr2	220290906	220291906	ENST00000431827.1	0	-
chr9	116412235	116413235	OTTHUMT00000053744	1	+
chr20	23980270	23981270	TCONS_00028347	0	-
chr4	77679627	77680627	ENST00000452412.1	0	-
chr21	14436894	14437894	TCONS_00029194	0	+
chr21	47655136	47656136	BC016306	1	+
chr10	44406891	44407891	OTTHUMT00000047733	1	+
chr2	43329829	43330829	OTTHUMT00000326019	1	-
chr21	30377121	30378121	BI224387	0	-
chr12	132303828	132304828	TCONS_00021009	0	-
chr1	5033358	5034358	DB454491	0	-
chr2	86250635	86251635	AK001612	1	-
chr15	58177626	58178626	TCONS_00023686	0	-
chr10	79950568	79951568	TCONS_00018247	0	+
chr1	197725449	197726449	ENST00000440885.1	0	+
chr20	42983825	42984825	ENST00000438702.1	0	-
chr2	133090060	133091060	BU568117	0	-
chr14	61118171	61119171	TCONS_00022526	0	+
chr2	131951149	131952149	DB456012	0	-
chr4	15601425	15602425	BX645659	0	-
chr3	46888307	46889307	TCONS_00006505	0	-
chr7	72698885	72699885	BC018166	1	-
chr6	28579905	28580905	TCONS_00011763	0	+
chr1	8280589	8281589	OTTHUMT00000004931	1	-
chr6	35390552	35391552	LIT3586__AY927592	1	-
chr4	89282409	89283409	DB449439	0	-
chr6	21822968	21823968	U17617	1	-
chr10	106082127	106083127	ENST00000434792.1	0	+
chr5	2964120	2965120	ENST00000515086.1	0	+
chr13	91022439	91023439	DB462657	0	-
chr4	7133131	7134131	TCONS_00008418	0	-
chr8	144746990	144747990	TCONS_00014884	0	+
chr6	38131580	38132580	OTTHUMT00000040429	1	-
chr1	247803505	247804505	ENST00000446347.1	0	-
chr16	88276183	88277183	TCONS_00024512	0	+
chr1	103141328	103142328	TCONS_00001082	0	+
chr12	133682999	133683999	CR625009	1	-
chr3	37845705	37846705	BQ428106	0	-
chr22	51181948	51182948	ENST00000532913.1	0	-
chr5	417808	418808	AK096910	1	-
chr20	43031509	43032509	BC071794	1	-
chrX	65234303	65235303	ENST00000538676.1	0	+
chr21	40328392	40329392	OTTHUMT00000194933	1	-
chr2	195594318	195595318	AK056610	1	+
chr22	20643407	20644407	OTTHUMT00000319605	1	+
chr3	116427634	116428634	NR_015391	1	+
chr16	73093074	73094074	TCONS_00024725	0	-
chr1	848550	849550	OTTHUMT00000097857	1	+
chr7	129410810	129411810	NN20|chr7:129197827-129198046|	1	-
chr3	186157097	186158097	DB458912	0	+
chr2	220550708	220551708	OTTHUMT00000316474	1	+
chr18	3652409	3653409	BC043357	1	+
chr7	45000392	45001392	AK097526	1	-
chr9	44263319	44264319	ENST00000439824.1	0	-
chr3	164549268	164550268	ENST00000497379.2	0	-
chr2	73534993	73535993	TCONS_00005177	0	-
chr9	132270807	132271807	TCONS_00016491	0	-
chr3	149942977	149943977	ENST00000474444.1	0	-
chr4	2025400	2026400	TCONS_00009008	0	-
chr19	38783088	38784088	Z36849	1	-
chr12	108305497	108306497	TCONS_00020558	0	+
chr19	35331727	35332727	TCONS_00026998	0	+
chrX	9373193	9374193	AK093192	1	-
chr6	28137622	28138622	AK123552	1	+
chr15	90625439	90626439	AL109699	1	-
chrY	14773297	14774297	NR_001545	1	+
chr7	35549873	35550873	ENST00000441150.1	0	-
chr12	81189685	81190685	BC041400	1	-
chrX	39186616	39187616	AK093678	1	-
chr3	87842779	87843779	ENST00000462792.1	0	-
chr12	121137304	121138304	ENST00000541383.1	0	-
chr11	19528776	19529776	ENST00000528726.1	0	-
chr11	21284116	21285116	ENST00000526362.1	0	-
chrY	1835240	1836240	ENSTR0000453953.1	0	+
chr3	114340288	114341288	AF131782	1	+
chr11	43855297	43856297	AK094325	1	-
chr1	93796324	93797324	TCONS_00002090	0	+
chr4	156208288	156209288	ENST00000513660.2	0	-
chr1	18653241	18654241	hTF39491	1	-
chr1	113672733	113673733	TCONS_00001109	0	+
chr8	137851987	137852987	DB442313	0	+
chr22	50285067	50286067	AK022892	0	-
chr11	43407221	43408221	ENST00000530042.1	0	-
chr1	188512361	188513361	DB447731	0	+
chr10	115479091	115480091	ENST00000448834.1	0	-
chr17	47784695	47785695	BM310877	0	+
chr3	137039591	137040591	TCONS_00006675	0	-
chr14	25580978	25581978	TCONS_00022931	0	+
chr10	2489546	2490546	OTTHUMT00000046443	1	-
chr20	54747010	54748010	TCONS_00028232	0	+
chr22	37475108	37476108	ENST00000414203.2	0	+
chr5	155512412	155513412	DB452528	0	+
chr8	31245487	31246487	TCONS_00014667	0	+
chr1	69715106	69716106	OTTHUMT00000025523	1	-
chr2	8278531	8279531	OTTHUMT00000323256	1	+
chr16	2319713	2320713	NR_037448	1	+
chr13	113740961	113741961	AY927533	1	-
chr9	16472186	16473186	ENST00000430640.1	0	+
chr7	39445945	39446945	ENST00000433519.1	0	-
chr3	155311957	155312957	DB499355	0	+
chr5	56909216	56910216	ENST00000509844.1	0	+
chr12	10392135	10393135	TCONS_00020330	0	+
chr19	51452440	51453440	DB442754	0	+
chr7	22767239	22768239	ENST00000325042.2	0	-
chr2	105030489	105031489	BC014368	1	-
chr12	3050025	3051025	BC019618	1	-
chr8	141439152	141440152	L19364	1	+
chr11	1685828	1686828	NR_026643	1	+
chr1	44406129	44407129	TCONS_00002373	0	-
chr8	87718775	87719775	ENST00000519041.1	0	+
chr2	84293294	84294294	TCONS_00003751	0	+
chr8	22424684	22425684	ENST00000517384.1	0	-
chr6	108021422	108022422	AK128420	1	-
chr22	33503515	33504515	ENST00000452505.1	0	+
chr13	53918345	53919345	AK057270	1	+
chr7	85591033	85592033	DB484569	0	-
chr3	42743145	42744145	ENST00000423165.1	0	+
chr1	47562387	47563387	DB502350	0	-
chr1	150944599	150945599	ENST00000412838.1	0	+
chr15	70740968	70741968	NN1|chr15:68527739-68528022|	1	-
chr10	54515169	54516169	OTTHUMT00000048113	1	-
chrX	139098427	139099427	ENST00000417426.1	0	+
chr12	59204805	59205805	TCONS_00021152	0	+
chr7	56872633	56873633	NN36|chr7:56839906-56840127|	1	-
chr18	11184330	11185330	TCONS_00026277	0	+
chr7	98296763	98297763	TCONS_00013544	0	+
chr14	105947518	105948518	NN14|chr14:105019564-105019783|	1	+
chr9	138505141	138506141	OTTHUMT00000331581	1	+
chr10	128110448	128111448	OTTHUMT00000050968	1	-
chr2	130249008	130250008	DB454284	0	-
chr9	74139185	74140185	NN0|chr9:73330006-73330234|	1	+
chr13	53274883	53275883	TCONS_00021656	0	-
chr7	51470384	51471384	TCONS_00013801	0	-
chr22	32360204	32361204	EF212263	1	-
chr15	25426871	25427871	LIT2215__IC-SNURF-SNRPN	1	+
chr9	107853176	107854176	TCONS_00016111	0	+
chr5	3451930	3452930	ENST00000512521.1	0	+
chr7	38423435	38424435	AA504577	0	+
chr3	81304680	81305680	ENST00000478239.1	0	-
chr5	14970051	14971051	TCONS_00010630	0	+
chr4	45909868	45910868	TCONS_00007758	0	-
chr10	49880469	49881469	OTTHUMT00000047941	1	-
chr2	1156110	1157110	ENST00000428335.1	0	-
chr4	118348551	118349551	OTTHUMT00000291362	1	+
chr2	58727943	58728943	AK022362	1	+
chr3	177066954	177067954	ENST00000457125.1	0	-
chr12	83864694	83865694	DB503318	0	-
chr17	30727988	30728988	TCONS_00025349	0	+
chr6	84446244	84447244	OTTHUMT00000041359	1	-
chr13	25326782	25327782	DB459543	0	+
chr12	7084996	7085996	CF134669	0	-
chr15	72570207	72571207	BC034424	1	+
chr4	10068734	10069734	TCONS_00007979	0	+
chr17	41376546	41377546	ENST00000427995.1	0	-
chr18	56326109	56327109	TCONS_00026344	0	+
chr2	54903602	54904602	TCONS_00003682	0	+
chr13	33485790	33486790	BC024029	1	-
chr6	42915981	42916981	TCONS_00012717	0	-
chr2	74652310	74653310	AL598856	0	-
chr18	52565201	52566201	TCONS_00026523	0	-
chr13	31455687	31456687	OTTHUMT00000044374	1	+
chr10	7193671	7194671	DB504988	0	+
chr4	153145361	153146361	NN9|chr4:153364592-153364811|	1	-
chr13	96055526	96056526	TCONS_00021875	0	+
chr20	34659600	34660600	ENST00000450129.1	0	+
chr14	90983553	90984553	TCONS_00022832	0	-
chr11	62676017	62677017	BG335904	0	+
chr2	192657151	192658151	ENST00000413304.2	0	+
chr1	59316926	59317926	OTTHUMT00000023039	1	-
chr17	60036633	60037633	BX493571	0	+
chr16	56111327	56112327	TCONS_00024673	0	-
chr8	103837595	103838595	AL832582	1	+
chr12	67366403	67367403	CR593338	1	-
chr5	160111358	160112358	ENST00000524198.1	0	+
chr15	24630598	24631598	TCONS_00023590	0	-
chr2	33106867	33107867	OTTHUMT00000325402	1	+
chr3	177533652	177534652	AK056252	1	+
chr15	24414190	24415190	DB451299	0	+
chr1	157154177	157155177	OTTHUMT00000099026	1	+
chr1	56610392	56611392	OTTHUMT00000022251	1	+
chr7	44103506	44104506	BG744137	0	+
chr14	105534066	105535066	TCONS_00022899	0	-
chr13	112736862	112737862	AY130009	1	+
chr12	108924812	108925812	BI830704	0	+
chrX	142371754	142372754	ENST00000431432.1	0	+
chr4	44704124	44705124	BF672463	0	+
chr7	86737854	86738854	AK054776	1	+
chr11	19736109	19737109	BC029949	1	-
chr2	20792308	20793308	ENST00000449391.2	0	-
chr12	19823093	19824093	TCONS_00020354	0	+
chr3	153105157	153106157	ENST00000492569.1	0	-
chr5	77242248	77243248	ENST00000523413.1	0	-
chr12	16845734	16846734	ENST00000418574.2	0	+
chr15	70718859	70719859	AK092120	1	-
chr3	29322325	29323325	DB451992	0	-
chr11	82501704	82502704	ENST00000526305.1	0	+
chr3	111851269	111852269	AK092456	1	+
chr3	195976420	195977420	ENST00000425275.1	0	+
chr8	19615323	19616323	TCONS_00014638	0	+
chr2	44531751	44532751	BI092170	0	-
chrX	53220897	53221897	AY927614	1	+
chr19	32695967	32696967	TCONS_00026993	0	+
chr11	66100965	66101965	ENST00000526655.1	0	+
chr1	150504133	150505133	TCONS_00002162	0	+
chr6	112620109	112621109	CR590599	1	-
chr7	129647694	129648694	ENST00000480018.1	0	+
chr2	113401757	113402757	NR_033871	1	-
chr11	131055916	131056916	OTTHUMT00000141934	1	+
chr8	22876848	22877848	BC043400	0	-
chr15	25823938	25824938	BC041438	1	-
chr20	22033727	22034727	BC038192	1	+
chr17	55173786	55174786	BC036702	1	-
chr3	136565428	136566428	BU526935	0	-
chr11	62372633	62373633	ENST00000532626.1	0	+
chr9	69874392	69875392	ENST00000537313.1	0	+
chr19	32562996	32563996	TCONS_00027298	0	-
chr6	122237499	122238499	TCONS_00012593	0	+
chrX	106308529	106309529	BM473970	0	+
chr5	127998671	127999671	ENST00000514867.1	0	+
chr13	39119435	39120435	BC040923	1	-
chr13	78562117	78563117	TCONS_00022056	0	-
chr20	22752435	22753435	TCONS_00028129	0	+
chr14	99728285	99729285	ENST00000429450.1	0	+
chr7	52491897	52492897	TCONS_00013446	0	+
chr6	83016958	83017958	NN1|chr6:83073459-83073677|	1	-
chr1	24864205	24865205	AF086431	1	+
chr16	52387976	52388976	TCONS_00025008	0	-
chr15	91256533	91257533	TCONS_00023782	0	-
chr5	144775848	144776848	TCONS_00010520	0	-
chr2	2660402	2661402	OTTHUMT00000322466	1	-
chrY	9452762	9453762	NR_001573	1	-
chr4	63320355	63321355	TCONS_00008495	0	-
chr11	76307426	76308426	NN0|chr11:75986075-75986294|	1	+
chr18	35460781	35461781	TCONS_00026325	0	+
chr8	47730705	47731705	TCONS_00014998	0	-
chr16	73532125	73533125	DB445372	0	+
chr21	39578204	39579204	DB458633	0	-
chr1	120453236	120454236	BC064338	1	-
chr4	69047009	69048009	NR_015446	1	+
chr9	140066861	140067861	ENST00000413619.1	0	-
chrX	103174131	103175131	AK026512	1	-
chr2	46895008	46896008	AK123196	1	+
chr8	120081021	120082021	BC034804	1	-
chr1	179133493	179134493	DB485172	0	+
chr6	109245306	109246306	ENST00000426737.1	0	-
chr2	226263426	226264426	ENST00000431435.1	0	+
chr5	81146420	81147420	ENST00000512859.1	0	+
chr18	43931121	43932121	NN1|chr18:42184883-42185119|	1	-
chr8	1784348	1785348	ENST00000399125.3	0	-
chr10	71297414	71298414	TCONS_00018531	0	-
chr4	60657832	60658832	ENST00000511603.1	0	-
chr9	138465770	138466770	NR_034016	1	+
chr18	46189006	46190006	CR596894	1	-
chr16	22803363	22804363	NR_037517	1	-
chr3	122600320	122601320	BC042374	1	-
chr1	209720925	209721925	OTTHUMT00000088524	1	-
chr21	18386536	18387536	TCONS_00029084	0	-
chr11	111319593	111320593	ENST00000531009.1	0	+
chr17	45402367	45403367	ENST00000501005.1	0	-
chr11	26309554	26310554	ENST00000524858.1	0	-
chr11	69183377	69184377	TCONS_00019368	0	+
chr9	140147949	140148949	AK097764	1	-
chr13	66806206	66807206	ENST00000512415.2	0	-
chr5	110344598	110345598	ENST00000507627.1	0	-
chr6	19180711	19181711	AK097585	1	-
chr5	20614874	20615874	ENST00000504244.1	0	-
chr2	714338	715338	TCONS_00004095	0	-
chr11	29466034	29467034	ENST00000527727.1	0	+
chr17	80175228	80176228	ENST00000508570.1	0	-
chr6	38122342	38123342	AJ012495	1	-
chr6	53492177	53493177	OTTHUMT00000040964	1	+
chr8	127634583	127635583	TCONS_00015497	0	-
chr2	217663331	217664331	ENST00000434973.1	0	+
chr17	50938480	50939480	OTTHUMT00000255476	1	+
chr19	637537	638537	BC059953	1	-
chr20	23169661	23170661	TCONS_00028641	0	-
chr8	64680988	64681988	ENST00000519550.1	0	+
chr13	33242992	33243992	U50539	1	-
chrX	70164988	70165988	TCONS_00017192	0	+
chr3	154688012	154689012	ENST00000486545.1	0	-
chr14	29529984	29530984	TCONS_00022944	0	+
chr10	106374859	106375859	OTTHUMT00000050219	1	+
chr12	32891261	32892261	BE542093	0	-
chr9	111033533	111034533	TCONS_00016128	0	+
chr16	27730125	27731125	BC031310	1	-
chr3	53120125	53121125	TCONS_00007175	0	-
chr8	105331133	105332133	TCONS_00015131	0	-
chr6	141223934	141224934	DB480751	0	-
chr5	37952504	37953504	ENST00000506429.1	0	+
chr1	63488877	63489877	OTTHUMT00000025349	1	+
chr9	35936406	35937406	hTF13841	1	-
chr18	68015206	68016206	TCONS_00026638	0	+
chr17	55042460	55043460	TCONS_00025439	0	+
chr5	81189738	81190738	TCONS_00010006	0	+
chr11	69910030	69911030	ENST00000528316.1	0	-
chr18	11490036	11491036	TCONS_00026281	0	+
chr11	75885010	75886010	NN5|chr11:75563659-75563878|	1	+
chr1	33042112	33043112	DB490437	0	-
chr1	63714693	63715693	OTTHUMT00000025343	1	+
chr8	130695925	130696925	ENST00000522667.1	0	-
chr2	242432702	242433702	AK124871	1	-
chr22	29715727	29716727	TCONS_00029887	0	-
chr1	7754904	7755904	AL512721	1	-
chr4	188567539	188568539	DB454278	0	-
chr18	69454242	69455242	TCONS_00026551	0	-
chr20	30939478	30940478	TCONS_00027922	0	+
chr6	99005309	99006309	OTTHUMT00000041584	1	+
chr10	69995190	69996190	OTTHUMT00000048311	1	-
chr8	10375525	10376525	ENST00000521149.1	0	-
chr13	81856307	81857307	OTTHUMT00000045393	1	+
chr21	37544743	37545743	AJ001020	1	-
chr1	53769208	53770208	DB454510	0	+
chr19	50552936	50553936	NR_027257	1	+
chr14	29744334	29745334	TCONS_00022697	0	-
chr21	30560116	30561116	OTTHUMT00000171972	1	-
chr11	122889076	122890076	DB460913	0	-
chr8	33467086	33468086	TCONS_00014968	0	-
chr14	39417442	39418442	DB475104	0	-
chr20	13199349	13200349	LIT3525__AY927515	1	+
chr17	76981943	76982943	TCONS_00025519	0	+
chr1	234700043	234701043	OTTHUMT00000092698	1	+
chr20	22200191	22201191	OTTHUMT00000078285	1	+
chr11	81681036	81682036	ENST00000526154.1	0	+
chr10	29094875	29095875	OTTHUMT00000047378	1	+
chr20	10889920	10890920	BC033557	1	-
chr17	72305929	72306929	BX648926	0	-
chr2	114181071	114182071	OTTHUMT00000330815	1	+
chr1	31459911	31460911	NR_002762	1	+
chr4	2296311	2297311	ENST00000510632.1	0	+
chr4	134364909	134365909	NN16|chr4:134585360-134585579|	1	+
chr3	1048819	1049819	ENST00000451707.1	0	+
chr1	161621764	161622764	DB447567	0	-
chr20	30619378	30620378	BC019892	0	-
chr7	157257924	157258924	BC039304	1	+
chr2	242049400	242050400	BG759448	0	+
chr8	83823339	83824339	ENST00000524359.1	0	+
chr11	43942476	43943476	AK097541	1	-
chr18	42234955	42235955	TCONS_00026326	0	+
chr16	86767432	86768432	TCONS_00024898	0	+
chr8	65730130	65731130	ENST00000522106.1	0	-
chr2	46621306	46622306	OTTHUMT00000329731	1	-
chr6	4491040	4492040	AK092525	1	+
chr19	29123635	29124635	BC038202	1	-
chr7	156228527	156229527	OTTHUMT00000322680	1	-
chr8	74270148	74271148	ENST00000518355.1	0	+
chr16	4690687	4691687	DB448994	0	-
chr6	167316185	167317185	OTTHUMT00000043074	1	+
chr2	220657077	220658077	TCONS_00004032	0	+
chr17	16980672	16981672	ENST00000428367.1	0	-
chr5	180262712	180263712	TCONS_00011109	0	-
chr2	75156763	75157763	AL832916	1	-
chr4	32184971	32185971	TCONS_00008033	0	+
chr22	47595470	47596470	TCONS_00029837	0	+
chr5	860350	861350	TCONS_00010872	0	-
chr14	73930367	73931367	TCONS_00022791	0	-
chr9	98311138	98312138	TCONS_00016084	0	+
chr19	46683560	46684560	TCONS_00027056	0	+
chr3	129995570	129996570	TCONS_00006658	0	-
chr1	232315859	232316859	BC041826	1	-
chr1	144612727	144613727	NR_003242	1	-
chr9	100749938	100750938	ENST00000411981.1	0	-
chr9	115924232	115925232	CR749681	1	-
chr9	109990358	109991358	TCONS_00016116	0	+
chr12	20166714	20167714	ENST00000536666.1	0	+
chr22	39868646	39869646	AL833846	1	-
chr18	22079423	22080423	TCONS_00026607	0	+
chr8	116520829	116521829	ENST00000415088.1	0	+
chr9	129280118	129281118	AK127715	1	+
chr3	55643631	55644631	ENST00000472243.2	0	+
chr22	46936391	46937391	AK092202	1	+
chr20	24910303	24911303	TCONS_00028139	0	+
chr1	192497708	192498708	OTTHUMT00000098613	1	+
chr1	246687589	246688589	ENST00000366308.2	0	-
chr6	3195991	3196991	BC027024	1	-
chr5	7364644	7365644	ENST00000504765.1	0	-
chr6	168774376	168775376	AF086421	1	+
chr20	21509839	21510839	OTTHUMT00000078277	1	+
chr7	87857974	87858974	ENST00000447058.2	0	+
chr1	35831678	35832678	ENST00000432683.1	0	-
chr16	11033575	11034575	AK055529	0	+
chr11	93914395	93915395	BM800096	0	+
chr8	127802882	127803882	ENST00000520224.1	0	-
chr7	50521012	50522012	TCONS_00013170	0	-
chr1	161608218	161609218	OTTHUMT00000083315	1	-
chrX	107845533	107846533	CA396539	0	-
chr15	99939270	99940270	TCONS_00023548	0	+
chr4	9624805	9625805	DB495619	0	+
chr9	19292577	19293577	ENST00000417577.1	0	-
chr11	67023833	67024833	BM716647	0	-
chr7	116271062	116272062	LIT3581__AY927582	1	-
chr1	234855189	234856189	TCONS_00002622	0	-
chr13	85450526	85451526	TCONS_00022071	0	-
chr22	44735116	44736116	TCONS_00029613	0	+
chr6	113504723	113505723	TCONS_00011926	0	+
chr8	92056961	92057961	ENST00000517410.1	0	-
chr21	40378079	40379079	OTTHUMT00000141409	1	-
chr9	101944654	101945654	OTTHUMT00000053389	1	+
chr18	22251670	22252670	TCONS_00026461	0	-
chr11	38698009	38699009	TCONS_00019277	0	+
chr1	32319889	32320889	BC062773	0	+
chr5	104078736	104079736	TCONS_00010757	0	+
chr9	99688122	99689122	BC023631	1	-
chr12	19585298	19586298	hTF23542	1	-
chr1	564038	565038	CR623081	1	+
chr16	53523856	53524856	AK123086	1	-
chr11	64267324	64268324	OTTHUMT00000141967	1	+
chr19	8739117	8740117	TCONS_00026885	0	+
chr15	38335102	38336102	TCONS_00023629	0	-
chr12	8381748	8382748	DB486850	0	+
chr2	111192743	111193743	ENST00000490013.1	0	-
chr6	87967500	87968500	DB484898	0	-
chr3	53053439	53054439	DB493895	0	+
chr5	153338886	153339886	NN4|chr5:153320080-153320299|	1	+
chr7	44826939	44827939	DB446630	0	-
chr1	15899038	15900038	BQ679121	0	+
chr4	148487758	148488758	ENST00000509370.1	0	+
chr22	44437216	44438216	AF147358	1	-
chr4	166419980	166420980	TCONS_00008927	0	+
chr11	32153245	32154245	ENST00000525133.1	0	+
chr14	93356801	93357801	TCONS_00023035	0	+
chr7	29118900	29119900	ENST00000416513.1	0	+
chr17	15667016	15668016	NR_033865	1	+
chr2	98089122	98090122	ENST00000411738.1	0	-
chr11	128159192	128160192	TCONS_00019532	0	+
chr12	131245982	131246982	TCONS_00020656	0	+
chr5	114109110	114110110	AK097686	1	-
chr4	185817075	185818075	TCONS_00008360	0	+
chr9	124580767	124581767	AK123875	1	-
chr2	101807916	101808916	TCONS_00004353	0	-
chr1	102568886	102569886	TCONS_00001081	0	+
chr5	148871941	148872941	CD656002	0	+
chr1	58325214	58326214	BC047487	1	+
chr1	16571017	16572017	DB447579	0	+
chr7	25366434	25367434	OTTHUMT00000326928	1	-
chr3	131235675	131236675	ENST00000503006.1	0	+
chr6	169389444	169390444	TCONS_00012023	0	+
chr10	8059138	8060138	hTF37738	1	-
chr4	185426282	185427282	TCONS_00007688	0	+
chr13	51685078	51686078	OTTHUMT00000331673	1	-
chr1	40289938	40290938	TCONS_00001992	0	+
chr19	3155173	3156173	AK123032	0	-
chr1	17046652	17047652	AL035288	1	-
chr13	89278106	89279106	BC043278	1	+
chr2	204193949	204194949	ENST00000469747.2	0	-
chr5	120697696	120698696	CR617935	1	+
chr11	91527477	91528477	TCONS_00019438	0	+
chr12	101693814	101694814	DB467314	0	-
chr10	91585093	91586093	TCONS_00018995	0	-
chr18	44908771	44909771	NN5|chr18:43162550-43162769|	1	-
chr2	109686355	109687355	TCONS_00004377	0	-
chr8	141518142	141519142	DB492316	0	-
chr1	184622348	184623348	TCONS_00001756	0	-
chr1	212846302	212847302	TCONS_00002229	0	+
chr12	47810968	47811968	TCONS_00021114	0	+
chr7	141810548	141811548	NR_003715	1	+
chr4	183629195	183630195	ENST00000509283.1	0	-
chr1	179888983	179889983	AF086173	0	-
chr7	53484078	53485078	TCONS_00013803	0	-
chr11	59808245	59809245	BU561351	0	-
chr12	53584399	53585399	CD359113	0	+
chr1	184745600	184746600	TCONS_00001220	0	+
chr1	201430083	201431083	TCONS_00001771	0	-
chr5	4525738	4526738	BX648790	1	-
chr4	124245744	124246744	TCONS_00008216	0	+
chr21	25137960	25138960	DB498521	0	+
chr3	51906611	51907611	AK097471	0	+
chr16	84983092	84984092	TCONS_00025077	0	-
chr8	75808537	75809537	ENST00000520696.1	0	-
chr6	131017456	131018456	OTTHUMT00000042202	1	+
chr9	117900688	117901688	BC034316	1	-
chr1	206676280	206677280	AF088044	1	+
chr1	204594903	204595903	ENST00000444037.1	0	+
chrX	100764657	100765657	TCONS_00017353	0	-
chr5	68369644	68370644	NN0|chr5:68406401-68406620|	1	+
chr6	107035341	107036341	AJ431619	1	+
chr5	101478781	101479781	ENST00000506058.1	0	+
chr10	26931156	26932156	OTTHUMT00000047282	1	+
chr1	185623133	185624133	AF508908	1	+
chr8	97246655	97247655	ENST00000520575.1	0	+
chr1	14746458	14747458	TCONS_00001394	0	-
chr4	172559914	172560914	ENST00000508977.1	0	-
chr1	143708332	143709332	BC010059	1	-
chr20	29522987	29523987	OTTHUMT00000078487	1	-
chr14	23742635	23743635	BQ711618	0	-
chr7	157232826	157233826	TCONS_00014459	0	-
chr1	55530370	55531370	BX640776	1	+
chr10	15232617	15233617	TCONS_00018445	0	-
chr11	62160844	62161844	ENST00000526045.1	0	-
chr2	28617539	28618539	ENST00000445878.1	0	-
chr6	148342110	148343110	OTTHUMT00000042616	1	-
chr13	80144983	80145983	OTTHUMT00000045379	1	-
chr14	24029305	24030305	AK092855	0	+
chr19	4510342	4511342	BX480971	0	+
chr18	12478191	12479191	CB119339	0	+
chrX	28060039	28061039	TCONS_00017149	0	+
chr11	67543666	67544666	TCONS_00019149	0	+
chr12	31522235	31523235	BC039477	1	-
chrX	69385056	69386056	ENST00000366397.3	0	-
chr5	72058554	72059554	ENST00000508217.2	0	-
chr2	71175682	71176682	ENST00000447639.1	0	-
chr2	107154535	107155535	OTTHUMT00000329973	1	-
chr1	50786833	50787833	TCONS_00001493	0	-
chr11	118874303	118875303	NR_003040	1	-
chr7	130081644	130082644	TCONS_00013590	0	+
chr20	57476982	57477982	ENST00000423755.1	0	-
chr2	15911608	15912608	NN7|chr2:15828817-15829059|	1	-
chr7	56562915	56563915	AL713776	1	+
chr3	17085684	17086684	ENST00000414844.1	0	-
chr1	219089526	219090526	OTTHUMT00000098810	1	-
chr2	173288901	173289901	U61091	1	-
chr13	63902270	63903270	TCONS_00022040	0	-
chr1	77244952	77245952	OTTHUMT00000026685	1	-
chr1	195732530	195733530	BC040921	1	-
[truncated: 12,795 more rows]
