# Supplementary material for: Promoter Analysis Reveals Globally Differential Regulation of Human Long Non-Coding RNA and Protein-Coding Genes
Source: PLoS One. 2014 Oct 2;9(10):e109443. doi: 10.1371/journal.pone.0109443 (PMC4183604; doi:10.1371/journal.pone.0109443)
Supplement: Dataset S3 — RNA-seq expression value in RPKM (read per kilobase of exon per million mapped reads) for lncRNA genes and protein-coding genes in complete promoter set (CPS). (ZIP) [file pone.0109443.s016.zip]

Archive with 1 entries (1 files):
- DatasetS3.xlsx
