# Supplementary material for: Promoter Analysis Reveals Globally Differential Regulation of Human Long Non-Coding RNA and Protein-Coding Genes
Source: PLoS One. 2014 Oct 2;9(10):e109443. doi: 10.1371/journal.pone.0109443 (PMC4183604; doi:10.1371/journal.pone.0109443)
Supplement: Dataset S3 — RNA-seq expression value in RPKM (read per kilobase of exon per million mapped reads) for lncRNA genes and protein-coding genes in complete promoter set (CPS). (ZIP) [file pone.0109443.s016.zip › DatasetS3.xlsx]

## Sheet: Description
Column	Description
Column1-5	Description of the genes
Column6	Expression value(RPKM) at cell line Gm12878
Column7	Expression value(RPKM) at cell line H1-hESC
Column8	Expression value(RPKM) at cell line K562
Column9	Expression value(RPKM) at cell line HUVEC
Download link for bam files:	http://hgdownload.cse.ucsc.edu/goldenPath/hg19/encodeDCC/wgEncodeCshlLongRnaSeq/
Cell	location	Rna Extract
Gm12878	Whole cell	Long Non Poly A
H1-hESC	Whole cell	Long Non Poly A
K562	Whole cell	Long Non Poly A
HUVEC	Whole cell	Long Non Poly A

## Sheet: ExpressionValue
Chromosome	Start	End	Name	Strand	GM12878	H1-hESC	K562	HUVEC
chr7	80231503	80303734	NM_001001547#1	+	0.0054045	0.12498	0.27337	0.10767
chr11	118992232	119005765	NM_015517#2	+	2.881	7.2297	3.3874	3.154
chr7	26677489	26686924	NM_001145531#3	+	0.30504	0.011941	0.037991	0.06501
chr12	48366747	48398285	NM_033150#4	-	0.02167	0.68766	0.0010975	0.012554
chr17	78234659	78372581	NM_001256071#5	+	6.369	9.0547	2.6306	9.9449
chr7	140705960	140714781	NM_053035#6	-	3.976	3.7295	11.028	1.4224
chr3	58477822	58488087	NM_001128214#7	+	0.74921	3.1996	0.65854	0.89084
chr12	53342654	53346685	NM_199187#8	+	0.099067	34.674	42.89	23.057
chr4	164047859	164088073	NM_001128931#9	-	0.72404	1.3479	2.3208	0.45496
chr10	135368347	135379138	NM_001143764#10	-	0	0	0	0
chr10	43867091	43871783	NM_001184963#11	+	0	0	0	0
chr2	135676391	135716915	NM_058241#12	+	2.7982	5.7043	5.1994	3.3872
chr11	45825622	45834567	NM_001145266#13	+	0.83143	1.3172	0.56956	1.747
chr22	18900286	18924066	NM_016335#14	-	0.072141	9.4939	0.0044475	0.002218
chr17	2496922	2588909	NM_000430#15	+	4.7316	10.036	6.0303	10.485
chr2	189839098	189877472	NM_000090#16	+	0	0.01597	0.000993	0.73197
chr15	75182409	75190565	NM_002435#17	+	8.1849	12.823	8.0642	6.4481
chr16	84224722	84230772	NM_001145400#18	+	0	0.04585	0	0
chr19	6464259	6467230	NM_139161#19	+	0.14746	1.4938	0.0048415	0.004829
chr7	103969103	104549003	NM_199000#20	+	0.036302	0.053613	0.032581	0.003363
chr20	3776400	3786761	NM_004358#21	+	2.1013	3.1279	1.5775	3.8754
chr17	4487833	4511614	NM_001114974#22	+	0	0.54617	0	0.0046745
chr17	10531842	10560626	NM_002470#23	-	0.045672	0.11038	0.035762	0.022464
chr1	248789478	248790429	NM_001001964#24	-	0	0	0	0
chr3	122130699	122134882	NM_019069#25	-	2.102	0.73605	1.8928	0.59276
chr19	10501808	10514271	NM_007065#26	-	8.7934	12.26	14.422	20.034
chr12	55413728	55423801	NM_021191#27	+	0	0	0	0
chr14	20295607	20296531	NM_001004723#28	+	0	0	0	0
chr1	19542157	19578053	NM_001271428#29	-	1.7458	4.9291	4.7166	7.0437
chr6	24426061	24489850	NM_001503#30	-	0.25449	2.0021	0.44581	0.065248
chr4	186131283	186285120	NM_031953#31	+	11.874	5.4531	6.6972	2.7809
chr12	129277738	129308541	NM_145648#32	-	31.089	7.131	3.7554	4.8486
chr17	41476352	41478504	NM_001661#33	+	0.028503	1.6445	0.044467	0.36277
chr19	49436938	49448226	NM_014475#34	+	0.0054105	0.11982	0.12482	0
chr1	156254069	156262234	NM_032323#35	+	0.72994	0.38782	0.60109	0.37943
chr12	48596121	48597075	NM_001004134#36	-	1.1525	0.037381	1.6309	0.020252
chr16	56899118	56949762	NM_001126108#37	+	0.0060435	0.012763	0.0009665	0.0012615
chr11	33162976	33183037	NM_001033505#38	-	3.8689	4.4685	9.2768	5.1924
chr6	116956780	116989973	NM_145062#39	-	1.68	1.0614	5.0119	0.72565
chr1	200842082	200843306	NM_005298#40	+	0.040809	0	0	0
chr3	190984943	191048325	NM_198152#41	-	0.28801	0.039135	0.11235	0.47297
chr19	7112265	7294011	NM_001079817#42	-	23.182	18.672	0.17111	3.5377
chr2	233415356	233433920	NM_004846#43	+	2.4894	4.9739	2.3572	3.9584
chr18	77732866	77748532	NM_006701#44	-	3.8133	4.2829	5.0209	3.7196
chr14	21538526	21558036	NM_018071#45	+	0.037382	8.0222	0.31347	1.8141
chr1	150969300	150980854	NM_018379#46	-	0.45024	3.2226	0.91914	2.4736
chr4	170981372	171011183	NM_016228#47	-	0	0.87079	0	0.26064
chr19	13993167	14016909	NM_024323#48	-	0.14643	0.31583	0.19458	0.062507
chr1	109656584	109749403	NM_020775#49	+	0.20666	0.18573	0.015381	0.16575
chr9	33025208	33039062	NM_001539#50	+	20.015	16.405	42.47	19.007
chr5	150399998	150408554	NM_002084#51	+	3.3704	15.067	1.0154	3.3877
chr2	120770784	120864492	NM_001184938#52	+	2.5975	5.5205	2.5895	1.3752
chr6	146119271	146135921	NM_032145#53	-	2.4256	8.078	10.429	4.1902
chr19	55555691	55574585	NM_001145971#54	-	1.8471	4.1659	4.975	1.1251
chr6	74104284	74127289	NM_018665#55	+	0.095406	0.017454	0.004008	0.084163
chr20	43850009	43853099	NM_003008#56	+	0.005902	0	0	0
chr7	98972297	98992404	NM_005720#57	+	27.512	5.2529	8.7173	19.403
chr2	120124828	120130122	NM_001178017#58	+	6.6635	4.113	2.9865	5.5788
chr19	8509802	8554002	NM_031203#59	+	7.7781	14.593	13.378	8.9967
chr7	138516126	138666064	NM_001164665#60	-	0.091974	2.7361	0.065074	1.4847
chr1	15818768	15851285	NM_032996#61	-	2.6251	6.3612	7.1895	1.8204
chr3	57743173	57914894	NM_007159#62	+	3.4053	5.0646	5.1293	3.2278
chr1	153409470	153412503	NM_001045479#63	-	0	0	0	0
chr16	52060263	52107847	NM_001242473#64	-	0	0	0	0
chr4	75858284	75975325	NM_015393#65	+	4.6729	0.43908	0.0010785	0.004149
chr2	109335936	109402267	NM_006267#66	+	6.4404	14.532	23.149	6.3177
chr1	52870218	52883992	NM_032864#67	+	4.5281	4.2641	17.087	2.3435
chr1	879582	894679	NM_015658#68	-	9.9119	16.9	21.397	6.9006
chr1	156638555	156647189	NM_006617#69	-	0.003823	4.987	0.55318	5.6642
chr14	64953554	64970554	NM_006977#70	-	10.124	7.2141	1.7463	1.7837
chr6	43273210	43276530	NM_206922#71	-	0.6407	2.5001	0.045213	0
chr10	13142081	13180276	NM_001008211#72	+	1.8671	0.63384	0.39019	2.3779
chr3	151011875	151034636	NM_023915#73	-	0	1.1013	0	0.020837
chr1	62208148	62629591	NM_176877#74	+	2.0803	8.9702	0.0012705	0.48889
chr2	120975046	120980984	NM_024121#75	-	1.2749	1.3641	1.2671	3.2333
chr2	44395999	44458611	NM_002706#76	+	5.2237	12.701	8.7514	2.2664
chr8	15965386	16050300	NM_138716#77	-	0.01741	0.001664	0	0.0059805
chr22	37154245	37172177	NM_001177701#78	-	0.094032	2.5798	0.004974	1.4209
chr10	5726800	5805703	NM_017782#79	+	7.4146	13.778	13.808	5.1124
chr19	52022783	52035110	NM_001177547#80	-	0.014054	0.0060465	0.19471	0
chr2	6980683	7005950	NM_001256478#81	-	0.39562	0.02365	0.18702	0.0056325
chr4	37246689	37451087	NM_001144990#82	+	0.011581	0.023436	0.0028775	0.002143
chr20	56725982	56736183	NM_178456#83	+	0	0	0	0
chr20	7961715	8000393	NM_021156#84	-	4.6141	1.6998	5.3712	3.8005
chr10	90484300	90512513	NM_001080518#85	+	0	0	0	0
chr7	16685758	16746148	NM_014038#86	+	0.17747	4.5742	9.673	5.0065
chr4	113152894	113191211	NM_018569#87	+	0.80012	0.62786	1.3997	0.61835
chr19	18111943	18124911	NM_001025604#88	+	0.42797	0.52761	0.9728	0.77688
chr18	51729049	51751158	NM_015832#89	-	4.7849	7.7171	1.4969	1.4887
chr12	4724675	4754343	NM_006422#90	-	0.17895	0.34887	0.11418	0.039322
chr17	47653297	47661171	NM_007225#91	+	0.079531	0.57324	0.034999	0.37517
chr22	41601312	41627275	NM_031488#92	+	5.5572	7.8717	4.0995	5.8356
chrX	100224696	100245820	NM_001012990#93	+	0.06851	0.053841	0.08651	0.060808
chr12	100646041	100660857	NM_152317#94	-	0.18968	0.34124	1.0683	0.02314
chr5	81569138	81574235	NM_001025#95	-	32.667	25.352	73.95	15.345
chr1	110036700	110043063	NM_001134403#96	+	1.5165	1.2191	0.84349	1.4911
chr3	167453431	167543357	NM_001122752#97	+	0.27027	0.53581	0.58073	0.031379
chr3	147127180	147134506	NM_003412#98	+	0	0.022513	0.0020475	0
chr2	234216308	234255701	NM_000541#99	+	0	0	0.0093505	0
chr4	110631144	110651242	NM_030821#100	-	0.9833	3.016	8.3994	1.4023
chr17	77906141	77924656	NM_001271844#101	-	0.014598	12.689	0.0083215	5.672
chr19	1040101	1065570	NM_019112#102	+	0.28292	0.90861	0.80044	0.33197
chr4	152330397	152584784	NM_001109977#103	+	2.392	25.96	0.012935	0.1013
chr10	82104500	82127829	NM_001270042#104	+	0	0.18233	0	0
chr17	46048428	46059147	NM_176096#105	+	6.6455	8.6792	5.9561	8.2452
chr22	39916568	39918691	NM_182810#106	+	34.494	87.641	39.065	38.081
chr9	139889059	139891024	NM_004669#107	-	0.013065	0.01447	0	0.025794
chr3	38080695	38164228	NM_007337#108	+	0.12463	0.28134	0.063961	0.03226
chr14	23594503	23623659	NM_001267037#109	-	0.0019365	31.68	1.4958	0.16696
chr1	154245038	154248355	NM_001018837#110	+	8.1301	11.799	14.695	8.2201
chr16	71316202	71323509	NM_018348#111	-	3.7695	2.7219	3.7247	3.308
chr9	2717525	2730037	NM_133497#112	+	0.62439	1.8147	0.28936	0.29269
chr17	39958204	39968451	NM_006455#113	-	0.072292	1.9433	0.080964	3.4662
chr1	152670839	152671918	NM_178428#114	+	0	0	0	0
chr18	33767479	33848685	NM_017947#115	+	0.11981	6.0488	4.2575	0.17062
chrX	50027539	50094911	NM_033031#116	+	0.094009	0.076483	0.011977	0.039627
chr5	82373316	82649579	NM_003401#117	+	0.81537	0.33649	2.1147	0.17078
chr1	1288070	1293915	NM_032348#118	-	0.10961	0.6355	0.36498	0.10902
chr4	8951476	8952127	NM_001040071#119	+	0	0	0	0
chr19	44331472	44353050	NM_181845#120	+	0.27824	0.49545	2.1712	0.28259
chr8	39792473	39873910	NM_194294#121	+	0	0.020352	0	0
chr5	150157507	150176298	NM_032947#122	+	0.06717	1.9672	1.5839	0.21058
chr16	71481502	71496117	NM_145911#123	-	0.72267	0.85682	1.4545	0.37621
chrX	23801274	23804327	NM_002970#124	+	4.0103	2.449	5.5761	11.055
chr19	1009649	1021141	NM_033420#125	-	3.3268	5.62	1.9282	6.1165
chr1	40420783	40435628	NM_032793#126	+	2.2548	4.0139	0.014994	0.2823
chr7	15650836	15726308	NM_005924#127	-	0.0049335	0.002507	0	2.2593
chr5	125936606	125962944	NM_032177#128	+	1.7433	2.7719	2.8557	1.9673
chr17	2287353	2304258	NM_020310#129	-	0.22888	0.60813	0.19106	0.80258
chr13	58205788	58303065	NM_001040429#130	+	0.29816	0.22977	0	1.0052
chr17	71203491	71228533	NM_032837#131	-	4.5274	3.9501	4.0559	3.484
chr1	44398991	44402912	NM_057091#132	+	0.025175	0.49235	0.013994	0.0055635
chr3	52017299	52023218	NM_001198897#133	+	1.59	6.449	5.405	2.3278
chr2	242674029	242708231	NM_152783#134	+	0.67381	0.62568	0.72277	1.1711
chr2	232063293	232238606	NM_001271466#135	+	0.61531	3.1827	0.12608	1.4413
chr19	2321519	2328614	NM_016199#136	-	4.0684	2.7646	4.4184	4.9376
chr16	67063049	67134958	NM_022845#137	+	5.0348	1.3044	9.2747	4.3168
chr7	128412542	128415844	NM_001708#138	-	0.56678	0.9539	2.2084	0.85343
chr9	96793090	96872138	NM_001253830#139	+	0.24808	3.135	1.7007	1.6485
chr12	56596287	56615485	NM_001242826#140	-	4.4731	14.141	5.2906	21.805
chr17	72363644	72368739	NM_181790#141	+	0	0.016762	0	0.00769
chr6	49753363	49755053	NM_138733#142	-	0.044673	0.027845	0.13076	0
chr14	74486058	74532796	NM_025057#143	+	0.28665	0.98876	0.69628	0.43282
chr7	99143922	99149757	NM_145111#144	-	0.56109	0.62321	1.5247	0.485
chr22	43506753	43525718	NM_001197#145	+	0.046276	0.38358	0.02278	0.075903
chr6	31976196	31981050	NM_032470#146	-	0.026957	0.23689	1.1022	0.069198
chr15	40380091	40401075	NM_001003940#147	-	4.0975	6.7407	0.1362	1.9914
chrX	40486172	40506819	NM_144970#148	-	4.0191	0.88838	1.2405	0.91942
chr20	33464327	33515769	NM_001076552#149	+	0.49617	6.8416	42.944	10.369
chr6	36853639	36896740	NM_152734#150	+	1.5393	1.5138	7.2235	3.6318
chr5	125758868	125829853	NM_001146320#151	+	1.2669	1.1226	0.27273	0.22894
chr17	1477695	1532130	NM_152346#152	-	0.83986	1.2456	0.68183	6.3096
chr14	102276139	102394328	NM_178586#153	+	8.4554	6.1727	16.126	4.7732
chr17	40719077	40725221	NM_170607#154	+	5.574	5.7967	5.3534	4.6268
chr8	17104400	17155533	NM_001145152#155	+	2.4171	3.2168	4.4013	2.533
chr1	24446260	24469775	NM_021258#156	-	0	0.08587	0.003681	0.013735
chr15	51200868	51298097	NM_001252127#157	+	1.1763	1.0889	1.67	0.77886
chr17	67240575	67311774	NM_018672#158	-	1.2645	0.08897	0.1513	1.0887
chr19	58038692	58052244	NM_001199295#159	+	1.0728	3.2783	0.16058	0.62357
chr17	34900736	34946276	NM_024835#160	+	4.0566	4.86	7.2465	5.6878
chr6	167525294	167552629	NM_004367#161	+	1.6629	0.0055445	0.021795	0.003834
chr6	88849584	88875767	NM_001160258#162	-	1.0348	0.19326	0.078146	0.0018105
chr5	157158322	157166772	NM_017872#163	+	11.107	5.1887	9.276	1.2805
chr13	77454303	77460540	NM_138444#164	-	0.053668	1.0006	0.10133	25.837
chr1	6845383	7829766	NM_015215#165	+	0.068087	0.66117	0.13309	0.29853
chr14	69865095	69929107	NM_001252152#166	+	17.773	14.553	15.241	12.113
chr17	40351194	40428424	NM_012448#167	-	7.0134	8.9668	21.437	8.5906
chr3	194361516	194393206	NM_018385#168	-	5.6537	8.9445	10.035	6.2946
chr11	59480388	59481318	NM_001005324#169	-	0.07995	0	0	0.71387
chr7	6793739	6838396	NM_173565#170	+	0.097184	0.12304	0.046921	0.21061
chr15	102345922	102346861	NM_001005326#171	+	0.011312	0	0	0
chr9	130374485	130454995	NM_003165#172	+	0.005491	2.887	1.33	2.6408
chr12	51745832	51785200	NM_007210#173	-	1.4557	1.1919	0.87963	2.2318
chr11	68771861	68780850	NM_001098515#174	-	0	0.93263	0	0.003062
chr6	87992696	88038996	NM_198568#175	-	0.41062	0.28634	0.082835	0.097521
chr5	101569691	101632253	NM_180991#176	-	0.76186	0.68822	0.18041	0.001311
chr1	65886334	66101111	NM_001003679#177	+	0.83126	1	26.591	4.0148
chr19	58978411	58984945	NM_014347#178	+	3.6354	2.4713	3.0955	2.1824
chr19	10397642	10399260	NM_001544#179	+	0.15795	0.16637	1.7783	0.12647
chr12	57403780	57410344	NM_001178054#180	-	0	1.3789	0.089898	0
chr1	247285276	247335318	NM_001243740#181	-	1.3704	0.90635	5.3634	1.0004
chr1	24969593	24999772	NM_005839#182	+	2.3822	4.977	5.4229	2.3568
chr19	8575461	8579048	NM_001146175#183	-	0.22208	0.64113	0.077172	0.21224
chr14	74178485	74181128	NM_006029#184	-	1.1266	3.3541	1.5842	5.3054
chr1	225674533	225840845	NM_018212#185	-	0.0060825	11.102	0.063387	2.6933
chr1	161632904	161648444	NM_001002274#186	+	13.566	0.038848	6.9145	0.03438
chr1	6281252	6296044	NM_012405#187	-	4.5784	19.884	10.179	8.4232
chr1	27205872	27216869	NM_018066#188	-	7.7228	7.8121	6.7686	9.6683
chr15	29213839	29410516	NM_001130414#189	+	0.009297	2.8041	3.692	0.94974
chr17	73906617	73937119	NM_001080542#190	-	0.16605	0.72717	0.40604	0.37684
chr2	219687105	219696512	NM_017431#191	-	0.017574	0.010288	0	0.016091
chr14	81726993	81893556	NM_033104#192	-	0.006857	8.3051	14.489	0.035726
chr1	183524696	183560056	NM_001127651#193	-	30.99	0.40856	0.35733	0.31559
chr13	48649863	48669277	NM_001270629#194	-	1.0277	1.4861	1.8867	0.82645
chr18	10454624	10488698	NM_153000#195	+	0	0.56809	0	0.095432
chr2	11295539	11318998	NM_152391#196	+	0.47846	2.4066	2.1077	3.8484
chr16	48278210	48387407	NM_031490#197	+	10.828	6.5482	13.902	8.4609
chr15	90728151	90772892	NM_020210#198	+	1.7696	6.546	3.6383	1.113
chrX	48770458	48776413	NM_006875#199	-	8.2658	31.51	15.677	1.2607
chr19	10736170	10755235	NM_020428#200	+	7.8879	19.959	3.1775	18.159
chr14	23564682	23569665	NM_017924#201	+	4.1813	9.014	5.9339	5.1752
chr15	31231143	31283807	NM_017762#202	-	1.1915	1.9154	1.1592	12.687
chr17	74270129	74303761	NM_032134#203	-	0.30264	2.9048	1.8123	2.9229
chr9	2621792	2654485	NM_001018056#204	+	1.283	18.062	0.055914	0.31715
chr12	53574534	53584654	NM_001004304#205	+	3.1091	5.3415	4.4372	3.8444
chr13	107142078	107187388	NM_004093#206	-	0.28781	3.3967	0.09238	17.798
chr8	141541263	141645646	NM_001164623#207	-	7.2358	24.102	7.2204	9.2628
chr2	175936977	176032934	NM_001256090#208	-	11.949	15.722	19.668	12.61
chr3	155588324	155655520	NM_003875#209	+	9.1508	19.159	45.881	4.3972
chr3	169755734	169803183	NM_014373#210	+	0.088167	1.4775	0.94217	0.049199
chr2	85839225	85876407	NM_001256727#211	+	6.6322	19.75	16.693	6.8762
chr10	30301728	30348488	NM_020848#212	-	0.000629	0.46999	0.0017275	7.4468
chr9	86890764	86983413	NM_022127#213	-	0.02109	0.0038495	0	0
chr22	47022657	47075688	NM_015124#214	+	1.8333	1.0514	1.9523	1.2407
chr3	97983128	97984106	NM_001005479#215	+	6.0744	0.12586	0	0
chr1	212797788	212800120	NM_153606#216	+	0.035084	0.03563	0.0093085	0.095144
chr3	11314009	11599139	NM_006395#217	+	4.449	4.0966	5.8823	6.1005
chr5	87491022	87564665	NM_153354#218	-	2.9396	1.8569	7.1537	1.2407
chr12	69244955	69357020	NM_001874#219	-	0.16002	0.089886	0.0088625	0.11342
chr19	23835707	23870017	NM_138330#220	-	1.1182	2.6231	3.3755	0.40689
chr19	18390562	18392432	NM_005354#221	-	2.9024	2.2936	6.6458	5.8871
chr12	117645946	117747215	NM_001204214#222	-	0.007896	0.87963	0.00404	0.0050755
chr12	49388932	49393088	NM_015086#223	-	0.40969	0.020506	0.11297	0.016908
chr7	99816870	99819111	NM_024070#224	+	2.6336	1.0203	0.15847	1.1304
chr1	212965169	212990167	NM_001042553#225	+	1.134	1.1028	2.6516	0.29839
chr6	38683116	38998574	NM_001206927#226	+	0.0015245	0.0056255	2.0897	0.15911
chr1	110198697	110208123	NM_147148#227	+	1.536	1.7271	2.6027	0.80526
chr12	49223538	49245957	NM_004818#228	-	7.4431	9.9222	12.682	7.1634
chr1	158449667	158450675	NM_001004472#229	+	0	0	0	0
chr1	152647770	152649049	NM_178429#230	+	0	0	0	0
chr11	1718424	1718985	NM_001012416#231	+	0	0.041721	0	0
chr3	126290621	126327398	NM_001039783#232	-	0	0.59678	0.12877	0.36022
chr20	35280168	35374541	NM_032013#233	-	3.1017	7.8968	4.2637	5.6795
chr4	52886860	52904485	NM_000232#234	-	0.35471	1.8312	0.0025255	2.2036
chr10	74694937	74714510	NM_032562#235	-	0.034044	0.031982	0.024606	0.006401
chr12	57482676	57489259	NM_005967#236	+	5.0909	3.3944	3.1559	3.1731
chr19	54865234	54876721	NM_021706#237	-	0.75718	0.019257	0.0019715	0.005056
chr4	144434615	144478642	NM_003601#238	+	3.892	7.8228	7.7873	3.3155
chr2	120197418	120282028	NM_002980#239	-	0.009035	0.20291	0.0029905	0.030891
chr17	73163824	73179098	NM_001005849#240	-	13.239	19.938	22.668	9.5147
chr12	66741210	67072925	NM_001178074#241	-	0.11773	1.9952	0.0389	0.018762
chr19	51358170	51364020	NM_001648#242	+	0.011251	0	0	0
chr6	79644135	79788011	NM_017934#243	-	5.1385	11.696	10.444	3.3545
chrX	103494718	103499599	NM_153448#244	-	0	0	0	0
chr19	10663760	10676702	NM_023008#245	-	1.021	1.4391	1.7437	0.77944
chr3	98514813	98620533	NM_080927#246	-	0.66974	15.062	2.6154	14.049
chr4	159587830	159593202	NM_001008393#247	-	1.6285	3.5444	1.6798	1.5848
chr17	12894928	12921381	NM_173717#248	-	8.6532	18.553	8.1383	7.5051
chr7	48211056	48687091	NM_152701#249	+	0.038504	0.017721	0.047837	0.0072715
chr13	39917028	40177356	NM_005780#250	-	1.7184	2.4328	0.0024815	5.5204
chr11	60989820	60999179	NM_001079808#251	+	0.003807	0.4221	0.0078155	0
chr15	78384926	78396393	NM_001101404#252	+	0.072203	0.237	0.059944	0.019759
chr19	49547101	49548568	NM_033043#253	+	0.01207	0.12032	0.0061945	0.012138
chr19	21264952	21307883	NM_182515#254	+	0.63994	5.4821	2.8156	0.37358
chr2	39103102	39109850	NM_001145450#255	+	0.23308	0.23665	1.2909	0.59398
chr22	32871223	32894818	NM_001033024#256	+	27.689	21.752	32.707	23.391
chr11	65729159	65747607	NM_005146#257	+	0.8439	0.98629	1.0094	1.3265
chr6	89805677	89827800	NM_080743#258	-	0.06054	0.44349	0.005978	0.041223
chr16	83841507	83846607	NM_001537#259	+	3.2616	15.642	15.057	9.8707
chr17	61678230	61685725	NM_016360#260	+	2.5241	3.467	4.7652	3.1176
chr7	119913721	120390387	NM_012281#261	+	11.822	8.4221	0.002026	0.00701
chr4	39699663	39784410	NM_001111112#262	+	2.5234	7.9265	9.9898	2.6994
chrX	120087136	120090454	NM_001080140#263	-	0	0	0	0.005406
chr12	65672422	65860687	NM_001031679#264	+	0.0085385	0.093274	0.0024465	4.2843
chr10	99400442	99436187	NM_018425#265	+	1.7605	5.1186	3.8698	4.3556
chr16	68877508	69119085	NM_024562#266	+	4.0549	7.3962	4.6577	4.4244
chr8	24808468	24814383	NM_006158#267	-	0	2.1191	0	0.001391
chr11	116660085	116663136	NM_001166598#268	-	4.956	0.073795	0.025562	0.95977
chrX	132159506	132162300	NM_031907#269	-	0	0.010416	0.001951	0
chr12	129556270	130388212	NM_133448#270	-	0.040206	4.0079	0.0009435	0.0051935
chr2	109403218	109492847	NM_144978#271	+	0.6079	1.8706	3.2263	0.19313
chr12	4430358	4469190	NM_020375#272	+	0.72655	0.99343	0.030915	0.8575
chr6	132938288	132939232	NM_014626#273	-	0	0	0	0
chr9	100689072	100707134	NM_018437#274	-	0.002673	0	21.876	0.075489
chr16	2286467	2288712	NM_001374#275	+	0.1198	0.057529	0.056973	0.099507
chr2	201936461	201950473	NM_001257102#276	+	1.4775	0.74062	4.9431	1.9654
chr12	76745577	76953589	NM_020841#277	-	3.7456	5.1378	16.14	2.036
chr6	109687716	109703762	NM_006016#278	-	23.475	12.979	18.682	30.337
chr2	85766100	85772403	NM_005911#279	+	36.851	72.569	49.129	41.589
chr1	42619091	42621495	NM_007102#280	+	0	0	0	0
chr1	17393255	17445948	NM_007365#281	-	0.56485	0.6382	0.002499	0.002448
chr3	39304984	39322764	NM_001171171#282	-	0.053187	0.036131	0.0016445	0
chr7	144149033	144533146	NM_022445#283	-	1.6298	0.42644	0.95831	1.2001
chr7	27779713	27869386	NM_001206902#284	+	4.9236	5.9795	10.123	8.4147
chr17	7486964	7491527	NM_004870#285	+	5.7429	8.9055	6.6268	14.221
chr13	114321596	114438637	NM_002929#286	+	0	0.013989	0.0051965	0
chr19	7991602	8008708	NM_006351#287	-	2.765	6.576	5.4383	2.7543
chr1	161284165	161334535	NM_003001#288	+	3.3167	7.3562	6.2682	4.4535
chr2	240984493	240985489	NM_173351#289	-	0.010665	0	0	0
chr7	112092112	112117258	NM_001197079#290	+	1.0906	2.2763	5.2727	1.3373
chr15	74738317	74753529	NM_201265#291	-	13.605	15.856	7.2535	6.2944
chr16	77756388	77776157	NM_001243657#292	+	0.095129	2.0115	0.6686	0.29777
chr12	10269375	10282868	NM_197949#293	-	0.0047385	0.020034	0.0068625	0.002968
chr12	10977944	10978868	NM_023921#294	-	0.36808	0.069559	0.023389	0.27753
chr11	65292547	65306182	NM_020680#295	+	6.355	7.3306	4.9114	7.4758
chr1	248636651	248637608	NM_001005495#296	+	85.518	0	0.011191	0
chr1	118406106	118472302	NM_017686#297	-	2.6751	3.9085	3.7506	2.202
chrX	14547419	14749933	NM_001118885#298	+	0.082959	0.10581	0.037463	0.0087205
chr1	210001311	210030910	NM_014388#299	+	1.9999	1.7706	2.8051	2.1621
chr14	54976586	55005334	NM_006568#300	+	0.58605	1.4681	0.42162	0.86982
chr3	196080368	196159345	NM_015562#301	-	6.1141	10.672	10.806	4.5138
chr1	55446464	55457966	NM_182532#302	+	0	0.075068	0	0
chr3	97806016	97806946	NM_054106#303	+	0.07995	0	0	0.16046
chr3	43120720	43147575	NM_032806#304	-	0.35508	4.4067	1.8601	1.2321
chr2	233925035	234116549	NM_005541#305	+	6.5198	1.3987	0.59059	3.2772
chr13	27640286	27746033	NM_182488#306	-	2.1452	2.5012	3.0665	1.6714
chrX	129139163	129192058	NM_021946#307	+	0.13298	0.36641	0.35758	0.51565
chr17	1958392	1962981	NM_006497#308	+	2.6324	0.012984	0.04465	2.0349
chr4	2061238	2070816	NM_178557#309	+	0.5446	9.0049	11.106	0.35811
chr17	4066664	4167142	NM_001257999#310	-	3.1835	10.569	2.9313	7.1162
chr1	167064086	167098402	NM_001080426#311	+	0	0.11146	0	0
chr10	74766979	74856732	NM_001142595#312	-	13.426	3.5901	29.156	2.025
chr17	9674750	9694614	NM_001220493#313	-	0	0	0	0
chr1	228003417	228034171	NM_183062#314	+	0	0	0.026236	0
chr10	70587562	70652816	NM_001130162#315	+	0.021171	0.79438	0.1128	0.050576
chr6	49928004	49931818	NM_001037499#316	-	0	0	0	0
chr17	8294022	8301144	NM_001146684#317	-	0.030325	0.1059	0.015782	0.016216
chr17	48243365	48253293	NM_001135697#318	+	0.056076	0	0	0
chrX	102840418	102842655	NM_001006937#319	+	0.36878	0.79936	0.038073	1.0797
chr8	7783858	7809935	NM_001193630#320	+	0.013201	0.014467	0	0
chr17	647660	655501	NM_015721#321	-	4.0411	11.032	2.3099	4.0303
chr4	76954839	76957350	NM_005409#322	-	0	0.11393	0.2654	0.086487
chr9	95883770	95896570	NM_004148#323	-	3.6592	2.7341	0.21104	2.5398
chr22	43924623	44208217	NM_198856#324	-	0.033254	0.096283	0.0011925	0.031649
chr6	31698357	31704341	NM_001288#325	-	66.849	46.266	166.14	60.971
chr1	161719580	161726952	NM_007240#326	+	2.2165	3.5452	4.955	1.7338
chr5	176730762	176733960	NM_001271828#327	+	11.803	20.901	14.79	11.787
chr1	117653676	117664411	NM_025188#328	-	0.47039	2.7398	0.81718	0.45986
chr3	39183341	39195102	NM_033027#329	-	4.275	3.1766	4.1135	7.1419
chr11	118895060	118901616	NM_001164277#330	-	4.6599	10.861	8.6984	5.3075
chr16	82181766	82203829	NM_005792#331	-	0.19063	0.51366	3.7369	0.78033
chr1	43629844	43637986	NM_006824#332	-	3.3398	4.558	7.663	4.6792
chr1	90286572	90401989	NM_001134479#333	+	4.4896	8.7078	11.734	3.3268
chr10	97803158	97820625	NM_001134376#334	+	2.7904	16.927	5.4947	9.6408
chr11	82692477	82782884	NM_014488#335	-	2.2482	0.96123	0.15126	1.6257
chr14	73525220	73588076	NM_021239#336	+	2.7215	5.8766	3.9533	3.2573
chr14	69658482	69710737	NM_001193363#337	+	1.0549	3.1806	0.9933	2.239
chr11	5009423	5013659	NM_021801#338	+	0	0	0	0
chr12	133302253	133338451	NM_015114#339	-	5.3022	7.5151	6.2867	8.4846
chr16	12058963	12061925	NM_001192#340	+	28.647	0	0.016161	0.059103
chr9	125239236	125240205	NM_001004451#341	-	0.087693	0	0	0
chrX	39910498	39956719	NM_001123385#342	-	0.80035	4.4908	4.0979	1.5397
chr10	119042605	119134937	NM_173791#343	-	8.2481	15.317	22.757	5.098
chr16	57438678	57449974	NM_002987#344	+	0.053564	0.028993	0	0.034098
chr3	52558384	52569093	NM_022908#345	-	6.4957	47.159	9.7501	38.068
chr5	54398473	54406080	NM_006144#346	+	0.006528	0	0	0
chr7	40172341	40174251	NM_138701#347	-	0.47267	0.61904	2.0481	0.73983
chr8	144686082	144691784	NM_023078#348	-	0.79453	1.4274	0.64178	1.0118
chr11	5289579	5291373	NM_005330#349	-	0.38953	0.072839	206.21	4.4297
chr16	3074031	3077756	NM_001142350#350	+	3.758	10.012	3.2397	2.298
chr20	32250091	32251721	NM_080825#351	+	0.027952	0.13405	0.028521	0.049742
chr7	29035246	29186153	NM_031311#352	-	0	9.8748	5.0391	0.15188
chr19	55591759	55599291	NM_017729#353	+	0.022195	0.87763	0.27821	0.19485
chr7	31377074	31380538	NM_022728#354	-	0	0	0	0
chr19	3958451	3969826	NM_001348#355	-	2.0598	5.3382	1.7315	12.148
chr16	85008066	85045141	NM_001145548#356	-	1.2141	4.0074	2.5211	4.6976
chr19	6413118	6424822	NM_003685#357	-	5.1884	11.526	8.2204	7.6189
chr2	53994928	54002287	NM_001008708#358	+	0.55011	0.6823	0.91151	0.37588
chr20	33890368	33999945	NM_199487#359	-	4.0678	6.2421	3.9263	3.3382
chr14	22037933	22038875	NM_001005465#360	-	0	0	0	0
chrY	15815446	15817902	NM_004202#361	+	0	0.73001	0	0.24208
chrX	107327434	107334874	NM_002814#362	-	5.6251	4.6856	11.204	7.2545
chr1	148558187	148596267	NM_001170755#363	+	7.191	4.9831	5.3951	13.663
chr10	81697495	81708861	NM_003019#364	-	0	0.13339	0	0.27002
chr7	151253200	151329344	NM_024429#365	-	0.20997	1.1762	0.59408	2.0083
chr4	77356252	77704405	NM_020859#366	+	0.040414	9.0679	0.0029595	1.0244
chr7	102740022	102789569	NM_001122838#367	-	0.84917	1.0436	1.8734	0.62507
chr22	36134782	36424585	NM_001082578#368	-	0.14837	16.379	3.234	16.958
chr9	125273080	125274022	NM_054107#369	+	0.18498	0.025239	0	0
chr12	58148880	58154193	NM_138396#370	+	2.4079	1.0443	0.6356	0.41833
chr20	4702555	4709106	NM_012409#371	+	0.002939	0.01621	0	0.0087815
chr4	9783257	9785633	NM_000798#372	+	0.036669	0.027206	0	0
chr3	66271167	66429351	NM_001164796#373	+	1.5142	2.4055	0.95783	1.282
chr16	57792128	57831929	NM_001130099#374	-	0.026416	0.26981	3.4637	3.2128
chr7	139044591	139108203	NM_016019#375	+	5.0705	4.2993	21.697	4.6594
chr7	138916230	138992982	NM_173569#376	+	1.0445	5.5203	6.7755	1.6087
chr2	152266396	152333860	NM_001177663#377	+	5.7845	14.756	27.254	3.6707
chr19	7745706	7747748	NM_001042461#378	+	5.2616	5.4212	2.0549	5.8721
chr19	58058342	58067725	NM_001039654#379	-	3.3664	5.462	3.7501	1.7175
chr5	71014989	71016875	NM_004291#380	+	0	0	0	0
chr15	44038589	44064804	NM_005313#381	+	3.5302	7.6786	7.1542	11.329
chr3	23847383	23933131	NM_182666#382	+	11.379	8.5915	12.046	5.2097
chr6	117996616	118031886	NM_138459#383	+	2.3131	4.6086	5.3722	2.0127
chr13	114076259	114103457	NM_199162#384	-	0	0.075806	0.040459	0.03734
chr1	16524598	16539104	NM_153213#385	-	0.15399	5.6693	1.0962	0.40963
chr2	55399686	55459449	NM_152385#386	-	0.10676	0.14846	0.62181	0.15176
chr11	74971165	75062875	NM_020251#387	-	2.6577	3.1445	5.4332	26.303
chr18	33234532	33291798	NM_020474#388	+	4.638	8.5431	9.7431	22.019
chr18	54270052	54305920	NM_004786#389	-	4.2501	4.8513	7.703	3.1366
chr5	107194733	107717799	NM_001163315#390	-	1.9843	0.50529	0.25967	1.1923
chr19	41836811	41859831	NM_000660#391	-	2.1929	0.31769	1.4748	7.0908
chr8	133584200	133687863	NM_012472#392	-	0.024343	0.27154	0.014462	0.072643
chr14	31760993	31889788	NM_015473#393	-	2.4178	7.5282	5.5129	7.3528
chr11	118477212	118528748	NM_015157#394	+	0.018074	5.7958	1.5149	9.3335
chr17	1553922	1588176	NM_006445#395	-	32.343	110.79	37.758	53.192
chr2	108905094	108926371	NM_176825#396	+	0.0078925	0.16176	0	0.090371
chr6	27878962	27880174	NM_033057#397	-	1.0926	0.024419	4.1458	0.008813
chr2	202352143	202483905	NM_001168216#398	-	0	0.013147	0	0.019957
chr1	205758220	205782161	NM_173854#399	-	0.99973	7.9235	3.1186	3.9767
chr1	157715522	157746922	NM_030764#400	-	0.33944	0	0	0
chrX	44703248	44704134	NM_022076#401	+	0	0	0.26821	0
chr17	47572654	47592382	NM_002507#402	+	0.01834	1.343	0.0047535	0.002044
chr1	101361633	101447311	NM_133496#403	+	2.2596	1.9076	1.4385	3.6339
chr14	21927178	21944832	NM_001163380#404	-	3.6328	3.4946	2.7791	4.5065
chr6	116782555	116784934	NM_001010919#405	+	0	0.058399	0	0
chr12	57392616	57400297	NM_014830#406	-	1.6296	10.943	3.4044	2.7572
chr1	203136938	203144942	NM_004997#407	-	0	0.013028	0	0
chr1	161228516	161255240	NM_001102566#408	+	0.22982	0.25705	0.0075205	0.0049085
chrX	69282340	69284029	NM_207320#409	+	0.0066075	0.038199	0.0031705	0.006324
chr1	233086369	233114219	NM_032324#410	+	2.5556	2.8011	2.7879	1.307
chr12	389222	498620	NM_001042603#411	-	8.9373	8.4556	8.6319	9.0669
chr9	139780964	139821067	NM_021138#412	+	3.636	6.1929	2.4726	1.5937
chr8	145736666	145743210	NM_004260#413	-	2.1381	4.7244	1.987	1.0747
chr2	135722272	135782248	NM_025052#414	-	0.025519	0.0084735	0	0.025853
chr9	131464801	131483199	NM_013355#415	+	0.35381	1.7094	1.4785	2.7546
chr1	152056619	152061540	NM_001008536#416	-	0.001474	0.014608	0.001486	0
chr11	5968576	5969524	NM_001003443#417	+	0	0.15544	0	0
chr9	35817013	35828744	NM_001012446#418	-	0.057894	0.20601	0.16486	0.0072515
chr14	63173944	63511955	NM_172375#419	-	0.016102	0.3127	0.29797	0
chr12	96588206	96661606	NM_005230#420	+	1.316	1.3552	0.33219	13.404
chr8	142366586	142377365	NM_005293#421	-	0	0.47692	0.15515	0
chr17	37821598	37822807	NM_003673#422	+	0.078885	0.097602	0.056506	0.029035
chr20	25388322	25429191	NM_021067#423	+	3.0532	6.7384	4.5615	1.4668
chr9	130493802	130497628	NM_001134430#424	-	0.40723	0.97644	0.44316	0.73212
chrX	27996109	27999566	NM_001017930#425	-	0.4874	0.013577	0.0093775	0.001545
chr5	126378249	126409184	NM_001164479#426	-	0.19974	0.098305	0.41289	0.10911
chr14	100259744	100408395	NM_004434#427	+	0.45845	5.1447	0.02044	5.2038
chr16	1877224	1878908	NM_031208#428	+	1.5855	1.8861	1.0717	5.7296
chr5	171469073	171615346	NM_005990#429	-	5.6302	1.2482	0.29847	2.3811
chr19	35634153	35645205	NM_022006#430	+	0.014897	0.28239	0.015291	0
chr19	53611131	53636171	NM_001136038#431	-	0.0092475	2.0555	0.034016	0.028094
chr11	6815755	6817139	NM_003696#432	-	0.40045	1.5846	1.2801	0.76469
chr22	39966757	40085740	NM_021096#433	+	0.002709	0.29256	0.089715	0.0019315
chr14	24895739	24898731	NM_001039771#434	-	0.43933	0.058006	0.053159	0.85412
chr11	57105840	57137549	NM_002559#435	+	0.0080285	0.12961	0	0
chrX	49091926	49106987	NM_014008#436	+	2.7909	1.5512	2.4391	1.7753
chr9	35161988	35405332	NM_006377#437	+	0.066742	18.246	3.4628	14.518
chr2	223916647	223920357	NM_080671#438	+	0.012549	0.01298	0.013544	0.010482
chr1	21132784	21437876	NM_003760#439	-	4.6307	10.779	5.5523	6.8178
chr10	75561668	75571589	NM_003635#440	-	3.5361	4.1514	2.162	4.0612
chr1	248308449	248309388	NM_001004690#441	+	0.018687	0	0.0057025	0
chr9	130500595	130524719	NM_001142531#442	-	3.3392	0.61046	0.057203	12.117
chr1	78245308	78345225	NM_198549#443	+	0.45784	0.48149	0.69066	0.97133
chr11	123810323	123811280	NM_001001965#444	+	0.0061115	0.18349	0	0
chr19	14491955	14519537	NM_001784#445	+	6.823	0.29665	2.1293	0.74287
chr19	19431629	19469563	NM_015329#446	+	3.0176	5.5384	2.0203	5.9772
chr12	93964756	93970521	NM_001270468#447	+	0.14341	1.1181	7.3635	0.26828
chrX	140096760	140097876	NM_032461#448	+	0.011324	0.11353	0	0.014904
chr2	18059944	18114225	NM_002252#449	+	0	9.6497	0.10207	0.32973
chr16	53468350	53525560	NM_005611#450	+	6.8991	3.4055	5.97	3.9966
chr8	94743730	94753224	NM_203390#451	-	2.8241	3.8106	6.327	1.5135
chr19	49654455	49658681	NM_002152#452	-	0.031189	0.55604	4.428	0.093596
chr9	72658496	72841888	NM_153267#453	+	0.027314	2.7561	0.028361	0.42099
chr17	74868728	74946471	NM_198955#454	+	0.02093	0.51812	0.014627	0.16472
chr9	130026755	130155828	NM_032293#455	+	0.11742	1.4581	0.085628	0.19759
chr3	10206562	10285427	NM_001570#456	+	0.62044	0.41131	0.62563	1.5372
chr5	138745891	138775214	NM_152686#457	-	1.3518	2.4242	0.4024	2.5307
chr22	46546498	46639653	NM_005036#458	+	1.7027	0.89504	0.7414	0.77155
chr1	27189632	27190947	NM_006142#459	+	0.24488	0.32509	0.11083	0.080033
chr6	166778407	166796501	NM_016098#460	-	1.9392	0.70516	7.1242	0.68205
chr3	48413708	48436190	NM_001159929#461	+	0.007211	0.52745	0.014541	0.013117
chr6	86159301	86205509	NM_002526#462	+	1.2813	0.20268	0.042406	10.851
chr2	69546900	69614386	NM_002056#463	-	4.392	7.6592	7.1648	3.7246
chr19	39881962	39891203	NM_017592#464	+	3.0479	6.1355	1.6541	4.3214
chr3	195451097	195464540	NM_001098516#465	+	0.014833	0.013757	0.0025075	0.0008285
chr15	65442783	65477563	NM_006660#466	-	5.1187	4.2809	16.206	2.4495
chr20	1161214	1165117	NM_018354#467	-	0.091421	0.46913	0.76969	0.12018
chr5	9035137	9546233	NM_003966#468	-	0.79113	3.6462	0	0.06428
chr10	1064846	1071799	NM_033261#469	-	0.8609	1.1929	0.87316	0.44668
chr6	84569369	84670146	NM_016230#470	+	3.0574	1.1252	4.0003	0.60945
chr6	112574983	112575917	NM_001105208#471	-	0	0.12949	0	55.778
chr10	852853	977645	NM_015155#472	-	5.1953	6.1751	8.0507	5.6725
chr2	241065979	241075764	NM_138336#473	-	0.37458	0.39484	0.19932	0.60318
chr10	32735040	32863492	NM_001026383#474	+	0.61228	0.051504	0.89846	0.11349
chr1	16450831	16482582	NM_004431#475	-	0.041143	6.3744	0.050662	18.431
chr1	169433148	169455208	NM_006996#476	-	1.6643	10.147	9.4337	2.4969
chr16	29471206	29476301	NM_001017390#477	+	0.57627	1.4167	0.74229	1.8687
chr20	42295708	42345122	NM_002466#478	+	7.2906	15.658	6.3333	5.8523
chr6	130152388	130182416	NM_001010876#479	-	0.010732	0	0	0
chr19	19230424	19249310	NM_001256766#480	-	2.6853	5.2896	2.8346	2.1773
chr16	2028917	2031550	NM_172168#481	-	0.10162	0.061311	0.06611	0.096735
chr7	99473684	99474656	NM_001005276#482	-	0.33407	0	0.0672	0.65886
chr18	77662419	77711653	NM_001146345#483	-	3.6141	1.5291	0.40534	2.7187
chr1	247614330	247615284	NM_001004492#484	-	0.005567	0.01869	0	0
chr12	3186520	3395730	NM_001168320#485	+	0.14488	2.6134	0.087236	7.6417
chr12	8685900	8693558	NM_014358#486	-	0.002461	0.0055085	0	0
chr4	24797084	24802467	NM_003102#487	+	0	0.26605	0	0
chr4	68776018	68829232	NM_001114387#488	-	0.016036	0.043922	0.082223	0.011721
chr1	28473676	28520447	NM_001164721#489	-	36.37	0.64509	0.15851	0.035494
chr17	35972362	36003493	NM_007010#490	-	1.7447	3.3161	4.2946	3.172
chr3	196433147	196439123	NM_032898#491	-	0.13016	0.10876	0.46508	0.12843
chr14	70918873	70926622	NM_003813#492	+	0.36859	0.98571	0.04634	0.45355
chr3	100053561	100074478	NM_020202#493	+	3.1398	1.7239	1.9593	1.3066
chr1	113263188	113269856	NM_001004440#494	+	0	0.26515	0.009452	0
chr8	92261515	92406946	NM_134266#495	+	0.2906	0.081291	0.010045	0.1111
chr19	54740468	54746724	NM_024318#496	-	0.1394	0.06012	0.021948	0.006695
chr12	52281792	52285505	NM_182608#497	+	0	0.090859	0.0082745	0.053888
chr2	113763448	113765621	NM_014440#498	+	0	0	0	0
chr4	53609683	53617807	NM_001242690#499	-	0.0092685	5.5104	0.1004	0.016065
chr7	127010353	127032767	NM_176814#500	-	2.4904	0.40472	8.8314	1.0742
chr18	29672568	29711524	NM_001191324#501	+	2.1704	4.1747	7.8747	1.4577
chr1	228581376	228594517	NM_145214#502	-	1.1886	1.294	1.1019	1.1953
chr1	55271735	55307937	NM_001110533#503	+	0.1311	0.22489	0.031575	0.012321
chr20	388708	411610	NM_006462#504	+	3.1392	2.7814	0.54311	6.6689
chr15	78916635	78933587	NM_000750#505	-	0.0021695	1.4465	0.002227	0
chr2	110300373	110371783	NM_144710#506	-	1.3709	4.9677	0.0016445	3.5315
chr11	14665268	14893604	NM_000922#507	+	0.001744	1.6343	2.4943	0.16372
chr8	136469715	136659848	NM_006558#508	+	0.38659	2.2734	0.11557	1.6666
chr11	124310045	124310981	NM_012378#509	-	0	0.012568	2.1282	0
chr12	66696334	66737423	NM_033647#510	+	2.9303	1.4095	2.5286	0.53721
chr16	67708435	67753273	NM_030819#511	-	1.9318	4.2415	1.5962	6.3703
chr9	74526422	74588371	NM_182505#512	+	0.62064	0.71248	0.7344	0.43194
chr19	45349392	45392485	NM_001042724#513	+	0.021586	19.383	2.4791	12.703
chr6	159309618	159331385	NM_001195032#514	+	0.025816	0.064633	0.059053	0
chr15	85923846	86292589	NM_006738#515	+	7.5589	6.4902	0.046034	6.6547
chr8	17501302	17658426	NM_001001925#516	-	0.11236	1.5513	0.001727	19.863
chrY	6733958	6742068	NM_001143#517	-	0	0.043699	0	0
chr15	73735498	73852353	NM_001042367#518	+	0.26651	0.031728	0.040835	0.2661
chr1	244571793	244615436	NM_001126#519	-	1.7309	3.8707	9.9443	4.4192
chr4	42399855	42404504	NM_001080505#520	+	0.079542	0.73853	0	1.176
chr2	168675181	168727366	NM_020981#521	+	0.0080935	14.836	9.3487	0.032604
chr14	24616658	24629870	NM_017999#522	+	3.5839	4.3517	0.93595	3.863
chr16	67563539	67580691	NM_001193523#523	+	0.36943	0.61024	0.42234	5.646
chr8	7682693	7686575	NM_001040704#524	+	0	0	0	0
chr1	151148775	151162689	NM_001271087#525	-	2.8454	6.0294	4.5113	3.9234
chr10	88195012	88281541	NM_015045#526	-	4.5399	6.4809	6.8285	3.0331
chr17	76142433	76162364	NM_001163075#527	+	0.29636	0	0.4177	0.012826
chr19	50979735	50986608	NM_175063#528	+	2.2686	4.3151	0.97153	5.5354
chr16	23847299	24231932	NM_002738#529	+	28.637	2.8617	49.924	0.21259
chr2	73927635	73928467	NM_016347#530	-	0	0.09883	0	0.17634
chr6	117113247	117150198	NM_148963#531	-	0	0.020609	0	0
chr3	183948316	183960117	NM_138345#532	+	0.026958	0.056989	0.012108	0.0013285
chr8	97251644	97273796	NM_015942#533	-	1.9291	2.0257	3.3652	1.1056
chr8	54958937	55014577	NM_006330#534	-	6.9307	10.983	17.976	5.613
chr9	137001209	137025094	NM_017588#535	+	2.3752	4.9982	3.8125	2.8417
chr14	74003927	74010498	NM_001037161#536	+	0.83039	0.80781	0	2.3007
chr1	159682078	159684379	NM_000567#537	-	0	0.0029495	0	0
chr20	20033157	20341346	NM_015585#538	+	0.0054175	0.041239	0	0.0012965
chr1	111982511	111991830	NM_024102#539	-	7.4571	22.967	10.156	8.28
chrX	79924986	80065233	NM_153252#540	-	3.6282	7.3694	5.1135	1.5622
chr20	56178901	56195632	NM_001160418#541	-	0.30322	0	0	0
chr1	157800703	157811634	NM_005894#542	-	0.29575	0	0	0
chr8	86568694	86575726	NM_172239#543	-	0.006195	0.012643	0.005399	0.001519
chr17	30655459	30669228	NM_022344#544	-	0.5048	1.0413	0.6163	0.32773
chr11	57365704	57382326	NM_001032295#545	+	0.0029275	6.3507	0.008962	0
chr1	36772707	36786948	NM_024676#546	+	0.41632	0.93261	0.54673	0.20572
chr22	30752626	30772818	NM_001017437#547	+	0.12243	0.53257	0.093687	0.47333
chr10	18948312	18966940	NM_178815#548	+	3.5678	10.625	11.639	3.5259
chr6	33176285	33180499	NM_002931#549	+	1.7212	2.8956	2.9167	3.2211
chr1	24645811	24681808	NM_198173#550	+	0.0037025	0.17692	0.0019	0
chr6	33130468	33160245	NM_080681#551	-	0.023688	0.11235	0.000884	0.010061
chr6	43265997	43273276	NM_006672#552	+	0.10467	0.16157	0.006368	0
chrX	152965946	152989582	NM_001139441#553	-	10.52	18.873	25.738	22.798
chr1	28995239	29042115	NM_024482#554	+	2.3562	6.4809	2.6269	2.0384
chr6	31497995	31510252	NM_080598#555	-	69.434	127.09	106.24	68.678
chr11	27370418	27384795	NM_080654#556	-	0.50481	0.48021	0.85577	0.18942
chr15	65952956	66084631	NM_001144823#557	-	21.136	1.5248	9.9495	4.0367
chr4	96761238	96762625	NM_005390#558	+	0	0.004285	0.039024	0
chr17	48541852	48546227	NM_001267#559	-	0.10971	0.11134	0.092013	0.13989
chr10	89419475	89507462	NM_001015880#560	+	0.1719	3.3951	0.008428	6.3945
chr2	63348534	63815867	NM_015910#561	-	2.7914	11.452	1.779	1.4087
chrX	52673110	52683950	NM_173358#562	-	0	0	0.093062	0
chr10	120068571	120101839	NM_001134672#563	-	1.1607	0.63819	1.8106	0.97436
chr16	19513014	19533450	NM_016641#564	-	1.3961	5.1685	3.9799	3.9347
chr11	34127110	34168458	NM_001144030#565	+	15.22	20.65	24.127	8.0925
chr3	170582664	170588045	NM_001099645#566	-	0.9218	0.89435	1.6576	0.66054
chr19	33469497	33555824	NM_033103#567	-	0.91358	6.6783	1.4481	0.44626
chr2	175612322	175629200	NM_000079#568	-	0.013676	0.029879	0.062267	2.8902
chr17	40439564	40463960	NM_003152#569	+	6.9941	1.3305	19.34	3.8636
chr3	50126340	50156397	NM_005778#570	+	13.938	15.666	17.043	20.632
chr3	49314576	49377536	NM_003363#571	-	12.522	8.4024	9.406	10.483
chr7	64434829	64451414	NM_015852#572	-	0.4519	1.6013	2.1529	1.6705
chr17	14204505	14249492	NM_006041#573	+	0.024317	2.6782	0.53395	0.015577
chr4	120238404	120243316	NM_000134#574	-	0.017009	0.002643	0.009567	0
chrX	135579670	135594503	NM_014500#575	+	0.12214	0.1635	0.30768	0.18771
chr15	56657643	56738072	NM_198524#576	+	0.30029	0.47782	0.095356	0.073264
chr16	68298418	68335726	NM_001076785#577	+	6.522	7.3341	8.4996	14.533
chr9	99579272	99616389	NM_001001662#578	-	1.2455	1.167	2.034	0.29624
chr7	150750901	150755052	NM_001164410#579	-	2.4139	2.8615	3.8504	2.4691
chr1	43855555	43919918	NM_015284#580	+	1.8197	1.8346	1.5979	5.2693
chrX	11311532	11318881	NM_182681#581	+	0.021386	0	0.67375	0.014337
chr19	46806855	46846690	NM_152794#582	+	0.013722	2.2033	0.0018365	0.29547
chr12	59265936	59314319	NM_153377#583	-	0.49586	5.4067	0.046716	18.129
chr11	71791376	71807938	NM_001145307#584	+	1.1788	1.83	1.0108	1.2724
chr12	133179735	133187037	NM_001195520#585	-	0	0	0	0.094535
chr15	41795839	41806085	NM_206961#586	-	0.024	0.003996	0.093549	0.015633
chr6	24495196	24537435	NM_001080#587	+	0.86433	0.46467	1.5348	0.16083
chr7	19735084	19748660	NM_001002926#588	-	3.3498	3.5992	8.4327	3.1904
chr11	5528529	5531153	NM_017481#589	-	0.18626	0.073083	0.016149	0.052583
chr12	122150657	122219974	NM_001080825#590	+	3.486	4.7722	1.4264	2.0023
chr19	15619335	15663128	NM_173483#591	+	0.0081425	0.006693	0.0020895	0.0053585
chr7	75677392	75695930	NM_005918#592	+	20.347	34.077	30.62	15.647
chr15	40987326	41024356	NM_133487#593	+	2.216	4.605	5.4961	1.2717
chr1	153190059	153191793	NM_001195571#594	+	0.045402	0.004736	0	0
chr19	47278139	47288134	NM_001145145#595	-	15.204	59.063	28.076	18.178
chr19	12035882	12061588	NM_001271847#596	+	2.6402	1.7678	5.8474	0.62514
chr17	1619816	1641893	NM_001163673#597	+	0.86458	1.1613	0.3284	1.2043
chr15	83654954	83659809	NM_031452#598	+	1.8505	2.1044	3.4356	1.3148
chr19	39399619	39402798	NM_001243212#599	-	0.031674	0.050492	0.020355	0.016719
chr2	88991175	89050452	NM_144563#600	+	4.5704	2.6862	5.0371	3.2477
chr11	65365225	65381720	NM_002419#601	-	3.203	2.7327	1.0769	10.172
chr22	31795538	31830172	NM_004147#602	+	11.537	17.807	26.066	7.8806
chrX	13671306	13682247	NM_152634#603	+	0.71426	0.56705	0.58735	0.23421
chr3	47324329	47388306	NM_025010#604	+	5.5971	8.4711	7.2805	8.6357
chr20	23666276	23669662	NM_001899#605	-	0	0.024227	0	0
chr8	94712772	94740671	NM_145269#606	+	1.3301	1.7447	1.7877	1.0541
chr1	179560756	179660407	NM_001199085#607	+	0.012358	0.17722	0.034238	0
chr16	8715526	8740079	NM_024109#608	+	3.9547	9.8665	3.2743	3.7645
chr1	38022519	38032458	NM_003462#609	+	0.26802	1.4062	0.72754	0.5582
chrX	147582138	148082193	NM_001169124#610	+	0.048968	1.0752	0.005973	0.0071105
chr17	36046433	36105096	NM_001165923#611	-	3.4752	0.080821	0	0
chr7	114562208	114659970	NM_199072#612	+	3.4587	0.50311	0.0040865	1.1596
chr19	51883162	51891210	NM_030657#613	-	0.011888	0.017746	0	0
chr16	70333061	70367735	NM_007242#614	+	5.745	11.524	5.8525	6.3526
chrX	139585151	139587225	NM_005634#615	-	0.023565	0.55778	0	0
chr3	81538849	81810950	NM_000158#616	-	9.1189	1.4409	5.7172	10.958
chr4	778744	819945	NM_006651#617	-	0	0.024537	0.010189	0.053584
chr2	127941411	127963343	NM_001001665#618	-	0.0012485	0.30103	0.001143	0.00114
chr19	51300960	51307974	NM_199249#619	-	15.706	28.331	8.17	6.287
chr9	136243283	136271220	NM_153710#620	+	0.27302	0.33736	0.19624	0.15663
chrX	31137344	32173586	NM_004013#621	-	1.4292	1.5416	2.4084	0.95609
chr12	68642024	68647281	NM_020525#622	-	0.013891	0	0	0.30177
chr6	25279655	25620758	NM_001173977#623	+	3.115	7.3789	0.03489	0.55714
chr6	3722835	3752246	NM_183373#624	-	0.0024205	0.19834	0.0098945	7.3836
chr12	6728000	6745297	NM_020400#625	-	1.4085	0.10744	1.3862	0.066794
chr9	14081841	14398982	NM_001190738#626	-	0.004301	1.541	0.37693	14.449
chr8	10383055	10411676	NM_001197020#627	+	0.17285	0.017742	0	0
chrX	139037883	139047677	NM_001013403#628	-	0	0	0	0
chr22	23401592	23484241	NM_014433#629	-	0.27042	0.056083	0	0
chr1	167022081	167059868	NM_005814#630	-	0	0.11949	0	0
chr16	1494933	1525085	NM_001287#631	-	1.0087	3.2319	1.1072	4.2385
chr19	40315989	40324841	NM_004714#632	-	0.45898	0.94161	0.17684	1.6957
chr7	150725509	150744869	NM_007188#633	+	0.99635	1.3398	1.3729	1.8371
chr16	87993476	88110924	NM_001173542#634	+	4.8383	6.1217	2.2723	3.2511
chr19	53073525	53090427	NM_018260#635	+	1.486	1.2519	2.2617	0.70402
chr6	27775256	27775709	NM_003519#636	-	152.06	201.1	91.215	39.909
chr19	18318770	18337285	NM_001098818#637	-	0.039189	0.38362	0.033001	0.0184
chr8	21971931	21988565	NM_018411#638	-	0.01191	0.0022215	0.0020375	0.011756
chr2	27477439	27485960	NM_003459#639	-	0.02666	2.3211	0.24275	5.9843
chrX	24001832	24045303	NM_030624#640	-	1.7307	3.3131	5.7065	0.90974
chr6	159456026	159466184	NM_152133#641	-	4.2933	0.011092	0.005031	0.006051
chr2	183789604	183903229	NM_013436#642	-	0.0062215	35.955	29.434	15.747
chr10	14560558	14816896	NM_031453#643	-	4.6431	0.83631	0.066925	5.0116
chr3	31702316	32023342	NM_001174060#644	-	0.088795	9.1074	0.005375	1.6778
chr18	61370193	61391122	NM_080475#645	+	0	0	0	0
chr12	98987402	98995778	NM_005888#646	+	50.221	70.407	82.54	55.836
chr5	31532372	31555165	NM_018356#647	+	2.6443	4.0301	6.6858	2.4357
chr5	134779903	134783038	NM_130848#648	-	0.0071195	0	0	0
chr16	86563781	86588809	NM_001159380#649	-	0.57466	0.7548	0.6678	0.79066
chr1	157483166	157522310	NM_031281#650	-	14.279	0.73374	0	0.0025935
chr13	25946208	26595420	NM_016529#651	+	0.005412	2.515	0.027146	0.02824
chr1	158576228	158577170	NM_001004478#652	+	0.006209	0	0.034312	0
chr3	119243139	119278481	NM_005191#653	-	22.459	0.1255	0.53354	0.023702
chr4	74269971	74287129	NM_000477#654	+	0.023187	0.033675	0.014384	2.427
chr10	101542462	101611662	NM_000392#655	+	0.15044	0.15943	0.028814	0.45756
chr14	60558628	60601532	NM_022495#656	+	5.1714	6.5716	4.0808	6.0797
chr6	138483052	138665800	NM_020340#657	+	0.013317	8.2123	0.001452	1.1554
chr3	113666747	113681827	NM_173570#658	+	0.36559	2.4565	0.19858	0.33608
chr5	34839268	34899564	NM_144725#659	+	0.0039165	0.3242	0.039703	0.0039385
chr11	64009587	64011607	NM_057092#660	+	1.4662	1.625	1.5801	2.1518
chrX	149009940	149014609	NM_001166400#661	+	0.032723	0.047842	0.39819	0.002529
chr12	6747241	6756580	NM_032489#662	-	0.15157	0.61596	0.37738	0.31075
chr15	42433331	42448839	NM_213600#663	-	0	0	0	0
chr19	37034516	37096178	NM_001145650#664	-	0.78488	1.0963	1.958	0.59403
chr9	123664670	123689173	NM_005658#665	-	39.41	1.0374	0.41564	0.4145
chr22	45705080	45737836	NM_001104595#666	+	2.2381	1.5167	2.354	2.5663
chr4	166794409	166952111	NM_001204760#667	+	0.020238	0.14027	0	0.34793
chr3	27257096	27410912	NM_199347#668	-	0.079328	0.1068	0	0.16773
chr3	16306666	16347594	NM_138381#669	+	7.5232	5.9266	8.6398	1.5863
chr19	10444451	10450345	NM_002162#670	-	27.716	2.7935	2.039	0.95223
chr5	176930750	176936858	NM_024872#671	-	1.6871	0.030725	0.10951	0.22276
chr3	153993456	154042286	NM_001114397#672	-	1.6	4.0105	5.5345	1.406
chr14	21819630	21852425	NM_007192#673	-	12.914	25.868	20.418	9.8458
chr19	45910590	45927177	NM_001983#674	-	3.4764	3.0716	2.6875	4.1991
chr19	41281081	41283398	NM_001202553#675	+	0.064591	0.046617	0.042376	0.18542
chr18	72922709	73001905	NM_005786#676	+	1.0211	0.020093	0.47221	1.1012
chr11	43902356	43941825	NM_139178#677	+	3.244	0.94301	3.0263	1.74
chr10	73156690	73492481	NM_001171930#678	+	0.0044975	0.95247	0.038211	0.0072165
chr8	71581599	71648177	NM_001011720#679	+	0.033826	0.053762	0.023801	0.005568
chr1	156041803	156051789	NM_001093725#680	-	0.8084	11.415	1.3695	4.956
chr5	7869216	7901235	NM_024010#681	+	4.0981	7.0517	8.8938	3.1243
chr2	163123588	163175218	NM_022168#682	-	2.6249	0.11066	0.013467	0.14176
chr22	31090792	31303811	NM_030758#683	+	0.17275	0.9503	2.2094	0.83368
chr12	6802956	6810009	NM_153685#684	-	0.041978	0.65813	0.20281	0.014234
chr3	49977476	50114685	NM_001167582#685	+	3.513	4.3853	5.5508	3.9087
chr13	26828755	26978569	NM_001260#686	+	5.1643	10.552	8.5339	4.0676
chr1	2522080	2564481	NM_033467#687	-	0.080177	0.44818	0.052331	0.50973
chr11	111338255	111383079	NM_017589#688	-	0	0	0	0
chr17	72766685	72772470	NM_015654#689	-	2.3412	5.3908	2.7999	3.2101
chr6	118869441	118881587	NM_002667#690	+	0.3159	0.30489	0.59575	0.13284
chr3	195924322	195938300	NM_001039617#691	-	0	0.08845	0.040483	0
chr8	99053937	99057818	NM_000989#692	-	64.571	59.347	144.09	49.752
chr9	139743255	139745490	NM_001135861#693	+	1.7467	1.6589	0.72978	2.5134
chr6	50786438	50815326	NM_003221#694	+	0.029	0.01234	0	0
chr12	8210918	8218955	NM_004054#695	-	0	0.014887	1.333	0.0879
chr15	42705020	42749730	NM_022473#696	-	5.8517	10.892	10.707	6.5596
chr2	105654482	105716418	NM_182640#697	+	4.0512	5.5135	9.9338	1.4959
chr20	18448032	18465286	NM_006466#698	+	0.45342	1.0675	1.2208	0.47591
chr17	34640033	34641840	NM_207007#699	+	86.896	0	0	0
chr2	136597195	136634047	NM_005915#700	-	21.405	31.246	42.294	6.8524
chr6	116832807	116839709	NM_153711#701	+	0	0.15918	0.0076195	6.6149
chr3	4535031	4889524	NM_001168272#702	+	27.052	2.243	4.8835	1.9172
chr1	1337275	1342693	NM_017971#703	-	10.83	12.078	21.285	9.2582
chr14	68143518	68162510	NM_001252650#704	-	9.8852	15.302	11.888	10.203
chr1	64239689	64647179	NM_005012#705	+	0.015975	23.821	0	0.99227
chr16	2848485	2855133	NM_001135086#706	+	0	0.0062105	0.017088	0
chr5	170846666	170884630	NM_003862#707	+	0	0.056108	0	0.013473
chr6	139225619	139309398	NM_001128617#708	-	7.5617	15.209	4.7698	2.9512
chr12	112597991	112819896	NM_001109662#709	-	4.6134	5.0325	4.6646	4.7392
chr15	77336359	77363570	NM_005724#710	-	2.7418	14.227	9.4225	26.186
chr10	49654067	49813176	NM_021226#711	-	0.033806	0.35548	1.0761	1.109
chr7	33944522	34195484	NM_133468#712	+	0.002218	0.22369	0	0.018218
chr15	59280344	59389618	NM_001270530#713	+	5.945	7.2496	6.1867	8.1219
chr4	26483017	26492042	NM_000730#714	-	0	0.0034605	0	0
chr13	78315294	78338377	NM_001242870#715	+	6.3074	4.5598	0.019194	0.365
chr14	105391186	105399573	NM_138790#716	+	0.01373	0	0.0028185	0.0091375
chr17	7155550	7163259	NM_203414#717	+	5.2091	4.6839	2.9439	3.2096
chr19	36705503	36729675	NM_007145#718	+	5.2608	14.378	19.723	2.3947
chr19	2100986	2151556	NM_001261826#719	-	6.0289	18.407	3.5458	10.618
chr15	42273779	42342901	NM_001206670#720	-	0.020567	0.017284	0.0079445	0.007823
chr1	67773046	67862583	NM_001559#721	+	0.16849	0.85437	0.85168	0.13286
chr1	207627644	207663240	NM_001006658#722	+	0.20837	0.70165	0.064715	0.0016765
chr7	95212808	95225925	NM_002612#723	-	0.0014355	0.003213	0.026311	0.22303
chr12	64173636	64202887	NM_014254#724	+	0.66218	0.36733	1.466	0.413
chr7	141463896	141464997	NM_016943#725	+	2.8323	2.667	4.5741	0.72049
chr17	45973515	46006323	NM_003110#726	+	0.5028	0.6779	0.3665	0.85445
chr8	116085	117024	NM_001005504#727	-	0.53582	0.075564	4.5056	1.6629
chr22	21771692	21805750	NM_015094#728	+	0.62269	3.0294	8.1416	0.94122
chr7	141672430	141673573	NM_176817#729	-	0.049289	0.087647	0.028362	0
chr17	79989531	79992080	NM_005052#730	+	0.1238	9.3035	3.1322	3.6244
chr1	3728644	3773797	NM_014704#731	-	1.4229	1.6871	3.5041	1.9952
chr2	231191893	231268445	NM_138402#732	+	1.6907	0.066048	1.0259	1.1665
chr17	29159022	29222295	NM_024857#733	+	1.4092	2.3294	5.6934	0.29598
chr19	8807750	8809172	NM_178525#734	-	0	0	0.007667	0
chr7	150709296	150721586	NM_173681#735	-	0.021126	0.19642	0.46421	0.85865
chr2	62423261	62451866	NM_006577#736	+	11.761	11.747	8.8358	3.4213
chrX	152224765	152228827	NM_013364#737	+	0	0.65539	0.048974	0
chr15	43235097	43398286	NM_174916#738	-	3.9578	3.8065	6.1082	3.4159
chr1	47681962	47695443	NM_003189#739	-	0.001062	0.043719	10.741	10.954
chr8	145654162	145669812	NM_013432#740	-	1.5184	4.6215	1.3968	1.2603
chr12	31535156	31743952	NM_144973#741	-	0.024726	2.7159	0.69618	2.1943
chr22	26995361	27013991	NM_001887#742	-	0.047884	0.53715	0.011628	0
chr1	211748380	211752099	NM_021194#743	-	5.5996	7.4666	6.6669	5.3942
chr11	35453375	35547176	NM_015430#744	-	0.005721	2.1774	0.0019225	0
chr19	49078992	49102684	NM_004605#745	+	0.042385	0.060782	0.008547	0
chr7	128355442	128371797	NM_032599#746	+	0.0061825	4.4458	0	0.024412
chr3	38179968	38184512	NM_001172567#747	+	10.699	5.3794	5.2242	9.2635
chr11	8245850	8290182	NM_001270428#748	-	0	0.073376	0	0
chr1	238041163	238054222	NM_021186#749	-	0.017174	0.0047055	0	0
chr2	241938254	242033643	NM_001080437#750	+	0.98875	0.89457	0.32415	1.9657
chr17	47481419	47492242	NM_002634#751	-	31.105	50.259	45.961	25.143
chr14	19983953	20020272	NM_001145442#752	-	0.17463	0.20121	0.19906	0.055306
chr19	47222767	47249720	NM_013403#753	-	2.5376	7.4135	2.2141	5.4617
chr21	32007582	32007780	NM_181616#754	+	0	0	0	0
chr2	73144603	73162020	NM_004097#755	+	0.16755	0.13475	0.004983	0.024804
chr1	235824344	236030220	NM_000081#756	-	4.8549	0.051633	0.27515	1.3435
chr16	77316024	77469011	NM_199355#757	-	0.000989	0.062702	0	5.5962
chr1	111956936	111970399	NM_002557#758	-	0.12108	0.29699	0.081592	0.17158
chr11	65142662	65150142	NM_182556#759	-	0.56917	0.048969	0.044886	0.13145
chr6	137321107	137366298	NM_014432#760	-	0.0015885	0.15791	0	0
chr5	180274610	180288286	NM_001172638#761	-	2.2916	3.5726	5.6291	0.85347
chr1	1950767	1962192	NM_000815#762	+	0	0.20186	0	0
chr19	51645557	51656783	NM_016543#763	+	0.0072015	0.015952	0	0
chrX	118370210	118378429	NM_006667#764	+	3.1017	17.769	12.027	5.6788
chr5	32585604	32604185	NM_006713#765	+	4.8527	2.3871	9.6526	1.515
chrX	44382884	44402221	NM_173794#766	-	1.016	1.1592	2.9924	0.53595
chr11	60197061	60215265	NM_023945#767	+	0.007356	0	0	0
chr3	42749873	42814745	NM_144719#768	-	0.015013	0.045466	0.0076705	0.050398
chr17	45195310	45266665	NM_001256#769	-	7.6915	4.7464	15.901	6.5227
chr19	45542297	45574214	NM_007056#770	+	1.0686	1.4989	1.9845	1.3827
chr20	55743808	55841707	NM_001719#771	-	0.01411	1.1106	0.0013285	0.001734
chr19	44300078	44324808	NM_182573#772	-	0.01332	0.34231	0.061213	0.0021595
chr11	92702788	92715948	NM_005959#773	+	0	0.28752	0	0
chr2	165944029	166060577	NM_006922#774	-	0.10558	0.10744	0.12656	0.05247
chr12	6648693	6665249	NM_001039670#775	-	0.86654	1.1501	0.080122	2.408
chr19	7793842	7797057	NM_001244856#776	-	0	0.017771	0	0.004034
chr9	32384600	32450832	NM_002197#777	+	1.4514	16.444	9.6542	15.669
chr12	18414473	18801352	NM_004570#778	+	0	0	0.003356	0.002205
chr16	84402132	84497793	NM_014861#779	+	0.009732	0.38492	0.004803	0.040674
chrX	40508794	40594804	NM_004229#780	-	5.9237	16.393	2.93	4.0932
chr19	17513754	17516384	NM_004335#781	-	20.523	6.1796	11.238	5.8222
chr1	1658823	1677438	NM_182838#782	-	4.1648	10.03	6.6436	9.4376
chr12	11081834	11087444	NM_001110213#783	+	0.92447	0.44997	0.4722	0.426
chr8	11141999	11185654	NM_015458#784	+	2.4759	5.2448	1.9856	1.9271
chr5	21750972	22853731	NM_004061#785	-	0.057835	0.023057	0.054891	0.015419
chr13	32974859	33002315	NM_052818#786	-	0.74908	0.098675	0.040705	0.084031
chr8	28747910	28910242	NM_001135726#787	+	8.0231	6.2655	17.882	7.0372
chr11	118124130	118135251	NM_005797#788	-	0.031017	0.27511	0.026304	2.1041
chr3	49828166	49837254	NM_001007540#789	-	0.015244	0.14506	0.010978	0
chr15	75931425	75932664	NM_018285#790	-	3.235	6.2744	3.6185	2.4256
chr11	113650517	113651207	NM_001101389#791	+	0	0.008614	0	0
chr17	7362684	7382944	NM_001128833#792	-	2.2428	2.0199	0.75861	5.7391
chr12	51487538	51566926	NM_001173453#793	-	2.0778	5.0075	4.7589	2.134
chr17	17149937	17184617	NM_003653#794	-	9.1558	15.12	19.587	5.7237
chr1	150336989	150449041	NM_015203#795	+	1.9354	3.1522	1.805	2.1581
chr10	50339200	50342065	NM_001164484#796	-	0.041404	0	0.0038635	0
chr14	73957643	73960105	NM_024644#797	+	4.9738	5.7873	1.4453	2.744
chr4	148538538	148556672	NM_018241#798	+	3.2545	8.0285	3.7055	3.661
chr1	33402049	33430286	NM_001127361#799	-	11.029	4.135	4.3852	4.4801
chr9	91933411	91974561	NM_024077#800	+	2.3606	7.7111	2.8262	3.2126
chr1	155146262	155157447	NM_001256600#801	+	0.16046	1.7851	0.0084405	0.79069
chr3	68040733	68594771	NM_001252216#802	+	0.003061	0.040825	0	0
chr14	95552564	95623759	NM_177438#803	-	7.7097	10.627	5.1601	4.2947
chr6	10671650	10694839	NM_001145020#804	-	0.62031	0.17109	1.2627	0.14962
chr19	9800813	9811493	NM_001199814#805	-	0.12767	0.026294	1.8471	0.090726
chrX	1581465	1656037	NM_178129#806	-	8.6431	0.036179	0	0
chr1	40365283	40367687	NM_005376#807	-	0.019806	1.1849	1.2198	0.048548
chr13	23902964	24007841	NM_014363#808	-	7.7925	13.935	11.56	9.4603
chr22	24309025	24314748	NM_001084393#809	+	2.8599	3.2314	2.0869	3.1933
chr14	55595934	55612148	NM_001177388#810	+	1.5544	0.54917	0.10444	3.2076
chr6	34724870	34741634	NM_003093#811	+	7.4029	10.463	22.956	5.9371
chr12	131356616	131360826	NM_006325#812	+	156.46	189.98	286.85	78.22
chr1	160061128	160068618	NM_001206665#813	-	2.9394	9.5939	0.54355	1.3263
chr8	71549500	71581447	NM_016027#814	-	0.25246	0.75641	1.231	0.5166
chr17	27082995	27169841	NM_018182#815	-	1.3042	6.5443	1.6393	3.6346
chr21	46057272	46058372	NM_181688#816	+	0	0.058653	0	0
chr10	63952952	64028466	NM_145307#817	-	0.006003	2.342	0.015407	0.21345
chr2	32288679	32382706	NM_199436#818	+	0.86784	1.6182	3.5037	0.91914
chr19	38794803	38795646	NM_033520#819	+	0	0.2415	0	0.41008
chr14	105155942	105171145	NM_032714#820	+	1.7312	3.1494	0.98246	6.1738
chr17	79495416	79504156	NM_001077182#821	+	0.3354	0.033837	0.0062585	0.24775
chr1	35734567	35887545	NM_005095#822	+	7.5414	15.368	26.728	8.2874
chr3	40351172	40353915	NM_005875#823	+	0.61336	1.5695	2.4147	0.91299
chr9	36214438	36258496	NM_001190383#824	-	3.5255	2.9135	6.0525	3.2955
chr11	75313904	75379479	NM_207577#825	-	0.001227	0.1059	0	0.020792
chr16	31150246	31161415	NM_001258290#826	-	0.021258	0.041658	0.02489	0.010624
chr4	166131170	166244308	NM_001161522#827	+	1.709	1.1452	2.2741	1.4934
chr3	137483133	137485172	NM_004189#828	+	0	0.002915	0	0
chr20	57570241	57582309	NM_001336#829	-	19.239	4.5493	11.49	50.639
chr3	49591921	49708982	NM_003458#830	+	0.10598	0.55404	0.12811	0.047466
chr19	56041099	56048435	NM_001101401#831	-	0	0.2767	0	0
chr10	14948870	14996094	NM_001033858#832	-	3.1064	2.608	4.2846	1.0657
chr6	150385742	150390202	NM_024518#833	-	0.068692	1.7704	0.0445	3.7047
chr7	98246596	98259181	NM_002523#834	+	0	3.7659	0	0.032569
chr11	4976001	4976943	NM_001004748#835	-	0	0.006179	0	0
chr18	20714527	20840434	NM_001256438#836	+	3.4092	2.638	0.096255	7.6428
chr2	71357443	71377232	NM_005791#837	+	0.56542	0.41197	4.5862	0.45183
chr10	105156411	105206019	NM_014976#838	+	7.5708	16.726	10.086	6.1221
chr14	96831072	96853627	NM_001271904#839	+	1.5515	3.1309	1.9004	1.1512
chr4	78078356	78091213	NM_004354#840	+	1.7906	0.62747	0.42994	1.1198
chrX	153991030	154005964	NM_001363#841	+	4.9639	7.2569	26.116	4.3835
chr5	131593350	131609147	NM_003687#842	+	0.089139	0.42207	0.45582	2.4195
chr2	71127719	71160575	NM_012476#843	+	0	0.01556	0	0.064902
chr13	70274724	70682625	NM_020866#844	-	0	0	0.0025805	0
chr17	38933059	38938786	NM_181537#845	-	0	0	0	0.017345
chr12	131438451	131626008	NM_198827#846	+	0.6172	0.13547	0.50287	0.014194
chr11	124543739	124564687	NM_017425#847	+	0.16617	0.17525	0.65349	0.2829
chr9	129849627	129885044	NM_012098#848	-	0.12823	1.6191	0.031724	2.9035
chr9	79634570	79635869	NM_001013735#849	+	0.016768	0.004481	0	0.0094925
chr4	15683351	15692070	NM_001145191#850	+	0.3201	0.31946	0.95556	0.21952
chr19	53792853	53794875	NM_033341#851	-	0	0.037605	0	0.051234
chr5	40909598	40983042	NM_000587#852	+	0	0.029285	0.0013585	0.045249
chr1	44173203	44396837	NM_001270463#853	+	0.49489	0.85172	0.80103	1.3057
chrX	153733326	153744566	NM_001171134#854	-	0.38428	0.75088	0.98397	0.95839
chr1	153533584	153538306	NM_005978#855	-	0.023201	0.036686	0	0.061069
chr12	53936668	54019780	NM_001206683#856	-	0.77788	1.0607	1.2878	2.5476
chr10	122216465	122349367	NM_001030059#857	+	0.31996	0.072709	0	2.7773
chr5	180663927	180670906	NM_006098#858	-	543.56	711.55	490.67	482.35
chr1	36787631	36789755	NM_018166#859	-	0.035272	0.24544	0.18445	1.5832
chr13	111175412	111214071	NM_017817#860	-	3.48	2.3661	0.97741	0.235
chr16	31142753	31147151	NM_002773#861	-	0.030391	13.179	0.19978	0.067569
chr20	57603732	57607422	NM_006886#862	-	9.1735	3.5605	27.194	7.2647
chr5	167913462	167946309	NM_002887#863	+	6.3574	7.018	26.49	4.1192
chr19	22469251	22499978	NM_001242680#864	+	0.0030505	0.007653	0.009799	0
chr1	171060017	171086959	NM_006894#865	+	0.010263	0.19353	0	0
chr19	7989380	7991051	NM_206833#866	-	0	0.29933	0.05588	0.48194
chr10	48413091	48416853	NM_016204#867	-	0.14813	0.006013	0.025192	0.16795
chr22	50989540	51001328	NM_001123225#868	-	0	0	0	0
chr19	39220831	39235114	NM_144691#869	-	0.050942	0.24992	0.11216	0.60345
chr15	65619464	65670378	NM_004884#870	-	0.0011855	3.6891	0	0.0047695
chr12	103695732	103889746	NM_198521#871	-	0.5565	0.026842	0	0
chr6	109761930	109765122	NM_003080#872	+	1.7939	3.5323	2.2825	1.5603
chr19	30433145	30507519	NM_003796#873	+	11.518	8.2213	22.278	3.2066
chr10	62629197	62704033	NM_014836#874	-	0.0078005	2.5303	1.2495	6.9871
chr7	31829246	32111045	NM_005020#875	-	0.32606	0.10054	0.005951	0.12504
chr7	117003275	117067577	NM_130768#876	-	0	0	0	0
chr19	15751706	15771570	NM_001199208#877	+	0.77431	0	0.0018245	0
chr18	9102627	9134343	NM_021074#878	+	4.4106	6.0404	16.86	2.5843
chr20	43803539	43805185	NM_002638#879	+	0	0	0	0.0096405
chr21	34162983	34186053	NM_001162496#880	-	0.17062	0.084607	0.082818	0.04964
chr1	895966	901099	NM_198317#881	+	0.65046	0.94326	0.56181	0.8724
chr4	141264614	141303710	NM_001153690#882	+	0.79592	0.61911	1.7393	0.56126
chr22	38480895	38506676	NM_025045#883	-	0.004952	0.22989	0.007579	0.00249
chr14	60712469	60765805	NM_177952#884	+	5.8072	2.5315	4.4455	1.6002
chr17	34415602	34417506	NM_002983#885	-	54.899	0.014625	0	0
chr1	47533159	47583992	NM_178134#886	+	0.003067	0.055585	0.033796	0
chr1	12806162	12821102	NM_152290#887	+	0	0.005833	0	0
chr6	111303290	111346794	NM_032194#888	+	1.1384	1.8757	7.1173	0.36729
chr3	122246759	122283147	NM_001146105#889	-	8.5378	0.7305	0.32932	1.5019
chr9	129622943	129648156	NM_001099270#890	+	2.5239	6.5935	6.8649	2.9258
chr17	6481644	6544247	NM_014804#891	-	0.81476	1.6371	0.75321	1.3046
chr11	94706844	94732676	NM_018039#892	+	0.5473	0.90046	0.31632	0.20785
chr16	67757004	67840555	NM_020850#893	-	1.7806	3.4805	1.7745	4.2573
chr16	19078916	19091417	NM_016138#894	+	0.63201	0.90853	1.1173	1.1727
chr3	42850963	42908775	NM_001296#895	+	0.01976	0.059325	0.11475	0
chr17	44594067	44657088	NM_016632#896	-	1.5342	1.0625	1.1851	0.44722
chr18	19749403	19782491	NM_005257#897	+	0	0.007883	0.018516	0.52068
chr3	16357351	16555222	NM_015150#898	-	36.253	1.8698	0.82188	7.5221
chr7	135414345	135433594	NM_205855#899	-	0.0058975	0	0.003027	0
chr5	112073555	112181936	NM_001127510#900	+	3.7036	6.2202	9.3364	3.7708
chr12	7507556	7596749	NM_174941#901	-	0.014731	0.030756	0.1898	1.8784
chr1	101455179	101491362	NM_001077395#902	-	2.045	2.8653	5.5642	1.2923
chr19	4537226	4540036	NM_052972#903	-	0.89273	0.088912	0.9256	0.088645
chr8	42195972	42229331	NM_002690#904	+	1.5077	2.2537	3.4592	0.89715
chr17	27920526	27941779	NM_152345#905	+	0.55036	1.8086	0.52776	2.0298
chr21	11020841	11098925	NM_182484#906	-	2.143	1.561	38.52	0.91957
chr1	32042085	32053287	NM_001204414#907	+	0.02082	0.95429	0.045631	24.16
chr9	37651051	37746901	NM_014907#908	+	0.0098325	0.093329	0	0.0042655
chr7	71244475	71802208	NM_001017440#909	-	1.0474	1.7669	0.11946	0.001128
chr16	68678150	68732957	NM_001793#910	+	0.019511	37.369	0.0025275	0.0066305
chr3	127291906	127309602	NM_001142646#911	-	2.9547	2.8603	0.99993	3.8225
chr12	52880957	52887181	NM_005554#912	-	0.06314	0.10781	0.03497	0.0087195
chr14	24605377	24608176	NM_176783#913	+	5.1935	2.0242	1.3132	2.5695
chr19	45445494	45448753	NM_001646#914	+	0.0095105	0	0.008864	0
chr17	74070891	74073573	NM_003857#915	+	0.028642	0.018127	0	0.047499
chr3	125247701	125314381	NM_022776#916	-	3.4102	5.07	1.9928	2.2263
chrX	70934223	70938135	NM_001145140#917	-	0	0.0063555	0	0.0028855
chr16	89753075	89762772	NM_001098533#918	+	0.93566	2.7058	1.1894	3.4372
chr3	20026835	20053765	NM_001252657#919	-	0.10403	0.10267	0.42008	0.28946
chr16	67862059	67881361	NM_025082#920	-	1.2186	2.3719	2.4143	2.5686
chr2	62051982	62081278	NM_001201543#921	-	0.13904	0.36904	0.055889	0.11128
chr15	67813521	67819641	NM_001143936#922	+	0.79657	0.17758	0.42941	2.2824
chr3	38048986	38071154	NM_006225#923	-	0.64188	2.6069	14.137	2.2362
chr11	64879340	64883707	NM_003273#924	+	1.2985	7.3779	1.1748	2.4139
chr13	61983818	61989655	NM_022843#925	-	0.010457	0.68456	0.001121	0.003354
chr1	196621007	196716634	NM_000186#926	+	0.001417	0	23.939	3.8842
chr4	144917256	144940496	NM_002100#927	-	0	0.011045	35.254	0.42415
chr3	167401694	167452630	NM_145860#928	-	4.057	4.1901	17.289	1.5068
chr1	249132529	249143714	NM_024836#929	+	10.519	7.1488	9.2018	4.6247
chr19	1000436	1009723	NM_138690#930	+	0.039502	0.11211	0.011578	0.080857
chr4	80238271	80247171	NM_032693#931	-	0.003858	0.011762	10.214	0.052325
chr11	65554504	65564690	NM_004561#932	+	0.26564	0.58529	0	0
chr6	35800810	35888957	NM_003137#933	-	8.5339	13.766	37.35	6.0156
chr7	31726630	31748069	NM_006658#934	+	0.021884	0.21265	0	0.053093
chr14	64150934	64194756	NM_030791#935	-	2.0294	1.0136	0.6279	0.98536
chr17	40761357	40767256	NM_001070#936	+	13.355	22.037	7.9232	13.427
chr9	130577290	130617047	NM_001114753#937	-	0.13142	0.53584	0.044158	41.92
chr7	141356527	141401953	NM_001080392#938	-	12.867	7.9315	1.0554	8.9754
chr16	28722781	28747050	NM_001037808#939	+	68.799	171.72	111.93	71.053
chr9	132575220	132586441	NM_000113#940	-	4.7655	9.2726	10.024	11.093
chr7	100464949	100471076	NM_003302#941	+	2.1608	5.9289	3.5928	5.6127
chr17	56078279	56084707	NM_001078166#942	-	20.731	26.643	40.768	20.902
chr4	40812043	41216635	NM_001166050#943	-	1.8085	6.5499	0.012651	7.0696
chr3	127348001	127391653	NM_015720#944	+	0.089687	3.9774	2.9213	0.7267
chr12	11148560	11150474	NM_176889#945	-	2.2566	1.2335	1.6815	1.3325
chr2	228192227	228222549	NM_020194#946	+	4.3327	3.1609	4.3401	3.4894
chr9	14611068	14693480	NM_178566#947	-	3.398	1.5807	0.41254	3.9534
chr3	111758464	111800116	NM_001042575#948	+	0.002331	0.004738	0	0.016215
chr2	42994228	43019751	NM_012205#949	-	3.0472	0.60046	0	0.10753
chr19	19040009	19049858	NM_001145724#950	-	0.45905	2.1459	0.20559	7.0689
chr2	179059207	179264160	NM_001201480#951	+	0.0037125	0.70633	2.2161	0.23325
chr12	12626215	12715448	NM_030640#952	-	12.869	12.649	3.6231	3.0558
chr12	85408093	85430055	NM_001100917#953	-	0	0	0	0
chrX	54835492	54842445	NM_201222#954	+	2.8907	12.678	2.8978	23.984
chr5	78531924	78623038	NM_152405#955	+	1.059	1.9577	1.1744	0.82287
chr5	44809026	44815618	NM_016640#956	+	7.8208	14.329	15.172	5.0744
chr2	209007296	209010877	NM_005210#957	-	0	0.018793	0	0
chr5	137774689	137782658	NM_016606#958	+	0.21104	3.0713	0.074492	0.31581
chr11	124754113	124767831	NM_019055#959	-	0	0.021494	0	31.379
chr1	46505811	46598380	NM_003629#960	-	4.2135	3.6986	1.6365	3.4737
chr10	124895566	124897247	NM_001105574#961	+	0.14541	0.0054195	0.20648	0.03481
chr12	53817638	53825318	NM_001164690#962	+	0.0057135	0.015787	0.83463	0.06895
chr1	13694888	13698405	NM_001099850#963	-	0.005003	0	0	0
chr1	32666201	32670991	NM_024296#964	+	7.7389	1.2609	2.6632	2.3818
chr17	57936840	57970306	NM_016261#965	-	1.0881	1.9717	4.1385	0.78458
chr4	69092370	69111412	NM_182502#966	-	0	0	0	0.0046615
chr19	4174105	4182596	NM_016539#967	-	1.5009	1.0069	0.35809	1.0217
chr17	53046125	53241449	NM_178509#968	+	1.042	2.6161	2.8904	1.0385
chr4	81187741	81212171	NM_033143#969	+	0.092286	0.016683	0.42547	0.095571
chr19	48898131	48948188	NM_000836#970	+	0.021278	0.72712	0.63634	0.22961
chr19	12721731	12740676	NM_153358#971	+	3.5014	2.6319	4.5127	1.4455
chr1	206808880	206822542	NM_003582#972	+	2.7055	1.3933	10.975	1.1179
chr7	53103348	53104618	NM_182595#973	+	0	0	0	0
chr4	157997276	158093242	NM_000824#974	+	0.003649	0.1327	0	0.53946
chr2	45232323	45236542	NM_016932#975	-	0.069037	0.057661	0	0.052287
chr10	32556643	32636146	NM_001272019#976	-	6.8519	7.6553	6.8096	6.5175
chr14	77741298	77787225	NM_013382#977	-	0.49451	3.5927	0.90616	2.2564
chr17	66970772	67057136	NM_080283#978	-	0.47537	0.0046775	0.0085595	0.96613
chr5	122881110	122952738	NM_004384#979	+	1.8361	3.4633	2.4358	1.3482
chr19	52430687	52449011	NM_001031721#980	+	1.1972	5.3671	1.2248	0.74961
chr11	56143099	56508560	NM_001013356#981	+	0	0	0	0
chr6	31783290	31785719	NM_005345#982	+	7.6529	20.77	66.76	22.024
chr1	158724605	158725637	NM_001005184#983	+	0	0	0	0
chr2	25016174	25045245	NM_001199803#984	+	5.7792	16.539	9.6088	7.0222
chr19	13317255	13617274	NM_000068#985	-	0.10972	1.6624	0.0018825	0.16014
chr10	96953956	96988686	NM_207321#986	+	0.08065	0.5797	0.028471	0.072671
chr18	34823007	35146000	NM_020180#987	-	0.011791	0.0665	0.005331	0.013077
chr17	3566186	3571973	NM_014604#988	-	0.81412	6.7644	0.99209	22.117
chr20	62328003	62330051	NM_003823#989	+	0.09569	0.20896	0.032871	0.73814
chr19	56732678	56739659	NM_024303#990	-	1.3456	1.11	0.57736	0.50136
chr10	27793102	27831166	NM_001256410#991	+	1.2031	1.8214	2.9085	2.3563
chr5	78365546	78385897	NM_017614#992	+	0.0022065	0.015369	0.00202	0.079044
chr20	60884120	60942368	NM_005560#993	-	0.007302	1.8952	0.11613	1.3477
chr1	205350505	205391214	NM_001199050#994	-	0.011613	0.3063	0.0056725	0
chrX	141290127	141293076	NM_016249#995	-	0.094605	0	4.178	0.16673
chr11	56949220	56959188	NM_001005210#996	+	0.008256	0.20688	0.0009905	0.003951
chr4	3076407	3245687	NM_002111#997	+	10.095	16.137	3.5328	7.1215
chr12	18233802	18243114	NM_024730#998	-	0.005158	0	0	0
chr10	22605311	22609246	NM_012071#999	+	4.3421	0.2979	4.0157	3.6326
chr19	38397867	38699008	NM_015073#1000	+	1.7122	2.1645	0.152	1.6972
chr16	87636492	87638254	NM_001271604#1001	+	0	0.83607	0	0.0050815
chr9	139901685	139922740	NM_001606#1002	-	0.26617	1.1175	0.65078	2.0039
chr11	134201767	134246218	NM_138342#1003	+	0	2.2943	2.7137	0.087651
chr4	71200670	71202833	NM_033122#1004	+	0.041669	0.0038495	0	0
chr11	111789600	111797595	NM_080659#1005	+	0.26891	0.65469	0.47788	0.042164
chr13	57721621	57724643	NM_198441#1006	+	0	0	0	0
chr11	65407591	65418391	NM_153253#1007	+	12.619	2.6733	1.7209	5.4828
chr11	117298488	117667976	NM_020693#1008	-	0.063924	0.034948	0	0
chr8	439789	495781	NM_175075#1009	-	0.019405	9.6818	0.034894	0.5289
chr3	184908411	184971886	NM_001166415#1010	-	0.11784	0.77882	1.8976	0.59052
chr1	22778343	22857650	NM_014870#1011	+	2.5861	3.14	3.3372	4.5397
chr15	51633712	51700209	NM_181789#1012	+	0	0.11312	0.020224	0
chr13	114462215	114514899	NM_182614#1013	+	0	0.15903	0	6.8875
chr6	26156558	26157343	NM_005321#1014	+	240.51	143.94	162.81	28.073
chr14	55880929	55907263	NM_199047#1015	-	0	0.009084	0	0
chr17	55055467	55084129	NM_021626#1016	+	1.0011	2.4079	0.37514	1.8991
chr4	190861973	190884359	NM_004477#1017	+	1.4557	0.6485	5.4415	0.96281
chr6	136663418	136788013	NM_001198615#1018	-	0.0041335	3.1158	0.17209	0.018779
chr2	19551245	19558372	NM_145260#1019	-	0	0.003138	0	0
chr20	44563316	44576662	NM_022104#1020	+	2.979	5.1719	1.7629	2.9192
chr12	83080933	83528067	NM_152588#1021	+	2.9202	1.9764	0.13195	2.2729
chr2	241078445	241080073	NM_148961#1022	-	0	0	0.0094605	0
chr3	44956752	45017674	NM_001135179#1023	-	2.2032	5.1401	4.387	3.8445
chr12	123349874	123380712	NM_024667#1024	-	2.1416	1.0015	2.077	3.8508
chr3	49726949	49758962	NM_022064#1025	+	2.9418	7.7586	3.5114	6.8762
chr17	59489111	59490641	NM_203425#1026	+	0	0.007689	0	0.0045685
chr7	37960920	37991542	NM_001242948#1027	+	2.0928	1.4247	0	0.068662
chr5	133643691	133702765	NM_016508#1028	-	0.10761	0.10159	0.15961	0.043391
chr9	85859538	86153348	NM_174938#1029	-	0.19157	0.12381	0.054123	0.40637
chr1	160709076	160724601	NM_021181#1030	+	20.135	0	0.0020155	0
chr1	33004771	33071542	NM_001040441#1031	+	0.16358	2.0149	0.20926	1.1473
chr6	89319988	89673348	NM_003800#1032	-	2.7906	2.1478	4.1707	0.84258
chr11	63993745	63997488	NM_032344#1033	+	4.0816	2.4666	1.5265	2.0161
chr22	45898718	45997014	NM_006486#1034	+	0	15.723	0	0.058152
chr12	51454987	51477454	NM_030809#1035	-	1.148	4.1056	1.9519	5.159
chr19	19303007	19312678	NM_003721#1036	+	4.6284	3.3375	2.2781	3.636
chr4	103998781	104021024	NM_020139#1037	-	0.54528	1.6403	0.47188	1.5108
chr4	84377117	84382929	NM_016067#1038	+	3.8187	5.0038	13.396	1.9287
chr20	3734145	3748452	NM_001039140#1039	-	3.4274	10.03	2.5615	3.3531
chr1	2336240	2344010	NM_153818#1040	-	0.89921	2.8446	0.90225	2.8411
chr17	30190189	30228729	NM_018428#1041	-	2.7215	3.5161	10.147	2.3444
chr5	169064250	169510386	NM_004946#1042	+	37.743	1.6281	7.5326	0.14082
chrX	150345055	150349937	NM_004224#1043	+	0.028921	0.73062	0.0026985	0
chr2	88472657	88486156	NM_018271#1044	+	0	1.605	0	0
chr8	101269287	101315487	NM_015435#1045	-	16.395	2.1358	6.3918	7.0822
chr3	48894355	48936426	NM_000387#1046	-	1.5486	0.67985	3.232	1.2131
chr7	56169265	56174187	NM_016139#1047	-	20.733	6.8886	29.181	13.368
chr9	108320410	108403399	NM_006731#1048	+	1.6927	2.5247	1.9644	1.763
chr1	231319844	231323373	NM_001256615#1049	-	0	0.078877	0.004047	0
chr3	192958916	192988644	NM_020386#1050	+	0	0.45271	0.092217	0.021649
chr4	2271323	2366604	NM_001172659#1051	-	0.15202	0.20169	0.37787	0.57618
chr2	112812799	112876895	NM_032824#1052	+	1.521	1.1185	2.3488	4.1756
chr11	5710816	5732093	NM_006074#1053	+	33.726	13.139	0.036598	15.292
chr14	75519927	75530736	NM_203488#1054	-	0.56075	0.39479	1.4403	0.89749
chr4	125585206	125633887	NM_001167882#1055	-	0.013993	11.758	6.6922	24.409
chr12	58118075	58135944	NM_014770#1056	-	2.4018	0.30714	0.03219	0.35199
chr16	70488497	70514177	NM_145059#1057	+	0.91985	0.46827	0.65646	1.0756
chr17	39315905	39316983	NM_032524#1058	-	0	0	0	0
chr3	42947401	42960825	NM_207404#1059	+	0.0031265	0.010415	0.028779	0.10194
chr5	138205078	138211057	NM_015564#1060	-	0.3496	0.84079	0.40041	1.2523
chr2	204298538	204400058	NM_213589#1061	-	0.42247	2.243	0.12817	2.8714
chr15	74630102	74658553	NM_001099773#1062	-	0.20041	1.066	0.018993	0
chr11	73386682	73471138	NM_001243719#1063	-	5.1488	5.4993	11.231	8.3192
chr16	14766404	14788526	NM_003561#1064	-	0.11456	0.45422	0.070498	0.08697
chr1	179828164	179846941	NM_022347#1065	-	2.5765	3.9962	10.658	5.1084
chrX	1314886	1331527	NM_001012288#1066	-	0.98507	0.034698	0	0
chr11	111779349	111782473	NM_001885#1067	-	0	0.0681	0.18075	0.089224
chr15	60711807	60771344	NM_001018089#1068	-	1.2497	2.831	4.3301	0.87917
chrX	21874104	21876845	NM_206923#1069	+	0.29057	0.5003	0.74315	0.78612
chr19	36359400	36370699	NM_005166#1070	+	0.12833	0.85956	0.13439	0.49846
chr8	144635556	144645231	NM_001166237#1071	+	2.5703	2.175	0.014045	4.4866
chr16	66955581	66959439	NM_004165#1072	-	0.21186	0	0.014797	0.025216
chr12	498515	551806	NM_001130147#1073	+	1.0095	2.692	2.6128	0.66739
chr12	123773655	123834988	NM_018183#1074	-	5.2121	8.2618	19.033	3.6494
chr11	48266655	48267567	NM_001004727#1075	+	0	0	0	0
chr11	96085928	96123083	NM_024725#1076	-	0.51022	0.20013	1.9697	0.32383
chr11	28129797	28355054	NM_152636#1077	+	2.6821	2.2005	3.7749	1.8496
chr17	7328934	7330886	NM_175734#1078	+	0	0.00353	0	0
chr20	60878026	60883918	NM_175573#1079	+	6.7834	8.9462	4.1423	9.6077
chr1	179051111	179065129	NM_022371#1080	+	6.9317	4.3586	6.1638	4.5467
chr4	53728494	53733002	NM_023940#1081	+	0.26578	16.86	0.30926	0.13292
chr2	99953833	100016728	NM_015904#1082	+	1.2721	1.5095	4.3503	1.4136
chr6	27860476	27860963	NM_003514#1083	-	377.92	381.82	185.16	81.546
chr16	8619501	8622226	NM_001146336#1084	-	0	0.15422	0	0
chr19	44830705	44860856	NM_013380#1085	-	0.008937	0.7364	0.1376	0.79252
chr6	29053984	29055090	NM_001005226#1086	-	0	0.010748	0.092949	0
chr3	52280185	52284615	NM_001122870#1087	+	3.9615	2.0512	1.0746	2.9357
chr2	232651161	232673434	NM_022730#1088	+	5.1371	13.761	4.4823	7.6857
chr7	139208673	139229731	NM_001080511#1089	+	0	0.10509	0.38278	0.18916
chr11	49168186	49230222	NM_001193473#1090	-	0	0	0	0.034007
chr3	169490852	169507504	NM_018657#1091	+	1.5192	2.3941	4.05	1.1259
chr6	26273203	26273640	NM_003525#1092	+	431.2	414.03	1.276	134.14
chr17	65821779	65980494	NM_004459#1093	+	7.5569	18.045	7.674	5.571
chr19	1753661	1775444	NM_001080488#1094	+	0.12875	0	0	1.1601
chr10	115881973	115934364	NM_018017#1095	-	0.4562	1.5899	0.95545	0.52945
chrX	153126970	153141399	NM_024003#1096	-	0.015048	3.1426	0.032308	0.009581
chr9	33252469	33264759	NM_004323#1097	-	1.7086	1.2318	1.6555	1.3545
chr11	63974151	63991363	NM_031471#1098	+	6.6723	0.17381	4.8747	4.6489
chr19	55105040	55113687	NM_006863#1099	+	0.093569	0	0.0017115	0
chr3	152017193	152183569	NM_207294#1100	+	14.205	2.2832	28.83	25.285
chr20	34359922	34538288	NM_016436#1101	+	3.5991	8.2388	5.8321	4.0179
chr19	58488440	58514714	NM_025027#1102	-	0.25997	1.3118	0.012833	0.39571
chr11	125774260	125793006	NM_013264#1103	+	0	3.8122	0.0029725	0
chr2	61389628	61391964	NM_001143959#1104	+	0.062908	0.079577	0	0.048169
chr20	416123	443187	NM_144628#1105	-	2.7575	4.4835	4.0163	6.4866
chr11	120195837	120204388	NM_001198673#1106	+	0.91948	1.7286	0.37496	1.0139
chrX	71492452	71497141	NM_001007#1107	-	373.33	214.77	302.76	118.85
chr12	93166284	93323107	NM_003566#1108	-	1.0325	0.53302	2.8884	0.86088
chr20	48552913	48570422	NM_018683#1109	+	5.9554	7.1758	5.5969	4.7371
chr7	49813256	49952138	NM_198570#1110	+	0.011519	0.22921	0	0.0028245
chr14	21236585	21239107	NM_022360#1111	+	0.006528	0.039389	0.012168	0.0059605
chrX	52780307	52790617	NM_003147#1112	+	0.069496	0.0080175	2.0904	0.014713
chr19	40826966	40854316	NM_001256441#1113	-	3.0443	3.3032	2.9412	3.8606
chr5	76372531	76383030	NM_032367#1114	-	0.12654	0.38223	0.0037735	0.80001
chr1	20396700	20418394	NM_000929#1115	+	0.002804	0	0.002827	0
chr12	13236470	13256630	NM_001080555#1116	-	0.006654	0.46866	0.077529	0.12316
chr18	47349155	47721451	NM_001080467#1117	-	0.59403	1.2404	0.10401	0.063978
chr1	169558087	169599377	NM_003005#1118	-	0.0459	0.0037485	0	0.20203
chr3	57994126	58157982	NM_001457#1119	+	23.405	48.37	14.275	217.73
chr3	51991469	52001482	NM_001174100#1120	-	0.47523	2.4164	0.18928	3.9294
chr19	42724491	42732353	NM_133444#1121	+	2.4217	4.0708	2.4124	2.3214
chr2	113587336	113594356	NM_000576#1122	-	0.069876	0.10664	0.050495	0.057044
chr19	3750770	3761673	NM_004886#1123	-	1.2791	1.5271	0.36909	1.2997
chr4	15471488	15483887	NM_001164720#1124	+	0.022659	0.15477	0.017683	0.13339
chr16	57505869	57520385	NM_018110#1125	-	0.86379	4.9371	0.99106	2.9498
chr19	49891474	49921256	NM_144688#1126	+	0.0044575	0.017098	0.011438	0
chr3	48282595	48312479	NM_016089#1127	+	5.3743	30.626	4.3969	2.0595
chrX	117629871	117820123	NM_144658#1128	+	2.3632	2.3529	12.139	0.097945
chr22	30821610	30825041	NM_001003704#1129	+	4.2443	4.0408	1.8654	1.4461
chr3	184017021	184026840	NM_002808#1130	+	22.598	63.339	49.27	43.084
chr1	84767288	84816481	NM_001134663#1131	+	0	0.06029	0.045089	0.058716
chrX	1505044	1511039	NM_001636#1132	-	94.716	115.58	24.205	80.986
chrX	140671805	140672836	NM_013453#1133	-	0.013831	0.16866	0	0.25791
chr9	140201347	140317714	NM_017820#1134	-	0.079104	0.17507	0.020612	0.7109
chr20	62037541	62103993	NM_172108#1135	-	0.022544	2.6555	0	0
chr1	55013806	55100417	NM_015547#1136	+	0.038769	1.438	0.1677	0.82204
chr3	36868307	36986548	NM_014831#1137	-	1.3168	2.2056	2.2914	1.8966
chr1	78470635	78482995	NM_007034#1138	+	0.38296	0.41053	3.711	5.7227
chr17	66031847	66042970	NM_002266#1139	+	58.564	185.05	95.228	87.553
chr6	88299784	88377172	NM_001197259#1140	+	3.9981	9.4335	15.793	1.2038
chr20	61637330	61638387	NM_080606#1141	-	0	0.005623	0	0.0050525
chr1	41481268	41487427	NM_144990#1142	-	0.7448	1.0521	0.39609	0.93405
chr12	106994914	107156582	NM_001206691#1143	+	0.046824	0.041256	0.010129	0.004763
chr1	35247910	35251967	NM_001005752#1144	+	0.0033195	0.18448	0.003094	0.082329
chr19	34919267	34960798	NM_005499#1145	+	20.035	28.852	61.696	8.4347
chr2	100016937	100106480	NM_016316#1146	-	3.086	4.4446	6.5958	3.5317
chr1	236378421	236445339	NM_019891#1147	-	0.78236	0.21932	0.078089	0.2734
chr19	11998669	12025365	NM_021915#1148	+	0.040037	2.7697	0.46147	0.34015
chrX	153060018	153063967	NM_006280#1149	+	16.013	17.676	17.587	19.752
chr2	47387220	47403740	NM_001743#1150	-	15.421	8.8728	48.298	11.12
chr10	90694830	90751147	NM_001141945#1151	-	5.4027	1.0849	0.0062015	0.88038
chr6	10873455	10882098	NM_004752#1152	-	0.036385	0.022202	0.036431	0
chr17	4046914	4060995	NM_001254755#1153	+	1.3686	2.063	0.3354	3.0524
chr5	612404	653666	NM_018140#1154	+	3.0415	6.9741	4.7823	0.85174
chr3	52579367	52719866	NM_018313#1155	-	4.0672	5.2266	4.4872	4.5763
chr15	74362197	74374891	NM_001038640#1156	-	0.0050165	0.22037	0	0.004402
chr7	43622691	43666978	NM_004760#1157	+	3.9359	1.1994	2.1202	1.9851
chr1	153507075	153508717	NM_014624#1158	-	0.49638	1.7458	0.32695	50.121
chr4	9259849	9261442	NM_001256854#1159	+	0	0.014925	0.003422	0.008776
chr14	20344426	20345371	NM_001005501#1160	+	0	0	0	0
chr3	50392179	50396939	NM_007024#1161	-	3.2089	5.604	1.639	9.4948
chr12	102139274	102224645	NM_024312#1162	-	5.0082	9.2586	4.5315	4.2289
chr3	108626641	108672677	NM_005459#1163	-	0	0	0	0
chr11	117857105	117872199	NM_001558#1164	+	6.4848	0.014594	2.0168	0.016967
chr16	57462086	57481369	NM_020313#1165	-	4.3181	13.552	11.301	8.0533
chr7	105172531	105208124	NM_021930#1166	+	2.9093	2.7965	11.782	2.6896
chr19	35606731	35615228	NM_001136011#1167	+	0.026254	0.12027	0.011092	0
chr19	35417806	35436076	NM_001099438#1168	+	0.38317	1.4647	2.6034	0.90494
chr2	187692206	187713897	NM_182521#1169	-	0.002391	0	0	0
chr7	45120035	45128493	NM_001146334#1170	-	0.002231	0.56205	0.00687	0.25123
chr5	72794249	72801448	NM_001037637#1171	+	35.824	36.277	86.089	21.16
chr17	40009798	40021629	NM_018143#1172	-	6.5324	8.7915	10.444	5.3393
chr1	19578074	19586622	NM_016183#1173	+	5.2424	5.0206	12.704	3.1231
chr15	50534145	50558162	NM_002112#1174	-	0	0.0022495	0.026421	0
chr5	140698056	140700351	NM_005642#1175	-	3.0505	7.1884	12.763	5.7353
chrX	55035487	55057497	NM_001037967#1176	-	0.12284	0.125	5.5269	0.097806
chr20	642239	656823	NM_033129#1177	-	0.0092095	0.022919	0.087985	0.002986
chr7	81331443	81399452	NM_000601#1178	-	0.014213	0.1196	0	0.009968
chr8	143822361	143823829	NM_020427#1179	-	0.021784	0	0	0
chr14	75127954	75179807	NM_001039479#1180	-	6.3168	10.413	5.0084	12.461
chr22	39619684	39636914	NM_033016#1181	-	0.0022315	1.4192	1.6674	53.761
chr8	41386724	41402565	NM_032336#1182	+	2.7381	6.7008	4.0217	1.2727
chr1	223408251	223537544	NM_001037175#1183	-	0.084832	0.5794	0.064394	0
chr11	104813593	104827422	NM_033306#1184	-	8.8453	0.01305	0.020371	11.088
chr8	6782215	6783598	NM_001926#1185	-	0	0	0	0
chr17	42264353	42269099	NM_024107#1186	+	1.8342	4.064	1.8564	7.358
chr17	42112002	42144987	NM_152344#1187	-	10.817	17.62	18.745	7.8209
chr3	52109248	52188706	NM_001161580#1188	-	4.136	14.08	2.6252	2.7108
chr16	29917656	29937545	NM_178863#1189	-	1.1387	0.6139	0.56698	1.3227
chr9	135545727	135565470	NM_012204#1190	+	2.3849	6.6281	3.8329	2.4201
chr7	123181082	123197958	NM_005000#1191	-	0.5023	0.23081	6.8185	0.5776
chr10	90424145	90438572	NM_001198828#1192	+	0.0039455	0	0	0
chr7	27565058	27702620	NM_152740#1193	-	1.6533	5.4157	5.9691	3.3491
chr12	14982244	14996413	NM_021071#1194	-	0.074778	0.077945	0.075123	14.611
chr3	46556877	46608040	NM_024512#1195	-	0.002278	0.6107	0.0021045	0.021444
chr2	171847332	172087824	NM_001136554#1196	-	5.7612	4.7023	10.966	1.69
chr4	4237268	4249934	NM_032927#1197	-	2.2786	2.9373	3.113	2.054
chr1	20208887	20239437	NM_015207#1198	+	0.60154	1.5669	2.1435	0.88142
chr5	74666927	74807454	NM_031361#1199	-	3.5133	3.5365	2.5508	1.697
chr2	230631929	230786655	NM_004238#1200	-	26.161	23.272	29.788	24.066
chr19	12986024	12992335	NM_001375#1201	-	4.9841	7.3947	2.3296	4.9372
chr12	124420954	124457163	NM_025140#1202	-	0.036445	0.079146	0.34245	3.2231
chr3	49449638	49453909	NM_022171#1203	+	2.6153	2.5324	1.2294	4.0378
chr5	14664782	14699842	NM_138348#1204	+	5.8025	3.6467	6.0808	3.2068
chr4	55095263	55164412	NM_006206#1205	+	0.002669	0.26223	0	0.044885
chr1	235530727	235612280	NM_003193#1206	+	2.0046	3.7745	9.7104	2.0739
chr22	45277042	45405581	NM_138415#1207	-	0.001447	0.67967	0	0.001455
chr7	107110501	107116125	NM_005295#1208	+	0.80027	0.66101	3.128	0.50747
chr6	26017259	26018040	NM_005325#1209	-	0.20607	32.203	0.17987	4.5668
chr14	77808113	77843396	NM_213601#1210	-	12.413	5.8606	7.97	3.9904
chr19	11200037	11244505	NM_001195803#1211	+	11.865	28.355	23.78	28.799
chr1	26608772	26633195	NM_183008#1212	-	0.71317	0.85047	0.82283	0.80057
chr11	103777913	104035027	NM_025208#1213	-	0	0.48058	0	1.6344
chr2	210885434	211036051	NM_152519#1214	-	1.7204	2.2985	1.9197	1.2798
chr14	103985994	103989196	NM_001823#1215	-	0.17964	14.604	3.4237	0.68117
chr17	29109701	29151778	NM_015986#1216	-	4.517	3.61	9.231	2.2047
chr1	40974432	40982214	NM_022774#1217	+	1.0027	1.1667	0.70386	1.1306
chr1	247002401	247094726	NM_015446#1218	-	3.6248	4.8825	18.538	2.2307
chr21	38455246	38575408	NM_003316#1219	+	4.0275	2.8904	8.2779	4.5383
chr19	37407230	37443645	NM_001204836#1220	+	0.027349	0.30523	0	0.30095
chr1	222885905	222906106	NM_144695#1221	+	0.74007	1.3092	3.6796	1.2824
chr19	827830	832017	NM_001700#1222	+	0	0.044811	0	0
chr9	84558414	84565009	NM_207416#1223	+	0.008951	0	0	0
chr15	76234327	76304785	NM_138573#1224	-	0.87677	0.84877	0.5859	0.53394
chr3	58178352	58196730	NM_001256560#1225	-	5.9602	0	0	0.075832
chr9	139296373	139305054	NM_001039708#1226	-	2.253	4.291	2.5852	1.6231
chrX	134124967	134126503	NM_001163438#1227	+	0	0.088439	0.44752	0.086415
chr1	93811477	93828148	NM_001938#1228	+	5.0162	5.2296	8.8204	3.542
chr1	111991742	112004525	NM_001688#1229	+	10.778	9.7257	38.799	6.1271
chr6	107473760	107780779	NM_020381#1230	-	2.0649	3.0461	1.6529	1.5149
chr20	33146500	33148149	NM_032514#1231	+	0.022114	0.12572	0.0055345	0.68844
chr3	155544300	155572248	NM_001190992#1232	-	4.7202	5.3097	7.4899	9.7494
chr1	27860755	27930143	NM_001029882#1233	-	0.23495	0.61273	0.23007	0.84684
chr16	1961464	1968231	NM_001009606#1234	-	0	0.01679	0	0.013164
chr22	46067677	46241187	NM_013236#1235	+	11.888	24.843	9.5211	8.1743
chr17	73894723	73901181	NM_032478#1236	-	3.6048	6.2209	2.1978	4.136
chr21	45666221	45682099	NM_175867#1237	-	0.012474	0.024431	0	0
chr20	44462469	44471914	NM_152897#1238	+	0.65086	2.2523	0.53871	0.76848
chr14	58862643	58875419	NM_207377#1239	+	0.081885	0.14515	0.27402	0.022918
chr1	120839004	120855681	NM_001100910#1240	+	3.4282	2.5251	8.5079	0.43227
chr7	36429431	36493400	NM_018685#1241	+	2.7989	6.1143	10.256	5.5703
chr12	31226778	31257725	NM_001257144#1242	+	2.6831	7.3893	3.0802	1.9068
chr3	153839148	153975616	NM_001251963#1243	+	0.19446	0.98443	0.1583	0.2725
chr19	14258548	14316997	NM_001008701#1244	-	0.31668	11.645	1.2921	1.1215
chrX	77359665	77382324	NM_000291#1245	+	157.43	78.979	146.34	42.108
chr2	231090444	231103791	NM_001005176#1246	+	15.504	0.090844	0.006513	0.0083515
chr1	206224282	206231482	NM_000707#1247	+	0.012589	0.062861	0	0
chr16	1469744	1470801	NM_001272051#1248	-	2.0982	1.5327	2.0332	1.2116
chr10	5566923	5568225	NM_005185#1249	+	0	0.008941	0	0
chr1	46269284	46501796	NM_015112#1250	+	3.1981	7.6025	3.8843	5.2735
chr10	103825123	103827795	NM_024747#1251	+	2.2921	2.4841	0.78557	2.3054
chrX	118967988	118986991	NM_080632#1252	-	0.55572	0.6862	3.4163	0.57788
chr7	23338939	23349180	NM_138446#1253	+	4.1648	4.3032	13.359	3.3076
chr1	109472129	109506111	NM_015127#1254	-	1.6203	1.8144	6.4909	2.6457
chrX	8758836	8769378	NM_001171186#1255	-	0	0	0.007066	0
chr1	85279085	85358896	NM_012152#1256	-	0.34337	20.129	0	0
chr3	19190016	19577135	NM_144633#1257	+	0.013955	1.6859	0.0064215	0
chr17	46908349	46942607	NM_001261391#1258	+	7.6132	3.5861	7.808	3.8929
chr7	134331530	134364567	NM_199186#1259	+	1.2322	1.6428	3.062	3.8931
chr2	158592957	158732374	NM_001111067#1260	-	0.034506	3.1452	4.8196	7.1328
chr17	58227301	58236906	NM_000717#1261	+	0.0096705	0.4244	0	0.030286
chr6	123317581	123385063	NM_001010852#1262	+	0	0.61553	0.01356	0
chr1	78956727	79006386	NM_001039585#1263	+	0.006845	0.019495	0	0.16583
chr12	120899470	120907558	NM_003769#1264	-	8.6686	12.613	17.257	10.292
chr15	29412454	29862927	NM_015307#1265	-	0.088723	1.4766	0.0103	0.004889
chr5	123972609	124080805	NM_020747#1266	-	1.2502	7.1788	0.12944	3.804
chr4	69313166	69363322	NM_014058#1267	+	0	0.27179	0	0
chr11	94300473	94354587	NM_152431#1268	+	1.3354	0.16112	0.75795	0.10793
chr19	45116939	45140081	NM_001205280#1269	+	0	0.029551	0.010828	0.18329
chr3	54952380	54962072	NM_020678#1270	-	0	0.47856	0	0.0041825
chr10	134973970	135039916	NM_152643#1271	+	0.002432	1.5314	0.0031905	0.013231
chr6	31707724	31730455	NM_172165#1272	+	3.3015	2.9227	7.2254	2.6403
chr20	36838906	36889174	NM_001029864#1273	-	0.000912	0.011935	0.00167	0.034934
chr6	26033319	26033796	NM_003513#1274	-	221.47	170.75	99.765	89.799
chr12	110813271	110841535	NM_001137664#1275	-	4.06	12.099	21.733	5.3259
chr1	156123368	156147542	NM_001193302#1276	+	4.0865	1.8883	0.12803	0.088288
chr4	85414435	85419387	NM_006168#1277	-	0	0	0	0
chr1	201349965	201368669	NM_005558#1278	-	0.0037415	2.0064	0	0.0049245
chr9	130697373	130700763	NM_003863#1279	-	4.8827	6.3152	6.0199	4.538
chrX	6451658	6453159	NM_016379#1280	-	0.010675	0.02377	1.5756	0
chr11	64107689	64125006	NM_032251#1281	+	0.75571	0.15054	0.03067	0.010025
chr5	89770680	89810369	NM_006467#1282	+	0.39567	4.6326	2.3414	0.14238
chr9	91262093	91267075	NM_001100111#1283	-	0	0	0	0
chr3	12194567	12200851	NM_003256#1284	-	0.047838	3.3636	0.003338	0.039246
chrX	18657807	18690223	NM_000330#1285	-	0.093932	0.035112	0	0.00815
chr19	45147097	45169428	NM_006505#1286	+	0.015034	2.7056	0.78546	22.448
chr1	82266081	82458107	NM_012302#1287	+	2.9659	46.029	0.0038045	9.7495
chrX	17818168	17879457	NM_001172743#1288	-	0	0.12644	0	0.023922
chr11	67933185	67980784	NM_016028#1289	-	1.5626	2.755	3.863	1.3821
chr6	32362512	32374900	NM_019602#1290	-	0.12709	0.24729	0	0.056206
chr6	117073359	117086886	NM_001085480#1291	-	0	0.19257	0	0.006747
chr2	219854911	219858127	NM_057093#1292	-	0	0	0.055436	0
chr1	36023392	36032380	NM_001014841#1293	+	1.0579	4.0004	1.0921	1.9269
chrX	48760888	48769235	NM_001042498#1294	-	1.7595	4.0622	3.5341	4.824
chr1	34632623	34684731	NM_032884#1295	+	0	2.7992	0	0
chr11	134094560	134117686	NM_052875#1296	+	3.5394	6.3983	6.4895	8.5107
chr17	60778674	60885705	NM_152598#1297	-	0.0173	0.062496	0.001727	0
chr2	100163715	100759037	NM_002285#1298	-	0.19292	0.16641	0.001316	0.015106
chr1	35451766	35497569	NM_007167#1299	-	1.5492	1.8044	3.8101	1.3655
chr19	15917816	15918936	NM_013940#1300	-	0	0	0	0
chr3	119187784	119213554	NM_152305#1301	+	3.1678	2.2942	2.213	1.6351
chr3	112051915	112081658	NM_005944#1302	+	8.7113	7.4603	0.0024175	1.2044
chrX	37208582	37316548	NM_001173490#1303	+	0	1.6845	1.7595	5.43
chr6	132909730	132910877	NM_003967#1304	-	0	0	0	0
chr22	24981590	24989035	NM_207644#1305	-	0.17051	0.8169	0.056683	0.31555
chr3	137980278	138048728	NM_178130#1306	-	0.39294	0.18462	1.1128	0.085352
chr15	50792758	50838902	NM_203494#1307	-	0.41689	0.50378	0.55775	0.34034
chr2	220238179	220252662	NM_012100#1308	-	6.7008	7.86	3.1035	3.9671
chr1	22979681	22988029	NM_000491#1309	+	0	0	0	0
chr3	155197670	155421997	NM_014996#1310	-	0.091209	8.9335	0.31303	0.011471
chr1	207191865	207206101	NM_023938#1311	-	0.0009655	0.57094	0.59621	0.016516
chr6	45296053	45518819	NM_001015051#1312	+	0.012203	0.12207	0.11224	0.025622
chr7	104756822	105029341	NM_182692#1313	-	2.6142	4.0203	4.7078	3.5448
chr16	67696849	67700628	NM_032140#1314	-	0.30777	0.48906	0.29148	0.66386
chr12	121088309	121105127	NM_031205#1315	+	0.1904	0.53172	0	0
chr17	73521782	73560804	NM_001015002#1316	+	0.72845	7.2391	0.82366	0.27098
chr8	82613565	82633539	NM_024699#1317	-	2.287	2.184	5.6291	1.3834
chr1	153920147	153931132	NM_181715#1318	-	2.6985	2.0884	1.1385	2.7102
chr9	504694	746106	NM_015158#1319	+	5.4857	12.509	0.25799	13.753
chr17	17124484	17140502	NM_144606#1320	-	2.5126	5.3628	1.3126	6.4052
chr16	23690200	23701688	NM_005030#1321	+	14.827	20.783	14.726	8.6577
chr9	130186652	130207651	NM_007135#1322	+	4.8748	5.6836	2.9814	2.7413
chr1	241815579	241965434	NM_144625#1323	+	0.0040155	0.0067725	0.040612	0.0015995
chr19	19496641	19619741	NM_017660#1324	+	1.9788	4.889	3.0072	3.9328
chr1	197881634	197899273	NM_001014434#1325	+	0	0	0.002577	0
chr2	97371666	97405813	NM_001142292#1326	-	1.5912	4.8943	2.326	4.5966
chr11	36422546	36486754	NM_001160169#1327	+	0.34295	0.69268	0.036292	0.28306
chr7	75046064	75115568	NM_001099415#1328	-	2.7895	3.1791	3.4665	2.7448
chr11	27676441	27681196	NM_001143816#1329	-	0.080134	1.1635	0.017894	1.1044
chr4	331595	367691	NM_003441#1330	+	0.86569	7.7715	0.24682	0.44981
chr18	5890183	5892103	NM_001080209#1331	-	0	0.93057	0	0
chr3	108541630	108573714	NM_016388#1332	+	0.13045	0	0	0
chr1	151694012	151702082	NM_001144956#1333	+	0	0	0	0
chr3	196594726	196661584	NM_152699#1334	+	6.1513	7.5693	15.163	6.1762
chr6	55192266	55267291	NM_207410#1335	+	0	0	0	0
chr11	55681125	55682058	NM_001001960#1336	-	0	0	0	0
chr12	124808956	125052010	NM_006312#1337	-	0.88905	1.5795	0.46631	1.4644
chr3	42824399	42845934	NM_001099668#1338	-	2.9703	2.9307	12.367	2.668
chr19	5894680	5904024	NM_175614#1339	-	2.5048	3.6105	1.0861	3.9245
chrX	49020269	49023836	NM_001099680#1340	+	0.15784	0.022387	0.19552	0.086388
chr17	48939586	48945339	NM_001243877#1341	-	1.9734	5.0225	3.5447	0.86058
chr7	6071006	6076183	NM_001271700#1342	+	2.2823	2.2828	6.3725	2.0747
chr12	100593864	100618202	NM_022496#1343	+	0.47534	0.4036	3.0333	0.17425
chr2	190540710	190611376	NM_144708#1344	+	0.27546	0.17299	0.12213	0.2446
chr5	115177618	115249778	NM_001284#1345	+	3.3364	1.3406	5.2944	2.3536
chrX	73952690	74145287	NM_001008537#1346	-	3.2372	0.2564	0.001371	0
chr11	36613492	36619829	NM_000536#1347	-	0	0.021853	0.0089295	0.017252
chr4	71494460	71512536	NM_031889#1348	+	0.075569	0	0	0.051589
chr10	69681655	69835103	NM_015601#1349	-	2.4484	2.4271	4.8929	2.2906
chr10	64926987	65028982	NM_004241#1350	-	13.511	61.154	17.265	20.231
chrY	20933700	20935621	NM_153716#1351	-	0	0	0	0
chr16	1883988	1922102	NM_152764#1352	-	0.006507	0.075743	11.056	0.058939
chr2	112525213	112641741	NM_022662#1353	-	16.507	38.003	29.583	9.7179
chr21	38791206	38887679	NM_130436#1354	+	12.9	17.807	16.554	9.1972
chr11	2150346	2162341	NM_001127598#1355	-	0.052613	0.070655	0.073692	1.368
chr7	96745904	96811075	NM_020186#1356	+	0.951	1.0455	3.7067	0.21882
chr10	81892257	81904784	NM_001012973#1357	+	0.056039	0.20885	0.0081	0.11483
chr6	31126302	31131992	NM_007109#1358	+	3.386	2.671	2.5195	1.9631
chr15	75041183	75048941	NM_000761#1359	+	0.025154	0.015009	0.0034865	0.0089415
chr14	54863672	54886934	NM_005192#1360	+	3.2605	2.8424	4.2299	1.6311
chrX	106366656	106449670	NM_017681#1361	-	0.22828	0.9559	6.7322	0.058081
chr7	112720467	112727833	NM_018970#1362	-	0.034356	0.017874	0.39458	0.078381
chr6	33989622	34078629	NM_001256812#1363	-	0.0069055	3.0188	0	0.014442
chr15	83776323	83806111	NM_023003#1364	+	0.24278	0.48924	0.46123	4.3153
chr12	56552044	56555366	NM_079423#1365	+	31.33	55.217	41.492	162.82
chr3	68780914	68981761	NM_182522#1366	-	0	1.2455	0	0
chr2	85198230	85286595	NM_020122#1367	+	5.0557	9.8611	4.1468	4.3864
chr19	49384221	49401996	NM_003323#1368	-	0.1416	0.48541	0.16501	0.089875
chr12	51580718	51591950	NM_002702#1369	-	0.097029	0.48431	0.097539	0.3465
chr6	17393735	17558023	NM_006366#1370	+	0.28261	2.4812	0	2.3647
chr11	637304	640705	NM_000797#1371	+	0	0.13029	0.007863	0.039212
chrX	136648345	136654259	NM_003413#1372	+	0.0044545	6.3885	0	0
chr6	144261436	144329541	NM_001080953#1373	-	0.89438	0.22036	1.166	1.2856
chr19	13229101	13251961	NM_052876#1374	+	5.9517	16.609	3.1174	7.3085
chr6	29454542	29455679	NM_052967#1375	-	0	0	0	0
chr19	49223841	49243970	NM_017805#1376	-	0.049229	0.67815	0.11923	4.4819
chr4	1065265	1107352	NM_194439#1377	-	0	0.23554	0	0.12082
chr4	186506597	186697066	NM_001145673#1378	-	0.14477	4.7435	0	3.6827
chr2	29338307	29406679	NM_024692#1379	+	2.6228	0.020615	0.0012745	2.8045
chrX	48969021	48980079	NM_015698#1380	-	1.7258	1.7072	2.7805	1.4184
chr1	226418849	226497449	NM_001270410#1381	-	1.0104	1.5171	3.912	0.33995
chr17	61896792	61905031	NM_017647#1382	-	5.7049	14.273	9.8755	6.4015
chr9	96338908	96441869	NM_005392#1383	+	0.75596	0.98086	0.82189	1.9136
chr17	41605210	41623305	NM_001986#1384	-	1.3518	8.0153	2.2203	0.77257
chr3	51575595	51697612	NM_015106#1385	+	5.3813	12.724	3.3851	7.5405
chr8	22477946	22526661	NM_018688#1386	-	1.1598	1.2486	1.1587	1.1994
chr2	42989638	42991401	NM_148962#1387	-	1.0807	0.43478	0.003092	0.30543
chr19	11909390	11919306	NM_152356#1388	+	0.037269	0.2939	0.35641	0.2226
chr2	39963199	40006416	NM_025264#1389	-	0.75411	1.6292	2.4675	0.61314
chr18	43563501	43652250	NM_024430#1390	-	0.025299	0.18219	3.4389	0.68723
chr19	12911426	12912694	NM_181738#1391	-	7.4041	26.984	11.613	14.004
chr7	33134409	33149002	NM_203288#1392	-	1.0025	0.93491	3.9219	2.1751
chr16	30662240	30667734	NM_024031#1393	+	0.41939	0.16955	0.30061	0.52434
chr3	53901093	53916229	NM_022899#1394	-	4.7865	3.5206	4.398	3.3071
chr7	99214570	99230030	NM_145115#1395	+	5.6745	4.7361	2.723	6.907
chrX	62854847	63005426	NM_001173479#1396	-	1.9589	4.8519	0.00997	1.2668
chr7	69063904	70257475	NM_001127231#1397	+	3.87	2.4232	0	0.16956
chr11	74202922	74204755	NM_001144869#1398	-	0.35645	2.721	0.58035	0.6464
chr3	53122500	53164470	NM_052859#1399	-	4.2378	5.7688	1.9645	4.549
chr10	93558150	93625232	NM_025235#1400	+	6.9323	23.587	8.2321	7.3814
chrY	59213948	59276439	NM_005638#1401	+	0	0	0	0
chr2	36779403	36825332	NM_005102#1402	-	1.1908	1.0745	5.1115	3.7964
chr9	130267617	130341268	NM_001035534#1403	-	0.12603	7.1631	3.461	22.811
chr9	72999512	73029573	NM_001206#1404	-	0.2065	0.17947	1.5942	2.284
chr3	150321065	150348234	NM_016275#1405	+	15.849	14.841	10.005	11.055
chr3	23244783	23632296	NM_152653#1406	+	3.3002	3.7197	0.18822	1.8397
chr19	5865836	5870551	NM_002034#1407	-	0.005343	0.065713	0.010969	0.013432
chr10	51464161	51486327	NM_001077685#1408	-	2.0346	3.3184	2.2492	2.2661
chrX	23352984	23414918	NM_173495#1409	+	0.011449	1.7821	0	0.0053585
chr1	12704565	12727097	NM_001013630#1410	+	0.0037135	0.022173	0.20583	0
chr17	41924515	41940997	NM_145273#1411	+	0.004199	0.0041785	0.0038785	0.001917
chr4	141481049	141489959	NM_021833#1412	-	0.03879	0.13449	0	0
chr3	171757417	172118492	NM_022763#1413	+	2.1146	3.722	3.4153	20.727
chr5	112212080	112258031	NM_005669#1414	-	5.8268	8.9206	5.441	14.89
chrX	16964813	17171403	NM_004726#1415	+	0.60512	0.65485	0.0075035	0.51537
chr3	96533424	97467786	NM_001080448#1416	+	0.0063625	0.7426	0.0014825	0.001901
chr21	38123188	38362545	NM_000411#1417	-	1.5215	2.6456	4.0354	1.9446
chr20	4760668	4795769	NM_170774#1418	-	11.126	2.607	0.005066	6.9804
chr17	17380299	17396534	NM_018019#1419	+	1.8525	3.493	1.7668	1.8067
chr1	207925382	207968861	NM_172353#1420	+	6.2014	8.7269	23.386	15.508
chr3	100468178	100712334	NM_015429#1421	-	0.17618	0.048725	0.15424	3.0983
chr1	171454665	171562650	NM_015172#1422	+	9.7068	18.859	12.309	10.361
chr17	40465342	40540405	NM_213662#1423	-	13.251	15.071	12.311	15.638
chrX	154611748	154613450	NM_012151#1424	+	1.1316	2.8491	0.070122	1.2335
chr17	74714524	74722881	NM_015167#1425	-	1.1149	0.55521	2.0968	0.85911
chr10	70748476	70776739	NM_015634#1426	+	1.346	3.4908	2.7283	2.5768
chr5	79703837	79775498	NM_014733#1427	+	0.79801	1.8266	3.9268	1.7916
chr11	10529433	10530723	NM_001190702#1428	-	1227	280.25	1561	325.1
chr15	40697685	40713512	NM_002225#1429	+	3.8458	6.3575	0.52391	3.3843
chr19	57631508	57643293	NM_020903#1430	+	0.003244	0.0032965	0.013525	0
chr16	67034415	67043659	NM_001190201#1431	+	0	0.10805	0.002518	0.64381
chr19	53898396	53915262	NM_001040185#1432	+	3.697	6.5741	7.3308	1.0778
chr6	109416355	109485115	NM_001271853#1433	+	0.43568	0.46861	3.4462	0.23809
chr1	13495253	13498259	NM_001045480#1434	+	0	0	0	0
chr6	132966122	132967142	NM_138327#1435	-	0	0	0	0
chr19	51409607	51413994	NM_004917#1436	-	0.016171	0.061135	0	0
chr12	21168629	21243040	NM_001009562#1437	+	0.26311	0	0	0
chr5	115298150	115363299	NM_173800#1438	+	0.040255	0.017794	0.10101	0.0072065
chr2	74056113	74094295	NM_006463#1439	+	3.9732	5.59	3.9296	1.9989
chr10	106069453	106088750	NM_001272012#1440	-	1.9379	3.8931	3.8185	7.0631
chr19	36605887	36616849	NM_001281#1441	+	5.9568	11.698	2.5797	9.519
chr1	62660473	62678001	NM_001164835#1442	+	0.012788	10.686	0.002684	0
chr17	42325757	42345502	NM_000342#1443	-	0.0059045	0.010725	0.12137	0.0010785
chr1	182023704	182030847	NM_001009992#1444	-	0.026217	0.38145	0.002935	0.0014635
chr2	86668270	86719839	NM_018433#1445	+	14.347	7.3638	20.235	4.4901
chr9	42368302	42411410	NM_001012421#1446	+	0.66673	0.079645	1.0932	0.2271
chr17	6555058	6556617	NM_001105520#1447	+	0.41479	0.23766	0.066002	0.11653
chr19	4502191	4517716	NM_001080400#1448	-	0.052847	0.65719	0.029007	0.2522
chr1	174968891	174981163	NM_014412#1449	+	1.0354	1.0236	5.3765	0.57529
chr19	59067078	59070343	NM_003969#1450	-	3.6043	5.6209	3.9495	4.3852
chr12	133757994	133783697	NM_001165886#1451	+	1.8673	3.047	1.9662	1.3927
chr7	66452689	66460588	NM_016038#1452	-	1.6629	0.88621	15.389	3.408
chr3	113953479	113956425	NM_007136#1453	-	0.086556	0.023709	0.007336	0.0041855
chr3	99566771	99595046	NM_014890#1454	-	2.4808	2.6246	3.8514	7.5586
chr12	58162350	58165914	NM_005371#1455	-	3.0369	5.6232	3.8105	2.1805
chr1	45477804	45481341	NM_000374#1456	+	6.4045	18.136	70.001	40.808
chr12	45408538	45444882	NM_001004329#1457	-	0	0.012965	0.0020025	0
chr2	233412778	233415226	NM_145702#1458	-	1.3747	1.572	2.5504	0.66101
chr12	5603297	5604465	NM_002527#1459	+	0.02003	0.24724	0	0
chr16	15688225	15737023	NM_014647#1460	-	2.6973	1.981	2.281	3.58
chr5	177576464	177580961	NM_017838#1461	-	6.9709	10.644	7.7556	6.7312
chr11	71145456	71159477	NM_001360#1462	-	14.048	27.284	18.021	24.083
chr14	57857270	57879466	NM_001011713#1463	+	1.4225	2.3814	1.6937	2.6173
chr19	47990890	48018515	NM_003827#1464	-	6.559	7.801	4.673	9.0017
chr9	77337410	77503010	NM_017662#1465	-	0.014635	0.48496	0.0051415	0.009173
chr19	896502	913225	NM_138774#1466	-	2.5826	6.0915	2.6717	3.1637
chr21	39426312	39493454	NM_005867#1467	-	0.025164	0	5.2333	0.02432
chr19	41381343	41388657	NM_030589#1468	-	0.007487	0.024906	0.012626	0.0083045
chr13	46115431	46189874	NM_182542#1469	-	0	0	0	0.0028875
chr3	184428154	184429836	NM_022149#1470	-	1.4418	2.9549	2.1544	0.72951
chr2	219536748	219567440	NM_001243313#1471	+	0.86634	5.543	0.62323	3.0342
chr22	45680867	45691755	NM_001167574#1472	+	0	0.043511	0	0
chr6	27775976	27776445	NM_003509#1473	+	689.67	387.87	259.65	202.44
chr16	11374692	11375192	NM_002761#1474	-	0.014301	0.043597	0	0
chr10	46993545	47000568	NM_014696#1475	+	0	3.7918	0	0
chr19	18794424	18893143	NM_015321#1476	+	0.090889	0.26395	0.037445	0.29973
chr19	1473199	1479228	NM_152482#1477	-	0.88944	1.8327	0.55213	0.80113
chr19	7581003	7585911	NM_018083#1478	+	0.032908	2.5039	0.20218	4.0897
chr3	195965252	196014584	NM_005017#1479	-	5.1357	6.3564	8.2255	12.759
chr18	7567313	8406859	NM_002845#1480	+	1.9322	1.9008	0.012587	6.317
chr4	85590692	85887544	NM_014991#1481	-	0.0075315	13.966	2.8963	15.13
chr6	31543343	31546112	NM_000594#1482	+	3.4193	0	0	0
chr10	15137383	15139318	NM_153244#1483	-	0.046519	0.061629	0.018745	0.35082
chr14	81937890	82000205	NM_005065#1484	-	3.1922	2.2011	2.3847	7.3316
chr8	6357174	6420784	NM_001118888#1485	-	1.169	0.30664	0.4635	4.7667
chr9	25676386	25678856	NM_001004125#1486	-	0	0.083424	0	0.40952
chr11	75110534	75117957	NM_001260507#1487	+	82.173	72.423	95.393	66.293
chrX	35816458	35821852	NM_001099921#1488	+	0	0	0.062544	0
chr18	65173818	65183967	NM_032160#1489	-	0.0048675	5.2184	0.009335	1.9173
chr22	50683612	50689834	NM_001159286#1490	-	0.59148	0.52581	0.17185	0.70398
chr17	38249036	38256978	NM_021724#1491	-	0.30484	0.58047	0.14436	0.59054
chr3	20209935	20227724	NM_001199253#1492	-	0.57106	0.94463	2.4873	0.27468
chr7	16639400	16685442	NM_020319#1493	-	0.026207	2.0425	11.269	1.2458
chr3	30767691	30936153	NM_207359#1494	-	0.017731	0.020904	0	0.0043835
chr2	207308367	207482679	NM_003812#1495	+	5.1744	4.3568	0	5.3461
chr21	31812645	31813098	NM_181623#1496	+	0	0	0	0
chrX	68380580	68385365	NM_001032396#1497	-	1.8408	8.1129	1.2845	2.0384
chr11	56019675	56020698	NM_001004747#1498	+	0	0	0	0
chr9	95176526	95186836	NM_005014#1499	-	0.16852	0.1573	0.42069	0.036366
chr5	137523336	137549032	NM_004661#1500	-	5.3776	8.4228	10.998	5.6761
chr8	65508528	65711348	NM_004820#1501	-	6.295	0.09788	0	0
chr19	44979858	45004574	NM_013256#1502	-	0.44065	0.48681	0.53239	0.29053
chr8	1922043	1955109	NM_014867#1503	+	0	1.2176	0.0040145	0.081931
chr6	154726432	154831753	NM_173515#1504	-	0.13169	0.73242	2.5315	1.0357
chr11	74407473	74442186	NM_015424#1505	-	0	0.031366	0	0
chr9	26840682	26892826	NM_001167575#1506	-	0.58863	0.8517	1.0563	0.4396
chr9	114803060	114937556	NM_022486#1507	-	1.0192	2.1014	17.973	9.8103
chr8	80676244	80680098	NM_012258#1508	-	0.12117	0.050929	0.76459	0.53098
chr10	115511212	115542192	NM_001193435#1509	+	0.0052365	0	0.011749	0
chr3	132036210	132077690	NM_001099#1510	+	0.041101	0.35208	0.010071	0
chr3	47455183	47517445	NM_012235#1511	-	6.7433	22.799	8.0958	7.3558
chr10	81107219	81115089	NM_005729#1512	+	16.092	12.868	18.121	5.8157
chr3	148747903	148804341	NM_003071#1513	-	2.1218	3.8134	8.4182	0.72569
chr12	51236700	51281663	NM_182559#1514	+	0	0.007968	0	0
chr1	152943127	152945069	NM_173080#1515	+	0	0	0	0
chr10	121410881	121437329	NM_004281#1516	+	0.17973	0.46935	0.73319	1.5729
chr1	45468219	45477027	NM_024602#1517	-	5.2975	10.938	9.8142	17.431
chr1	115312104	115323308	NM_001102396#1518	-	1.8752	3.579	6.7221	1.2244
chr14	24678786	24683036	NM_014169#1519	-	4.239	2.7613	6.0651	1.7582
chr7	99905324	99919819	NM_001004351#1520	+	1.2579	1.2534	0.88671	0.66462
chr16	4404542	4466962	NM_024535#1521	-	4.0771	1.6193	0.90689	3.2707
chr3	142025448	142166853	NM_001042604#1522	-	3.2884	1.4447	5.2281	1.9498
chr1	119425665	119532179	NM_152380#1523	-	2.5395	0.077524	0.012339	0.010112
chr5	74062815	74072737	NM_001271665#1524	+	2.8777	1.8936	8.9935	2.124
chr11	130029681	130080257	NM_021978#1525	+	0.80131	2.956	0.001652	0.023919
chr4	165875597	165898818	NM_001012414#1526	-	1.4247	0.39792	0.055019	0
chr3	130397777	130465696	NM_014602#1527	-	5.9235	12.068	9.155	5.1341
chr13	24883715	24896669	NM_178540#1528	+	0.029969	0.045098	0	0.0096775
chr9	139388895	139440238	NM_017617#1529	-	1.4227	3.0034	0.50943	10.358
chr7	40174574	40900366	NM_024728#1530	+	0.006569	0.72746	0.24648	0.16573
chr10	127477146	127511837	NM_000375#1531	-	1.3538	2.1058	1.7852	1.9773
chr12	113536623	113574044	NM_001193520#1532	-	0.074157	0.49646	0	0
chr1	67873492	67896123	NM_001018068#1533	-	10.131	14.024	30.908	6.6056
chr19	18501953	18508415	NM_145256#1534	-	0.15188	0.09544	0.029089	0.0051315
chr5	71403117	71505397	NM_005909#1535	+	0.040059	16.388	4.0024	22.077
chr20	17674319	17716517	NM_001159495#1536	+	0	0	0	0
chr1	209788217	209824679	NM_001017402#1537	-	0.29012	0.10106	0.058769	0.26292
chr5	132332677	132362240	NM_017665#1538	-	0.89574	1.2722	2.1198	0.56011
chr2	24443187	24583397	NM_147152#1539	-	9.3423	2.4163	3.0428	6.9162
chr7	51083908	51384515	NM_015198#1540	-	0	6.0057	0.295	0.010294
chr13	110801309	110959496	NM_001845#1541	-	0.000813	4.4285	0	46.555
chr15	83098709	83108111	NM_198181#1542	+	0.42224	0.76826	1.184	0.6037
chr17	66531256	66597095	NM_017565#1543	-	0.87015	1.6784	0.39756	0.68731
chr6	32627240	32634466	NM_002123#1544	-	70.273	0.87469	0	0
chr4	2794749	2842823	NM_001122681#1545	+	1.1007	1.9372	0.33369	3.0882
chr3	149235021	149375812	NM_001168280#1546	-	0.96604	1.6627	0.031608	29.38
chr11	5877978	5878932	NM_001005168#1547	-	0	0.2456	0.017143	0
chr6	39266776	39282236	NM_031460#1548	-	0	0.40299	0	0
chr1	92495532	92529093	NM_173567#1549	+	0	0.032866	0	0.42498
chr5	14704908	14871887	NM_054027#1550	-	2.9361	1.1021	1.3135	1.7038
chr19	1782073	1812236	NM_001178002#1551	-	0.087917	1.3409	0.50931	0.096087
chr1	11072678	11085549	NM_007375#1552	+	8.1794	11.689	20.116	9.1347
chr13	108870762	108886603	NM_032859#1553	+	0.85853	0.76252	1.4222	0.6413
chr1	10696665	10856733	NM_001079843#1554	-	0.48188	0.6216	0.050811	0.18914
chr14	31091459	31205033	NM_182835#1555	+	3.7015	4.7239	9.3854	1.8158
chr4	178230990	178284092	NM_018248#1556	+	2.0752	1.6023	5.0571	0.96128
chr20	32077927	32237837	NM_001032999#1557	+	1.509	3.119	1.4591	2.7399
chr12	50505763	50514240	NM_001257133#1558	+	4.0397	3.2061	2.8437	4.0279
chr6	101846860	102517958	NM_021956#1559	+	0.0099555	1.4405	0.001166	0.013427
chr7	90338711	90839904	NM_012395#1560	+	5.5522	3.938	0.08943	3.1655
chr10	102246402	102279595	NM_015490#1561	-	1.7752	1.0179	0.51825	2.1005
chr15	68871307	69020144	NM_006091#1562	+	0.091872	0.89145	0	0.43886
chrX	71798663	71934029	NM_001172436#1563	-	0.043526	1.9599	2.4089	1.1282
chr9	138371647	138380739	NM_014811#1564	+	0.40041	2.5324	2.2421	0.88813
chrX	140335595	140336646	NM_022661#1565	-	0.026291	0.29302	0	0.10576
chr6	28234787	28245980	NM_152736#1566	+	1.1811	1.7373	2.3394	1.2984
chr5	60240955	60448864	NM_174889#1567	+	0.82842	0.98223	2.5169	1.7372
chr19	17416476	17417652	NM_023937#1568	+	1.3711	1.5603	2.0757	1.6503
chr12	129338080	129469509	NM_144669#1569	+	10.239	0.47595	0	0
chr16	69141442	69151570	NM_005329#1570	+	0.31109	15.408	0.35576	0.66388
chr12	106696580	106740792	NM_152772#1571	+	1.751	3.4551	1.3453	4.152
chr1	154298035	154310322	NM_001005855#1572	+	1.414	14.561	5.2157	12.915
chr8	59496063	59572404	NM_003580#1573	-	1.6372	1.8856	2.9621	2.7502
chr18	33877701	34360018	NM_025135#1574	+	4.0675	1.9941	0.23264	0.063379
chr18	21718954	21741564	NM_153770#1575	+	0.024745	1.8566	0	0.36405
chr15	31619082	31670102	NM_015995#1576	+	8.8678	4.4291	0.62879	3.0588
chr2	27359714	27362332	NM_178553#1577	-	0	0.002881	0	0.010165
chr16	58313900	58328951	NM_001080492#1578	-	0.043754	1.2372	0.45098	0.06856
chr10	95066185	95242074	NM_133337#1579	-	0.0072625	0.30067	0.0047645	17.876
chr19	40928408	40931932	NM_013376#1580	-	1.2011	0.81892	0.74986	1.3471
chr17	15848230	15879210	NM_000676#1581	+	0.09583	1.7933	2.4351	1.1966
chr2	113531491	113542971	NM_000575#1582	-	0.14213	0.10857	0.14184	0.090825
chr7	86273229	86494192	NM_000840#1583	+	0.015592	1.1314	0.077491	0.26079
chr16	47189297	47495015	NM_030790#1584	-	4.7421	3.5031	10.298	3.9863
chr1	46159997	46216485	NM_001145349#1585	-	1.6934	0.77378	3.8361	0.79062
chr3	42977833	42984283	NM_001205272#1586	+	0	0	0.08594	0.066037
chr17	61904769	61909387	NM_002805#1587	+	17.112	25.882	34.894	21.897
chr3	119013219	119138323	NM_020754#1588	+	6.841	1.2485	0.020004	11.488
chr7	74807604	74867341	NM_001145064#1589	-	0.24745	11.651	1.0183	6.3679
chr1	94458393	94586705	NM_000350#1590	-	0.010371	0.01207	0	0.62791
chr12	50229825	50236912	NM_181708#1591	-	0.47899	0.62718	0.58872	0.23021
chr1	158901336	158946849	NM_152501#1592	+	0.35371	0.002781	0	0.015911
chr1	103342022	103574052	NM_080629#1593	-	0.0014495	0.68869	0	0.001458
chr17	3710044	3749545	NM_001114118#1594	-	1.1495	2.678	1.6417	3.2022
chr15	23004683	23034427	NM_001008892#1595	-	5.5889	5.1942	11.797	6.2125
chr3	32522803	32544403	NM_017801#1596	-	8.6657	5.5878	4.8139	9.6785
chr9	132815984	132902448	NM_001136558#1597	+	2.7134	5.7239	4.6502	7.6207
chr1	242158791	242162385	NM_001004343#1598	-	0.018724	0.67153	0	0
chr20	29976770	29978452	NM_001271209#1599	-	0	0	0	0
chr6	136878186	137113656	NM_005923#1600	-	9.6983	0.55355	4.1337	0.77822
chr17	26694298	26697373	NM_000638#1601	-	0.2075	0.36227	0.096712	0.2588
chr3	101443493	101486181	NM_024548#1602	+	0.84994	1.4123	1.3775	1.1031
chr3	38164200	38178733	NM_001130410#1603	-	4.79	2.6392	4.9826	3.0292
chr11	107197071	107328572	NM_152434#1604	-	1.2234	1.6923	4.3846	0.69354
chrX	152240818	152243402	NM_001170944#1605	+	0	0.70047	0.16303	0.24808
chr20	17474549	17539605	NM_001161705#1606	-	0	0.42918	0.070408	0.49804
chr16	53633817	53737771	NM_001127897#1607	-	0.45989	1.7049	1.3156	0.83197
chr12	52626953	52642709	NM_005556#1608	+	0.15891	1.0419	0.012641	7.7877
chr10	104590287	104597290	NM_000102#1609	-	0	0.0031785	0.005727	0
chr8	145051319	145060635	NM_032789#1610	-	2.7103	0.10359	0.01688	0.85162
chr1	1246964	1260067	NM_001256462#1611	-	6.8133	9.6392	5.6401	6.9421
chr6	42952236	42980083	NM_006245#1612	+	8.3201	15.466	10.374	9.8049
chr11	113280316	113346001	NM_016574#1613	-	0.0040665	0.051913	0	0
chr9	35099888	35103154	NM_013442#1614	-	14.193	31.219	14.256	12.403
chr5	92919042	92929786	NM_005654#1615	+	0.0049835	0.0037185	0	2.1234
chr6	154475617	154677900	NM_015553#1616	-	18.591	0.13413	0.010271	0.013876
chr21	32410477	32410795	NM_001099219#1617	-	0	0	0	0
chr16	72118755	72127539	NM_017853#1618	-	1.6638	0.98488	3.3526	0.77199
chr9	21802634	21865969	NM_002451#1619	+	2.7863	8.6129	0	2.6711
chr7	100054237	100061894	NM_001004323#1620	-	0.13017	0.0296	0.032192	0.15513
chr1	151132223	151138370	NM_212551#1621	-	0.90072	1.2557	1.8491	0.77423
chr12	22346324	22487648	NM_003034#1622	-	0.0067825	0.13039	0.003367	0.001989
chr6	36562089	36572244	NM_003017#1623	+	12.017	20.743	35.246	8.9961
chr11	76927602	76998463	NM_182833#1624	-	0	0.0070395	0.004228	0.010542
chr12	54762919	54778481	NM_015481#1625	-	0.17017	0.5302	0.57349	0.29439
chr11	76745434	76753005	NM_138706#1626	+	0.006386	0.011813	0.004331	0.021091
chr2	88422507	88427650	NM_001443#1627	-	0	0	0	0.056918
chr5	72921982	73237818	NM_001080479#1628	+	0.49386	0.34242	0.0093945	26.686
chr19	39876269	39881835	NM_019088#1629	-	4.1373	3.0695	6.5683	6.7398
chr9	94972489	95056038	NM_013417#1630	-	15.158	36.278	45.793	12.102
chr22	20377668	20380440	NM_001242313#1631	+	0.20707	0.12309	0.13778	0.11181
chr12	100430862	100536642	NM_015054#1632	-	3.6647	4.7828	6.1223	1.4839
chr12	52959602	52967609	NM_175053#1633	-	0	0	0	0
chr19	37862058	37883966	NM_032453#1634	+	0.39301	0.3472	0.063562	0.2609
chr21	45138977	45182188	NM_003681#1635	+	5.8009	6.5537	6.8109	2.8755
chr9	35561826	35563896	NM_001099951#1636	-	0.12652	0.1226	0.016032	0.055866
chr1	89149921	89301938	NM_006256#1637	+	2.0218	4.9303	5.478	3.7786
chr4	113460488	113558151	NM_018392#1638	-	1.7391	3.0975	4.5949	0.4099
chr5	138855112	138862343	NM_198282#1639	-	2.6211	0.032397	3.196	13.362
chr15	56382730	56535483	NM_022841#1640	-	5.4676	9.4929	3.9888	4.2373
chr5	10441973	10465138	NM_031916#1641	+	0.0049265	0.04331	0.040096	0.032786
chr4	100820709	100867879	NM_001031723#1642	-	2.0211	0.78111	2.306	0.6819
chr19	16685717	16739015	NM_004831#1643	-	3.4299	1.6065	1.1612	1.4282
chr9	131445933	131458675	NM_001122821#1644	+	25.875	51.426	104.23	13.504
chr7	150745378	150749843	NM_004769#1645	+	0.1033	0.071796	0.051731	0.07919
chr1	226411382	226413513	NM_031944#1646	+	0.047127	0.24377	0.092478	0.015281
chr19	4153597	4173051	NM_032607#1647	+	0.038955	0.024927	0	0
chr3	33537738	33759705	NM_015097#1648	-	5.2558	9.8997	21.995	4.1914
chr19	39109721	39127595	NM_013234#1649	+	32.72	42.428	51.732	20.517
chr21	31874189	31874408	NM_181611#1650	-	0.080122	0	0	0
chr5	176829138	176836577	NM_000505#1651	-	0.25337	0.094311	0.16878	0.061921
chr4	5053526	5502725	NM_018401#1652	+	0.03378	0.90207	0.0066735	1.6339
chr1	181057637	181059979	NM_016545#1653	+	10.553	1.6116	3.1728	2.1887
chr7	108524037	108524637	NM_001024607#1654	-	0	0	0	0
chr11	69455872	69469242	NM_053056#1655	+	0.86376	16.729	2.6508	20.059
chr11	62430288	62439241	NM_024099#1656	-	1.1194	1.9205	2.5705	0.74911
chr6	44095375	44123256	NM_018426#1657	+	5.4059	23.804	10.637	10.954
chr13	33160563	33352158	NM_015032#1658	+	3.9286	4.0624	3.9804	1.4041
chr19	35842444	35843367	NM_005303#1659	+	0.040861	0	0	0.077009
chr15	81293294	81296345	NM_022566#1660	+	1.6077	1.2139	1.2871	3.0616
chr4	38968440	39034041	NM_024943#1661	-	2.8689	0.012524	1.2342	0.049726
chr6	24705089	24719403	NM_030939#1662	-	11.077	9.9706	18.267	7.7556
chr20	34021148	34026027	NM_000557#1663	-	0	0.034712	0	0.057446
chr11	867858	910874	NM_001142674#1664	-	2.177	5.2569	3.0227	4.3632
chr16	88762902	88772829	NM_178841#1665	-	0.8439	2.0732	1.6505	1.514
chr1	32479294	32509482	NM_006559#1666	+	4.16	8.6049	7.108	5.713
chr6	152442818	152958534	NM_182961#1667	-	2.1905	0.26785	0.003319	2.1278
chr18	11883471	11908796	NM_001242904#1668	-	1.0667	1.6595	0.71948	0.81404
chr8	22019183	22021991	NM_001172410#1669	+	0.005447	0	0.016575	0
chr1	32095462	32110838	NM_012392#1670	-	16.219	11.312	10.267	18.85
chr17	38077295	38083884	NM_139280#1671	-	6.7526	9.8943	2.0332	4.2674
chr11	126132813	126138877	NM_003139#1672	-	14.153	17.775	16.622	22.042
chr1	24882566	24935818	NM_001010980#1673	+	0.0057285	0.14745	0.0054405	0.0066925
chr3	113682983	113775460	NM_020817#1674	-	0.15852	0.19497	0.065324	0.40906
chr9	131683173	131704320	NM_174933#1675	+	0.023617	1.3442	0.094635	0.051506
chr9	33264876	33282067	NM_001195536#1676	+	3.2271	1.0807	5.1375	1.4618
chr16	84155743	84178800	NM_031463#1677	-	0.9731	8.6478	6.6302	3.3939
chr2	97426638	97477628	NM_020184#1678	+	3.8098	5.4836	1.4924	1.6608
chr8	94929278	94938296	NM_001161781#1679	+	1.0076	3.2283	0.32381	13.901
chr12	109038886	109125295	NM_014325#1680	-	30.432	26.105	59.834	42.88
chr7	7222245	7288280	NM_020156#1681	+	0.93431	5.2563	3.8166	0.75089
chrX	134945650	134953994	NM_001172288#1682	-	0.016682	0	83.313	0.16988
chr12	132312940	132336316	NM_016155#1683	+	0.009269	1.0676	0.20849	0.13007
chr10	70091767	70102953	NM_021644#1684	+	3.9709	7.1914	16.622	3.7955
chr1	111214309	111217655	NM_002232#1685	-	0.34367	1.0319	0.0064015	0
chr12	118573869	118583390	NM_002567#1686	+	17.393	41.854	14.992	15.523
chr21	33245627	33376377	NM_014586#1687	+	0.023168	1.2406	0.00145	0.003116
chr21	31720716	31720924	NM_181624#1688	-	0	0	0	0
chr20	33148345	33265089	NM_080476#1689	-	9.5058	13.891	11.902	9.8887
chr7	142457318	142460927	NM_002769#1690	+	0.12746	0.036375	0.1785	0
chr7	130417395	130418888	NM_138693#1691	-	0	0	0	0.0093635
chr17	18231186	18266856	NM_004169#1692	-	2.0447	4.1492	1.5309	2.1059
chr5	179289070	179334856	NM_015043#1693	-	6.0931	6.5589	3.9919	12.202
chr19	45862022	45873845	NM_001130867#1694	-	1.6223	13.57	3.65	3.698
chr17	29421944	29549782	NM_001128147#1695	+	7.5471	7.7874	8.3893	4.0877
chr1	161475204	161489360	NM_001136219#1696	+	1.7832	0.033852	81.565	0.52094
chr6	29323006	29324054	NM_030876#1697	-	0	0.011343	0.0051095	0
chrY	25365603	25437503	NM_001005786#1698	+	0	0	0	0
chr3	171561138	171577108	NM_001164436#1699	+	0.01158	0.021857	0.0057445	0.015074
chr12	39046001	39299420	NM_153634#1700	-	3.5895	0.69783	1.1142	0.9394
chr9	21006364	21031635	NM_001010915#1701	-	3.2734	0.54833	0	1.0923
chr1	165631448	165667900	NM_000696#1702	-	8.3055	9.0405	10.161	3.01
chr5	31193761	31329253	NM_004932#1703	+	0.0019845	0.1874	0.001272	0.013956
chr1	1846265	1848733	NM_138705#1704	+	0	0.075242	0.0048635	0
chrX	51927918	51935364	NM_001242362#1705	+	0	5.5762	0	2.0502
chr2	71295407	71305998	NM_017567#1706	+	4.7435	3.4953	0.6341	6.8162
chr16	779768	790997	NM_022493#1707	-	1.4952	1.2498	0.70333	1.4433
chr11	5020212	5021160	NM_001004755#1708	+	0	0	0	0
chr19	33321418	33360683	NM_014270#1709	-	0.012885	0.0066315	0	0.034046
chr17	47210130	47247351	NM_001159387#1710	+	0	0	0	0
chr1	213031596	213072705	NM_014053#1711	+	2.5027	8.2846	2.8649	0.93112
chr11	5862185	5863127	NM_001005167#1712	-	0.012418	0.28027	0	0
chr11	6897855	6898850	NM_207186#1713	+	0.053917	0.30605	0.8199	0.28677
chr21	47401662	47424963	NM_001848#1714	+	0.001257	4.1814	0.0064055	1.788
chr1	35220647	35224113	NM_005268#1715	+	0.020789	0.33503	0.019901	0
chr2	201754107	201768655	NM_021824#1716	+	6.6628	14.95	9.2885	3.2011
chr16	318309	325914	NM_183337#1717	-	0.0022455	0.059535	0	0.20802
chr12	70047388	70083056	NM_152439#1718	-	0	0.016179	0.015085	0.006713
chr14	94594117	94595957	NM_032036#1719	-	2.2172	1.0655	0.046484	1.2551
chr1	38000049	38019945	NM_024700#1720	-	1.1898	1.3897	2.8278	1.318
chr15	76640526	77176217	NM_020843#1721	-	0.32159	0.57068	0.53007	0.38396
chr19	7733971	7735340	NM_001193374#1722	+	0	0	0	0
chr3	14716605	14814543	NM_001184958#1723	+	0.67395	0.011999	0.018434	0
chr8	10530146	10558103	NM_001040032#1724	+	0	0.045897	0	0.042833
chr3	186383797	186396023	NM_000412#1725	+	0	0.00609	0	0
chr16	15068832	15131552	NM_015027#1726	+	9.8702	16.068	12.247	11.901
chr1	40997232	41013841	NM_152373#1727	+	0.36573	0.70794	0.85476	0.31124
chr22	22051825	22090071	NM_013313#1728	-	0.47414	2.4608	1.0894	0.98964
chr11	126225539	126284536	NM_001254757#1729	+	0.33784	2.1559	0.63692	1.8349
chr9	37485944	37503693	NM_022490#1730	+	9.2224	9.4929	19.76	1.8454
chr7	11410061	11871824	NM_015204#1731	-	0.019734	0.78337	0	3.4669
chr8	7340025	7343909	NM_152251#1732	-	0	0	0	0
chr2	157292899	157442915	NM_000408#1733	+	10.319	9.2629	7.7154	4.7616
chr17	42431100	42441235	NM_198475#1734	-	0.095583	2.6836	0.22996	0.99925
chr1	15783222	15798586	NM_033440#1735	+	0	0.0063265	0.046878	0.007598
chr15	80987651	81047962	NM_021214#1736	+	1.6971	4.2499	0.043274	1.5031
chr17	40610861	40674597	NM_001130020#1737	+	8.144	9.0745	14.655	6.1702
chr12	125262173	125348519	NM_005505#1738	-	10.336	6.8783	10.853	10.97
chr20	62492565	62494341	NM_080622#1739	+	0.64585	0.38775	0.23493	0.43622
chr5	153570294	153800543	NM_198321#1740	+	3.2857	3.1994	4.0726	15.531
chr7	107301079	107358252	NM_000441#1741	+	0.0099175	0.02136	0.067858	0.12744
chr20	57466425	57486250	NM_000516#1742	+	96.147	127.82	43.006	162.52
chr15	69606741	69699976	NM_001104554#1743	+	0.009122	4.1906	0.030719	0.2412
chr5	79331169	79379107	NM_003248#1744	+	0.065203	3.0937	0.006652	0.002171
chr20	30102240	30157370	NM_030789#1745	+	4.9439	17.452	6.177	15.951
chr5	169675087	169724822	NM_005565#1746	-	4.2516	0.007311	4.598	0.033595
chr12	111284810	111345338	NM_152591#1747	+	0	0.045206	0	0
chr15	23930553	23932450	NM_002487#1748	-	0	1.5567	0.12906	0.99241
chr10	52499707	52514569	NM_001079516#1749	+	1.0055	3.1164	4.2556	0.56445
chr7	148395932	148498202	NM_003592#1750	+	7.1288	10.737	22.156	6.4423
chr2	69240275	69399689	NM_053034#1751	+	0	6.0708	0.023147	0.87263
chr3	178735010	178789656	NM_152240#1752	-	12.728	2.2065	1.9112	6.1221
chr2	100889752	100939195	NM_198461#1753	-	0.0061855	0.12489	0.90078	0.014413
chr13	95748024	95953687	NM_001105515#1754	-	19.893	5.5382	24.055	7.5235
chr6	52051184	52055436	NM_002190#1755	+	0	0.003197	0	0
chr14	105675622	105781914	NM_001242786#1756	-	1.0757	0.73796	0.47307	1.4816
chr15	40509628	40569688	NM_001128629#1757	+	0.21151	1.3777	0.3953	0.10233
chr2	71409867	71454233	NM_020459#1758	-	0.23016	4.7123	0.052506	0.1229
chr3	183533663	183543393	NM_024871#1759	-	0.5221	0.57128	0.17676	0.54824
chr12	10310898	10324790	NM_002543#1760	-	0	0	0.012769	0
chr20	33866708	33872520	NM_001267810#1761	-	21.584	35.898	19.001	18.763
chr16	691848	698474	NM_138418#1762	+	1.8663	0.78751	0.58795	0.34868
chr9	139557378	139567130	NM_016215#1763	+	0.024921	1.5854	6.7143	27.473
chr11	92085261	92629635	NM_001008781#1764	+	0.0039355	12.793	0.004278	0.20956
chr4	7760439	7941653	NM_001134647#1765	-	0.094231	1.4796	0.50754	7.3521
chr8	28285925	28347835	NM_001258211#1766	-	0.48758	0.55612	0.020806	0.010672
chr17	34431219	34433014	NM_002984#1767	+	127.63	0	0.016056	0
chr3	156008775	156256927	NM_172159#1768	+	0.42468	0.71012	0.99411	0.47056
chr9	71394963	71398609	NM_138333#1769	+	1.261	1.0693	1.3261	0.98386
chr2	220115000	220118638	NM_006000#1770	-	14.465	7.5007	3.9772	1.4174
chr1	16576558	16678948	NM_018994#1771	-	5.8107	8.6968	8.0895	5.7306
chr17	48712217	48745288	NM_001144070#1772	+	0.19113	0.02168	0.025874	0.17683
chr13	27844463	27847827	NM_206827#1773	+	0.048536	0.82815	0.35879	0.19444
chr6	32096483	32098067	NM_022110#1774	-	0.76857	1.2261	1.4031	0.44763
chr7	83587658	83824217	NM_006080#1775	-	0.79838	5.3102	0.39625	0.13747
chr5	64064754	64314590	NM_005869#1776	+	2.117	3.4822	5.3829	2.3894
chr2	179966418	180129350	NM_178123#1777	-	1.0149	2.081	0.31677	3.0694
chr6	27356523	27369227	NM_001076781#1778	+	0.096251	0.73734	1.4277	0.0066925
chr12	22778075	22797349	NM_001039481#1779	+	10.753	10.446	18.107	8.6845
chr1	149553002	149553787	NM_001143883#1780	+	0.87396	1.1055	1.413	0.5838
chrX	99546641	99665271	NM_001184880#1781	-	0.0005445	0.082414	0	0.62572
chr21	47744035	47865682	NM_006031#1782	+	2.4747	3.9997	4.1453	2.3543
chr1	143767143	143767881	NM_001123068#1783	-	5.03	5.4744	9.0332	4.7972
chr6	90539618	90584155	NM_001137668#1784	+	1.9396	6.1349	8.8793	1.4485
chr15	102193954	102264645	NM_152334#1785	-	0.79937	0.71606	1.3434	0.28459
chr1	213003484	213020991	NM_001024601#1786	-	0.11698	0.2091	0.010625	0
chr2	202153146	202222101	NM_139163#1787	-	0.078649	0.05555	0.082989	0.031643
chr8	98285713	98290176	NM_033512#1788	-	0.070602	5.2398	0.0012215	4.9872
chr1	87170252	87213867	NM_001206652#1789	+	2.3783	2.9166	4.0438	7.0328
chr11	56756388	56757318	NM_001005323#1790	+	0	0	0	0
chr11	55872518	55873457	NM_001005200#1791	+	0	0	0	0
chr1	111489811	111506566	NM_001006945#1792	-	0.81544	0.73882	5.6917	0.64844
chr10	104162373	104179484	NM_001270966#1793	-	0.10667	0.3235	0.030425	0.015187
chr4	76439653	76455236	NM_144721#1794	+	1.03	0.82891	2.0183	0.18171
chr11	75479777	75512581	NM_001253891#1795	+	3.6033	1.6674	0.16317	0.092998
chr6	144416017	144416754	NM_031287#1796	-	24.776	25.965	27.974	30.147
chr11	108342832	108369159	NM_153705#1797	-	2.1151	2.0632	5.7725	2.6067
chr11	95566043	95657371	NM_201281#1798	-	4.9489	7.8361	11.111	5.1451
chr20	33814538	33864804	NM_006690#1799	+	1.2293	6.7496	0.5356	0.55043
chrX	80369199	80457441	NM_030763#1800	-	0.19643	0.17946	0.21334	0.0075365
chr4	177604690	177713895	NM_005429#1801	-	0	0.1305	0	3.2126
chr2	64751438	64820138	NM_001002243#1802	+	5.4668	1.5544	4.5934	1.3794
chr19	19627018	19639013	NM_015965#1803	+	17.616	17.647	14.289	14.856
chr4	83405603	83483126	NM_001080506#1804	-	0.002813	0.60454	0.0085085	1.5582
chr7	22459062	22539901	NM_207342#1805	-	0.063032	1.438	5.0653	4.2043
chr1	184760165	184943682	NM_052966#1806	-	2.9725	2.4049	0.71432	0.056609
chr3	53195222	53226733	NM_212539#1807	+	18.909	6.1416	2.5153	3.036
chr12	99018029	99038829	NM_153687#1808	-	0.46054	0.221	1.4933	0.42074
chr12	58213709	58240747	NM_005730#1809	-	14.099	25.354	17.423	23.563
chr12	110719031	110788897	NM_001681#1810	+	5.7683	32.895	14.82	19.456
chr2	3622852	3628509	NM_001011#1811	+	13.391	16.549	29.886	6.8854
chr4	178351928	178363657	NM_000027#1812	-	1.0396	0.73913	0.89727	0.72943
chr2	181845111	181928150	NM_182678#1813	+	1.369	6.4884	5.2428	4.0596
chr9	139971952	139978990	NM_207309#1814	+	0.7051	0.20472	0.13647	2.6341
chr17	39868577	39872221	NM_000805#1815	+	0	0	0	0
chr9	103064356	103114853	NM_001161584#1816	-	7.3103	17.217	16.499	2.979
chr1	149754249	149764074	NM_000566#1817	+	0	0.056738	0.11923	0
chr17	39133967	39143387	NM_182497#1818	-	0	0.00901	0	0.010821
chr17	56160779	56167618	NM_080677#1819	+	3.9398	16.934	8.0985	5.4583
chr5	179041178	179050722	NM_005520#1820	-	25.709	33.559	68.688	33.89
chr2	84743578	85046713	NM_001370#1821	+	0.11431	0.03853	0.004626	0.0023445
chr20	23355155	23402156	NM_022080#1822	-	1.3257	1.4225	1.3575	1.4919
chr12	56546203	56551771	NM_001199629#1823	+	4.1931	5.4055	4.9098	6.8055
chr2	96778622	96781888	NM_000682#1824	-	0.003417	1.3316	0.004948	0
chr11	289137	295688	NM_025092#1825	+	0.23686	1.6358	0.32086	1.6807
chr16	56395363	56459450	NM_001144#1826	-	12.089	7.2226	24.619	24.598
chr5	150040402	150058930	NM_001122853#1827	+	0.0205	1.1543	0.018268	0.055595
chr11	64570985	64578766	NM_130804#1828	-	1.3358	4.6269	1.1613	2.6034
chr11	119209651	119217383	NM_031433#1829	-	0.046649	0.075147	0.017919	3.7058
chr1	185087217	185126116	NM_030934#1830	-	1.8846	2.8307	7.6302	1.5084
chr11	560970	564025	NM_001143993#1831	+	1.3556	1.5023	0.80081	0.75356
chr15	48700502	48937985	NM_000138#1832	-	2.4983	2.2608	0.2337	51.015
chr5	56775842	56778636	NM_001017992#1833	-	0.007796	0.008377	0	0.021617
chr5	175298500	175311023	NM_001008220#1834	+	0.089886	0.39815	0.015031	0.0022845
chr15	85525204	85682372	NM_002605#1835	+	6.4909	1.6468	6.0058	4.7785
chr13	48985181	48987653	NM_001162498#1836	-	0.83439	0.102	0.3976	2.5143
chr18	3447607	3458406	NM_173207#1837	+	0.096118	35.203	6.611	8.3835
chr16	50776028	50835846	NM_001042412#1838	+	7.322	1.0235	0.71942	1.5088
chr1	63249776	63330941	NM_178221#1839	+	1.1358	1.1226	2.15	0.39564
chr9	130213764	130265780	NM_138361#1840	+	1.1508	1.555	0.69497	1.4668
chr16	31404632	31437826	NM_005353#1841	+	0.5256	0.001488	0.011074	0
chr7	766337	826116	NM_017802#1842	+	2.149	9.3244	2.9076	4.6605
chr2	96142714	96150479	NM_001164464#1843	-	0	0	0	0
chr1	36859030	36863493	NM_032881#1844	-	5.7073	10.119	6.1519	5.6796
chr12	15125955	15134799	NM_006205#1845	+	0.014219	0	0	0
chr14	24734743	24740833	NM_004581#1846	-	4.8161	2.9801	1.0727	3.0779
chr3	12581279	12586963	NM_001195279#1847	-	0.29459	0.58808	0.35366	0.44922
chr16	88718347	88729495	NM_002461#1848	-	3.3522	3.3295	1.9137	2.6936
chr4	76871067	76912113	NM_018115#1849	-	2.9325	6.7649	6.8828	1.6227
chr15	55611132	55647846	NM_004855#1850	+	2.1499	0.75012	2.8578	1.5516
chr13	31032878	31040081	NM_002128#1851	-	4.0137	5.1214	11.797	3.6701
chr4	38665789	38703129	NM_016531#1852	+	0.70547	1.9938	6.0267	7.5909
chr17	9801026	9808684	NM_002903#1853	-	0.032098	0	0	0
chr2	70523107	70529220	NM_032822#1854	-	3.3634	6.7804	6.1767	2.1601
chr1	6161846	6240194	NM_015557#1855	-	0.022437	0.097193	0.015616	0.0019995
chr1	107682628	108024475	NM_001113226#1856	+	0.53953	0.41444	0	0
chr13	52158483	52336171	NM_052950#1857	+	1.739	12.814	1.7957	1.8305
chr21	37832919	37948867	NM_001146077#1858	-	0.13209	0.0040935	0	1.1303
chr1	31769841	31837780	NM_016505#1859	+	2.7482	7.1356	9.1821	3.592
chr6	34214156	34216904	NM_001008704#1860	-	1.2724	0.85117	1.5701	2.5217
chr22	40806291	41032690	NM_020831#1861	-	1.3606	1.9913	0.50544	1.9781
chr15	44957929	44969086	NM_001145112#1862	-	0.4556	0.15081	0.035828	0.041705
chr2	139259349	139330805	NM_001001664#1863	+	3.5262	1.5227	1.6464	1.5584
chr16	53737874	54148379	NM_001080432#1864	+	5.0988	7.5017	4.128	6.9931
chr19	49956472	49974305	NM_153329#1865	+	1.0477	1.3903	0.45684	1.3335
chr4	6911494	7034845	NM_020773#1866	+	4.4392	12.115	10.633	4.5412
chr13	43460523	43566407	NM_001002264#1867	-	1.9538	0.13715	0.039078	0.11054
chr1	20825940	20834674	NM_024544#1868	-	2.9138	5.5271	3.1758	6.3686
chr20	61448413	61472511	NM_001853#1869	+	0.094253	0.17292	0.002155	0.35117
chr19	463345	474983	NM_182577#1870	-	0.006622	0.010887	0	0.033051
chr20	61867275	61871854	NM_139317#1871	+	0.19411	0.004496	0.0040505	0
chr12	54393876	54397120	NM_006897#1872	+	0	0	0.14403	0
chr1	149856009	149858232	NM_003528#1873	-	11.771	25.906	12.744	10.864
chr1	45266035	45271667	NM_004073#1874	+	1.6529	1.0124	0.88486	5.7241
chr2	96808907	96811179	NM_004418#1875	-	20.157	1.0017	0	0.009509
chr12	50382944	50419307	NM_013277#1876	-	12.335	8.6258	16.183	4.5527
chr20	60790016	60795323	NM_007232#1877	-	0.0019815	0.15128	0	0.0052165
chr1	212113740	212209002	NM_015434#1878	-	8.3361	8.4073	12.756	3.625
chr15	42566365	42645864	NM_198141#1879	+	3.1724	1.3328	1.1368	2.0461
chr5	126112844	126172712	NM_001198557#1880	+	6.0212	7.9029	16.399	3.5076
chr6	2663862	2751154	NM_001012418#1881	-	0.008392	0.026381	0.016767	0.1196
chr1	108113781	108507545	NM_006113#1882	-	0.59649	1.3217	0	0.015514
chr6	43484776	43489246	NM_203290#1883	+	7.5627	9.8501	16.726	5.6265
chr11	5269501	5271087	NM_000559#1884	-	1.0341	0.42366	832.67	51.135
chr12	15094949	15114562	NM_001175#1885	-	171.47	0.029327	2.5251	117.62
chr19	20278022	20311299	NM_052852#1886	+	0.13363	3.1455	0.1815	0.71176
chr9	128024110	128127290	NM_015635#1887	+	3.3229	4.7163	11.169	4.0388
chr15	75105193	75118099	NM_021819#1888	+	0.003369	0.003424	0	0
chr1	22890003	22930087	NM_020526#1889	+	0	0.22197	0.001072	0.0038675
chr11	125462738	125491280	NM_152713#1890	+	43.569	89.038	77.293	111.04
chr19	6494329	6502330	NM_006087#1891	-	0.3185	2.9926	0.30341	0.12906
chr10	93808396	94050875	NM_014912#1892	-	0.64419	0.28773	0.17017	0.44383
chr19	58694395	58724927	NM_016325#1893	+	1.7857	3.4705	3.8243	1.4763
chr12	121016847	121019201	NM_198202#1894	-	4.007	4.783	4.2888	2.7517
chrX	15808573	15841382	NM_005089#1895	+	1.1782	0.39338	0.93672	0.2456
chr9	127115743	127177752	NM_002799#1896	-	29.67	47.817	63.101	36.963
chr16	22357256	22385938	NM_001802#1897	-	3.8416	4.5281	6.9315	7.2257
chr17	7311501	7323179	NM_020795#1898	+	0.015453	2.8169	0.10918	1.6109
chr22	21383006	21386847	NM_004173#1899	-	0.002296	0.1165	0.028198	0
chr11	67429632	67442102	NM_000695#1900	-	0	0	0	0
chr3	183770834	183778461	NM_130770#1901	+	0	0	0	0
chr21	34821447	34852316	NM_006134#1902	-	1.021	1.0344	3.1499	2.3265
chr8	144806102	144815914	NM_198488#1903	-	0.17332	2.3937	1.2713	0.050728
chr17	79213110	79215098	NM_001086521#1904	+	1.752	1.1026	3.4537	1.7233
chr1	66258855	66840262	NM_002600#1905	+	2.7841	2.3231	0.0012575	19.426
chr1	6581406	6614658	NM_024654#1906	-	2.2686	4.9813	7.6271	2.8736
chr3	48445260	48471460	NM_001130082#1907	-	1.1635	9.789	0.39533	3.7499
chr20	13830043	13971265	NM_001271539#1908	-	0	0	0	0
chr4	159131400	159176439	NM_018342#1909	+	0.0032015	0.47172	1.1754	2.792
chr11	65029431	65065088	NM_002689#1910	+	8.3966	15.328	11.222	4.3639
chr16	72127614	72146811	NM_014003#1911	+	5.3434	7.8811	6.7836	7.3438
chr1	46713366	46744145	NM_001142548#1912	+	2.672	7.1869	3.928	1.4477
chr2	227596032	227663506	NM_005544#1913	-	0.082218	3.6718	0.01492	0.043846
chr19	43979254	44008985	NM_198850#1914	-	0.30564	0.24807	0.19994	0.3519
chr11	4406126	4414926	NM_003141#1915	-	7.082	3.6081	1.8429	2.8386
chr16	3115638	3119668	NM_001012634#1916	+	7.8942	0.14481	0	12.278
chr17	702552	882998	NM_022463#1917	-	0.081878	11.121	0.039211	5.3373
chr13	27998680	28009846	NM_002097#1918	+	7.0863	5.8118	12.9	2.8266
chr1	70724684	70820417	NM_030816#1919	-	1.4906	1.8004	1.6843	1.2214
chr1	23884420	23886285	NM_002167#1920	-	2.9635	6.1051	1.129	15.622
chr17	8656423	8661877	NM_001128076#1921	-	0	0	0	0
chr2	242434121	242448110	NM_006374#1922	-	5.618	16.623	4.3131	24.851
chr1	28099693	28150963	NM_177424#1923	+	0.97239	0.41957	2.3266	3.0445
chr17	49039534	49124329	NM_001251971#1924	-	4.1973	5.2628	10.968	3.5975
chr11	66432469	66445275	NM_031492#1925	-	7.1587	11.355	9.5162	7.9251
chr20	15177503	16033841	NM_001033087#1926	+	1.5469	0.03065	0	0.001207
chr7	5322560	5343704	NM_001040661#1927	+	0.14259	1.5739	0.11257	1.2886
chr8	87878675	88394955	NM_173538#1928	+	0.011289	0	0	0
chr15	71433787	72075722	NM_024817#1929	+	0.014585	1.8546	0	2.8517
chr6	31557050	31560762	NM_001145467#1930	-	2.8155	0.033401	0.27291	0
chr6	44310396	44344904	NM_145026#1931	+	0	0	0	0.00482
chr6	167704802	167729502	NM_018974#1932	+	0	0.005631	0	0
chr9	90532876	90538572	NM_001145124#1933	+	0.0014055	0.0871	0.020144	0
chr16	56700652	56701977	NM_005950#1934	-	0.23886	13.198	0.16275	0
chr12	56109817	56113491	NM_001487#1935	+	8.2583	7.1262	5.4637	6.6455
chr1	20990506	21044317	NM_001122819#1936	-	0.037576	2.2688	0.043091	0.091128
chr1	16010826	16061264	NM_015164#1937	+	4.6076	5.1553	3.6569	7.3952
chr14	71374121	71582099	NM_014982#1938	+	10.798	15.874	0.95181	8.2291
chr10	225933	295729	NM_001202468#1939	+	2.52	2.4624	2.3006	4.4275
chr1	118496287	118727848	NM_206996#1940	-	0.028788	0.038097	0.095479	0.00819
chr1	55505148	55530526	NM_174936#1941	+	0.0075925	3.6266	2.1947	0.1317
chr22	37406899	37416224	NM_001270483#1942	-	1.1145	3.604	1.0375	3.899
chr8	140624803	140715299	NM_016601#1943	-	0	0.11338	0	0
chr11	18101889	18127638	NM_138421#1944	-	2.4432	3.9006	5.1711	1.7928
chr4	77816081	77819002	NM_001029870#1945	-	0.0072725	0.14528	0	0.023931
chr1	120161999	120190390	NM_001080470#1946	-	0.90787	2.5112	1.7553	3.2415
chr6	391738	411443	NM_001195286#1947	+	51.152	0.2864	0.0070945	0
chr10	71163957	71176674	NM_001057#1948	-	0.049475	0.14613	0.27477	0.2444
chr2	176987412	176989645	NM_014213#1949	+	0	0	0	0.12187
chr4	144498560	144621828	NM_001168235#1950	-	0.018606	0.039789	0.001617	0.12456
chr19	15218213	15225789	NM_033025#1951	+	0.016487	1.399	0.003291	2.4284
chr1	145293370	145368684	NM_001039703#1952	+	2.1903	2.0714	3.1338	3.0221
chr6	29003999	29044517	NM_001195202#1953	+	0	0.071829	0.071225	0.01664
chr4	90165428	90229161	NM_198281#1954	-	0.0042655	0.50409	0	0.38623
chr14	21058239	21058982	NM_001024822#1955	-	0	0.015668	0	0
chr14	75469611	75476294	NM_014239#1956	+	11.795	10.832	7.8757	11.339
chr11	56236963	56238014	NM_001004742#1957	-	0	0	0	0
chr2	115919512	116602326	NM_001178034#1958	+	0	0.77719	0	0
chr12	123942650	123950937	NM_022717#1959	+	2.5293	2.0325	2.7219	3.2395
chr21	43823970	43867790	NM_001001895#1960	+	0.20733	0.058162	0.28899	0.0028625
chr18	13726703	13764554	NM_003799#1961	+	2.8678	4.1147	3.7995	1.3161
chr12	10851675	10875953	NM_001145426#1962	-	2.8862	4.829	2.2789	4.6859
chr20	43752066	43753106	NM_080869#1963	-	0	0.030558	0.027673	0.027601
chr6	151561133	151679694	NM_005100#1964	+	0.021673	6.6921	0.52494	14.168
chr18	61254533	61266433	NM_012397#1965	+	0	0	0	0
chr1	104068577	104097859	NM_017619#1966	+	2.8919	1.9407	2.6849	1.4944
chr8	143866297	143868008	NM_003695#1967	-	0	0	0	0
chr14	31952149	31957151	NM_001197184#1968	-	0.019725	0	0.004972	0
chr20	61518566	61557903	NM_001193370#1969	-	1.8654	3.6291	1.9011	3.0111
chr20	56223447	56285031	NM_020182#1970	-	0.031113	1.3962	0.0011085	3.8502
chr6	124125068	125146786	NM_153355#1971	+	0.026123	0.028314	0.04158	0.046585
chr2	225243414	225266711	NM_001122779#1972	-	0	0.57768	1.402	46.565
chr12	123745516	123754781	NM_001270433#1973	-	3.2577	18.06	7.0115	29.595
chr11	62574331	62599563	NM_003164#1974	-	6.4969	6.2663	5.7822	8.2223
chr22	42454337	42466846	NM_000262#1975	-	4.7414	7.1779	3.0067	7.8397
chr13	51796469	51858377	NM_145019#1976	+	0.0045535	7.0809	0.0032965	0.45186
chr8	145618445	145634733	NM_013291#1977	-	2.6022	7.3603	2.3666	6.6813
chr16	67694850	67696681	NM_001037281#1978	+	0.23994	1.3685	0.021478	0.17647
chr16	9847264	10276263	NM_001134407#1979	-	2.5247	1.6537	0.001485	0.000476
chr6	15246205	15522273	NM_004973#1980	+	6.2539	36.614	6.5308	1.3653
chr6	70925742	70992911	NM_078485#1981	-	0.10679	0.83212	0	0
chr19	46318699	46366548	NM_004819#1982	-	14.005	17.217	11.071	12.314
chr20	21491659	21494664	NM_002509#1983	-	0.0025535	0.0028575	0.012918	0
chr4	152020724	152025804	NM_001006#1984	+	46.716	47.271	113.97	16.082
chr3	170780291	171178197	NM_001161560#1985	-	3.61	2.9164	5.2421	3.0507
chr12	70910631	71003624	NM_001206971#1986	-	0.74805	0.22206	0.37703	44.191
chr7	100839012	100844302	NM_178176#1987	-	0.011706	0.10395	0.003806	0.003796
chr13	28120049	28194720	NM_153371#1988	-	1.88	4.5599	1.4419	3.4766
chr12	368154	372039	NM_001243392#1989	-	0.13952	0.041203	0.0232	0.055537
chr3	120405527	120461384	NM_173825#1990	-	0.98863	0.89447	1.3038	0.85557
chr3	46761072	46777921	NM_001205271#1991	-	0	0.38924	0	0.0071035
chr1	178818669	178840215	NM_004673#1992	-	0.003147	0.92461	0.2684	1.036
chr1	155141883	155145804	NM_173852#1993	-	7.7438	17.004	21.886	28.521
chr4	174447651	174451378	NM_021973#1994	-	0.002243	0	0.14014	0.0059035
chr2	178479025	178483694	NM_152275#1995	-	0.76879	1.8709	1.1347	1.0786
chr3	150458909	150481263	NM_005067#1996	-	8.0495	5.251	5.9686	2.7079
chr6	10585992	10629601	NM_145655#1997	+	0.34581	9.4426	0.069489	0.80539
chr2	198435526	198540584	NM_144629#1998	-	0.095755	0.50903	0.0415	1.0697
chr19	58095627	58103758	NM_001010879#1999	+	0.7383	10.247	0.044455	0.13651
[truncated: 35,275 more rows]
